# Supplementary material for: Proximity ligation scaffolding and comparison of two Trichoderma reesei strains genomes
Source: Biotechnol Biofuels. 2017 Jun 12;10:151. doi: 10.1186/s13068-017-0837-6 (PMC5469131; doi:10.1186/s13068-017-0837-6)
Supplement: Supplementary file 2 — Additional file 2. QM6a reassembly sequence in fasta format (7 chromosomes + unassembled scaffolds). [file 13068_2017_837_MOESM2_ESM.fasta]

>CHR_I
CCACGTGATCAATCGAGCCGGTACCATCTTTACCTAGGCTAAAAATTAGGGCAGGCAAGTCAGGCCAGACATCTTTGTCTAGGCGAAGAATTTAGGTCAGGCCAGACATCTTCGTCCGGGCGAAGAATTTGGGTTTAGCGAGACATCTTTATCTGGGTGAAGAATTTAGGTTTGGCAAGAAATCTTTGTCTGGGCGAAGAATTTGGGTTAGGCGAGAAATCTTCATCTGGGCGAAGAATTTAGGGCGGGTAAGTTAGGCTAGATATCTTCGTCTGGGTGAAGAATTTGGGTTTGGCAAGAAATCTTCGTTTAGGCGAAGAATCTGGGTTAGGCGAGAAATCTTCGTCTAGGCGAAGAATTTGGGTTAGGCGAGAAATCTTTATCCAGGCGAAGAATTTAAGGCGGGCAAGTCAGGCTAGATATCTTTGTCTAGGCGACGAATTCAGGTATGGCCAGATATCTTCATCTGGGCGAAGACTTCAGGGCGGGCAAGTCCGGCTAGACATCTTCGTCTATGTGAAGAATCTGGGTTAGGCGAGAAATCTTTATCTGGGCGAAGAATTTGGGGCGGGCTAGATATCTTTATCTGGGTGAAGAATTTAGGTTTAGTAAGAAATCTTTATCTGGGTGAAGAATTTGGGTTGGGCGAGAAATCTTTATCTAGGCGAAGAATTTAGGGCGGGCAAGTCAGGCTAGACATCTTTGTCTGGGTGAAGAATTTAGGTTTGGCTAGACATCTTTATCTGGGTGAAGAATTTGGGTTTGGTAAGAAATCTTTGTCTAGGTGAAGAATCTAGGTTGGGCGAGAAATCTTTATCTAGGCGAAGAATTTGGGTTTGGCTAGACATCTTTGTCTGGGTGAAGAATTTGGGTTTGGCAAGAAATCTTCATCTAGGCGAAGAATCTAGGTCAGGCGAGAAATCTTTGTCCGGGCGAAGAATTTGGGTCAGGCCAGACATCTTCGTCCAGGCGAAGAATTTGGGTTAGGCGAGAAATCTTTATCTAGGCGAAGAATTTGGGTTAGGCCAGACATCTTTATCTAGGCGAAGAATTTGGGTTGGGCGAGAAATCTTTATCTAGGTAAAGAATTTAGGTTAGGCCAGACATCTTTGTCTGGGCGAAGATTTTAGGTTGGGCGAGAAATCTTTATCTAGGCGAAGAATTTAGGTTAGGCTAGACATCTTTGTCCGGGTGAAGAATTTAGGTTGGGCGAGAAATCTTTGTCCAGGCGAAGAATTTGGGTTAGGCCAGACATCTTTATCTGGGCGAAGAATTTAAGGCGGGCAAGTTAGGCCAGACATTTTTATCTAGGTAAAGAATTTAGGTTTGGCCAGACATCTTCGTCTGGGCGAAGAATTTAGGTTTGGCAAGAAATCTTTGTCTGGGCGAAGAATCTAGGTCGGGCGAGAAATCTTCGTCTGGGCGAAGAATTTGGGTTTGGCCAGACATCTTTATCTAGGCGAAGAATTTAGGTTTAGCAAGAAATCTTCATTTAGGCAAAGAATCTGGGTTAGGCGAGAAATCTTCGTCTGGGCGAAGAACTTGGGGCAGGCAAGTTAGGCTAGACATTTTTATCTAGGCGAAGAATTTGGGTTTGGCAAGAAATCTTCGTCCAGGTAAAGAATTTGGGTCAGGCTAGACATCTTTGTCTAGGCGAAGATTTTAGGTTAGGCGAGAAATCTTCGTCTAGGTGAAGAATCTGGGTCGGGCCAGACATCTTTGTCCGGGCGAAGAATTTGGGTTGGGCGAGAAATCTTTATCTGGGTAAAGAATTTAGGTCAGGCCAGACATCTGCGAAGATTTTAGGTCGGGCGAGAAATCTTTATCCAGGCGAAGAATCTGGGTCGGGCCAGATATCTTTATCTGGGTGAAGAATTTAGGTTGGGCGAGAAATCTTTGTCTGGGCGAAGAATTTAGGTCAGGCCAGACATCTGCGAAGATTTTAGGTCAGGCGAGAAATCTTCGTCTAGGCGAAGAATCTGGGTTAGGCGAGAAATCTTTATCTGGGCGAAGAATCTGGGTTGGGCGAGAAATCTTCGTCTAGGCGAAGAATTTGGGTTAGGCGAGAAATCTTTATCCGGGCGAAGATTTTGGGTTGGGCAAGAAATCTTTATCTAGGCGAAGAATCTGGGTTAGGCGAGAAATCTTTATCTAGGCGAAGAATTTAGGGCGGGCAAGTTAGGCTAGACATCTTTATCTGGGTGAAGAATTTGGGTTTGGCAAGAAATCTTTGTCTGGGCGAAGAATCTGGGTTGGGCGAGAAATCTTCGTCTAGGCGAAGAATCTAGGTTGGGCGAGAAATCTTTGTCTAGGCGAAGAATTTGGGTTAGGCGAGAAATCTTTATCTGGGCGAAGATTTTAGGTTGGGTAAGAAATCTTCGTCTGGGTGAAGAATCTGGGTTAGGCGAGAAATCTTCGTCCGGGCGAAGAATCTAGGTCAGGCGAGAAATCTTTATCTGGGCGAAGAATTTAGGTTGGGCGAGAAATCTTTATCCGGGTGAAGAATCTGGGTTGGGCGAGAAATCTTCGTCTGGGCGAAGAATCTGGGTTAGGCGAGAAATCTTTATCCGGGCGAAGAATTTAGGGCGGGCAAGAAATCTTTATCTAGGCAAAGAATTTCTAACCCGAACCTATAAGACCAGTTTTCACCTTATAATAAAAGTAAAGTTAATATATATTTAAATATAAATAATTTAAATAAAAGTAAGTTTAATATATATTTAAGTAAAATTAAATTAAATAAAAATAAAGTTAATATATATTTAAGTAAAAGTAATTTATATAAAAGACTTTTTTATATATACTTAAATAAAAATAATTTAATTAAAAATAAATTTAATATATATTTAAGTAAAAGTAATTTAAATAAAAGTTTTTTTTATATATACTTAAGTAAAAGTAATTTAAATAAAAGTAAATTTAATATATATTTAAGTAAAAGTAATTTAAATAAAAGTTTTTTTTATATATACTTAAGTAAAAGTAATTTAAATAAAAGTAAGTTTAATATATACTTAAGTAAAAGTAATTTAAATAAAAGTAAGTTTAATATATACTTAAGTAAAAGTAATTTATATAAAAGACTTTTTTATATATACTTAAGTAAAAGTAATTTAATTAAAAGTAAGTTTAATATATACTTAAGTAAAAGTTATTTAAGTAAAAGACTTTTTTATATATACTTAAGTAAAAGTAATTTAAATAAAAGTAAATTTAATATATACTTAAATAAAAATTAATTAAATAAAAAACTTTTTTATATATATTTAAATAAAAGTAATTTAAATAAAAGTAAAGTTAATATATATTTAAATATAAATAATTTAAATAAAAATAAGTTTAATATATATTTAAATAAAATTAAATTAAATAAAAGTAAAATTAATATATATTTAAGTAAAAGTAATTTATATAAAAGACTTTTTTATATATACTTAAGTAAAAATAATTTAATTAAAAATAAATTTAATATATATTTAAGTAAAAGTAATTTAAATAAAAGTTTTTTTTATATATACTTAAGTAAAAGTAATTTAAATAAAAGTAAGTTTAATATATATTTAAATAAAAGTAATTTAAATAAAAGATTTTTTTATATATACTTAAATAAAAGTAATTTAAATAAAAATAAGTTTAATATATACTTAAGTAAAAGTAATTTAAATAAAAATAAATTTAATATATATTTAAGTAAAAGTAATTTAAATAAAAGACTTTTTTATATATACTTAAATAAAAGTAATTTAAATAAAAGTAAAATTAATATATACTTAAATAAAAATAATTTATATAAAAGACTTTTTTATATATATTTAAATAAAAATAATTTAAATAAAAGTAAGTTTAATATATATTTAAATAAAAATAATTTAAATAAAAGATTTTTTTATATATATTTAAGTAAAAATAATTTATATAAAAGATTTTTTTATATATATTTAAGTAAAAGTAAATAAATTATAAAAGTTTTTTATATATACTTAAGTAAAAGTAATTTATATAAAAGACTTTTTTATATATACTTAAGTAAAAATAATTTAAGTAAAAGACTTTTTTATATATACTTAAATAAAAGTAATTTAAATAAAAATAAAATTAATATAATTTTAAATAAAAATAATTTAAATAAAAGTAAGTTTAATATATACTTAAGTAAAAATAAATTAAATAAAAGTAAAGTTAATATATATTAAAGTAAAAATAATTTAAATAAAAAAATTTTTTATATATATTTAAATAAAAATAATTTATATAAAAACTTTTTATATATATTTATTAAATTATTACTTATATTAATTTTTTTTATAAAATAAAAAATTTATAAAAGTTTATTTAAAAATATATTATATAAAATATAATTTTTTTATTTTTATTTATTTTTTTATTATATAAAAAGTTATATATTACTTTATATTTAAAAGAATTTATTTTATATTTAAAATAATTTACTTTAATTTTTAAAGTAAAATTATATTTTAAATATTAAATATTATTTAATATAAAAATATATATAATAAATTTAATATATAAAATATATAAAAGTAATTTTTATATATTTATTATAATTTATTTTATTAATTAAAATTAATATTTTAAATTAAAGTATATAAAAAATATACTTAAGTAATAAATATTTATATAACCTTTTATAAATAAATAAAAAATATATAAAATTTTAAAAAAAAATAATATATAATATAATATTTTTTATATATTTATTATATTTTTTTAAGCTATTATATAATATAAAGTAAAAAAAAATAAAAATATTAAAAATTAAAAAAATTATTTAAAAAAAAACTAATAAAGCTATAAGCTTAAAAAGACTAGTTTTATAAAAAGAAAAAAATTTATATTAATTAAGTATAGTAAAAATTATTAAAACTTTATTATTAAGAAAAAAGTACTTTTAGTATAAAAGAAAGAGAAATTTCTTTTATAAGCTATTACTGCCTTTTTTAAAATAAAGCCTTAAAAAATTAAAACTTTAATTCTAGCTTTAATACTTACTTTAAAAATTAAAAAAAAAAATATATATAATCCTTATAGCTTATAATATATAAGAAGATTTTTTTAATATTTTTAAAGCCTTTATTTAAGATATAGTAAAATAGTAAAAAAAAGTAAAAATTTAATTTAAAGTAGGAAGCTTATAAAAAAGTAAAAGATCTTATATATTAAAAATATATAAAATTCTAATTAAAAATAAGTATTTTAAAGCTATTTTTTTATATTTTTAGCTATTTTATTTATTAATAAAAAGCTATATAATATATTATTTTACTATTATATTTATATATAAAGCTTAAAATACCTATTTATTAAAGAAATATAGCTATATAAAAAATATATATAATTTTAATACTTAATAAGCTACTTAAAGTAATTTTTTATATATTTTTAGCTATTTTATTTTATAATAAATAGTAGTTTTATATTATAAGTATAAAATAATATACTTTTTTTATAAAGTAAAAATAAATACTTATATAAATAAAAATAGCTATATAAAAAATATATAAAAATCTAGTAAAAAATAAGCTATTTAAAGCTATTTTTTATATATTTATAGCTATTTTATTTTACTTTAATTTTTATAAGTAAAAAGCTATTTTTACTTTTTTCTTTTTTTAAGGCTTACTTAAGTAAAAGGTAAGTAAGTAAAGTAGTAAGGGTAAATACACTAGCAGGGATATTAACTAGATTTTAAGCTAATTATTTACTTAAGTAAGCTATACCTTACCTCTTAAATAATATATCTTATCTTCTTCCTTAAATAAAAAGCTAATTAGACTAGATATAAAATAGTAAATTATATAAAAAAATCTATTAAAAAATTAGCTTTTTAATAGTACTATTTATAGCTTAATACATTTACTAATAGCCTAGTTATTTATAACTAAAGATTCTTATACTACTACTTTTTAAGCTTAAGTACTGCAGGAGGAAAGGCATTAGCAGGGATATTAACTAGATTTTAAGCTAATTATTTAAGTGGGTCCTAAGCCCTACCCTTTATTAATACTATACTTAATTAAGGAGAAAATTATAAAAATACTATTTTTTATTTTTTAGCTTTTTTAAGCTAACTAAAAGAGGTATAGCTTAAATAAAAATATATAAAAATCTACCTAGCTTTAACTATTTTAAAAGTATTATTTTTATTTATAAAAGCCTATATATAGTTAGTTTTTTATAAGCTTAAAGGTAAAATTAAATAAAAAAAAAAAAAAAAAATTTTACTAAGTTTTTCTTTTCTTTTTTAACCCTAGGTATAAAGCACCTGCAGATTTTTATTAATTAAAAGACTAGGCTAAATTAATTAAAAAGGTATTTTTTATTAAGTAAGGCTTTTTTATTTAGGCTTAGTAAATTTTTAATTTATATTATATTTAAAATATATTTTTTATTAAGTTATAAAATACTAAATTAAAACTATTTTAATATAAAATTTTAAAATATTTTATAATTAATTTTAAAAAAGTATTATTAAAAATTAAAAAAAGATTTTAAAATATAAATTTTATAATAAATTTTATTATATTTTTTATATTTATTTTAATTTAAAATTTAAATTTTTTTTTCTTTTTTTACTTTAATTTTTACTTTATAAGTATAATATAACTTTAACTTTAAATTATATTACTTTTTATAAAATAAGTTTTTTTATTTAAGTTTAATAAATTTTTAACTTATATTATAATTTAAATATATTTTTATTAAGTTATATAATACTAAGCTAAAAGTATTTTAATATAAGATTTTAAAATATATTATAATTAATTTTATAAAAATACTATTTAAAATTAAAAAAAAGTTTTAAAATATAAATTTATTAATAGATTTTATTATAATTTTTTATATTTATTTTAATTTAAAATTTAAGAATTTTTTTCTCCCTTTTTATATTAACCTTTACTTTATAAATAAAATATAACTACTACCTTTACTATTACTTTTACTACTGCCTTTACTACTATTTTTACTACTGCCTTTACTACTGCCTCTACTACTGCTTTTACTACTGCCTTTACTACTGCCTCTACTACTGCTTCTACTACTGCCTCTGCTACTGCCTCTGCTGCTGCCTCTGCTACTGCCTCTACTACTGCCTTTACTACTGCCTTTACTACTGCCTTTACTACTGCCTTTACTACTGCCTTTACTACTGCCTCTGCTACTGCCTCTGCTACTGCCTTTACTACTGCCTTTACTACTGCCTTTACTACTGCCTTTACTACTGTTTTTACTGCTGCCTCTGCTACTGCCTCTGCTGCTGCCTTTGCTGCAGACGCCTCCCTGTCTAACCTTGTTTTTTACTACTGTAGTGTTAGGTAACACCTGGTTGTCGGCCTCCCGCATTAGTCTATACACTGCTACTGATTTACTATGCCTAAACAGATCAGTCTGGGTTTAATATATATAGCTAGCTGCCCAGCATCCTCTAACAATATCTTTTGCAGTATGCATTTACTTCTCGCGCTTTAAGCCCAACCCGGTCTGCATTGCGTTCCAAAGTCACAGCATAGTTTGTCTATATCTTCTCAGTCCGCTATTATGCCTACATCGCCATCTAATGTGCTAAGCGCACGCACGCTCGAGTACCTTTTCCACCACGTTTGTTTGCCTCCAAAACTACCTGATGGGGATGATACATCGGTTGCGAACGAGACTGTATTGATCAAATATGTACTCGAGACCCTGTCAGAATACCTACAAGAAACGGAGCTTATCTGCCAGCGAGCTGTCATGACTGCAACTGCAATGGTAGAGAACATGATAGCTGGAAGAGACGACAAGGGTTTTGTCAAAGAAGGCAAATTGCTGGACATTCTGACGCAGCTCCTTTCCCCTGGTCAGTTTCTTCCCCTCTGGATTCGCAATGTTGATAATTCTAACGAATACTCTACATGCTTAACAGACACTGCTGCGCCATTCCACATCAGGGCACAGAATGCGGGGGTATTGCTTCGACGAGACAAGGATATGGCCATATTCGAGTTGTTTGAGCTCTCTCCCACCAACCAAGCCGTCTATGCGACTAAAGGACGTCTCATTCGCCACTTTCCGGCGACTGCAATTGGCGTTCCTCTGGAAACATTCACCGATGAATCATTCCAGAAAGTCCTAGCCAAAACCATGGCCAAGATGAGTTACGAGGCAGTTCACGAAATCATTCCAAAGGCGCGAAAGGCGGAACAAGTTCATGATGAAGAACGCGAAACCAACGACCCACGAATTGTCACGGAGTTGTTGAGCAGCTTCCTCCAAGGAGTCGGCCATCCGATTGCCGTTCCTGGAGTGAGTAAGAATACTAGGGAGGATGTCATTTACAAGAATTCCAAGCTTCCTTGGAGACGATCTCCCGTTTGGCTCCTCATCCGCTGTTCCCTTCATCTGACCATGGACCGCATGGCTGTCAGCTCAGAAGAAATCTACAAGTCCTTCATGGTTTTCCTTCTCAGCCGCCTGCTCAGAGATGCGACAAACCTGCACTCTGCAAGCGAGACTCTCAGAATCATGTCCACCAAAGTGTCAAGGCGACTTTTGAAGCTGCAACACCCTGTCCCTGGAACATGGCTGTCGAAAGTCCATGACTCTGTATGCTTAGCCTCCCGTCTGGTGTGTGAGCGATGGCAATCAATTCGCAACTATTGTCAGCCAAAGCTCGAATTGGAGGCCCTCACAACTCTCAACATGGATCAAGATGTGTACATCAATCTCCAGGGATTGAATGACTTCATTTCTTCCCTATCAAAACGCGATGCACTGAGCAAGGCGTCATCATTCTGTCCAGCCCCAGACATCTTTACTTGCGACGAGGATATGCCATCGGTTCCAACGTCTTTGAATGAACAGCTCGTCCCATCCGTTCTCGCTATGATTGAGATGTGGGTGGCCGAACATCTTGATGAGTGGCGTAAGGGCCATCTGCATGACGAGTTATCTTGTCTCGGCATCTGCACTCTAATGTACCGCTATCACGAACTGGCCAAACCTTGGTATAGCGGCCGACCGGAAGGGATATCAAGAATGGTCCTGGTCTGCATCGAACTTTGGATTGCAGCTGATAAAGTTGCGACTAATGCCCTTCCCCTACTTATGGAATACGAACACAAGATCCCCCTCGAACTATTCCAGGCGCTGCTGCTTGCATTTCGAGAAGATATGGAGAGGCTGCATCGTGCCGAGACTTATCTCCAACATCGACAAGAAGACGCCCAATCACGCCATAGACCATCAATCTTTGACTCCTACGGGGTGCCGAGGTCTTTTCCTGTGGAATACTTCACACTTTCGCCGTCGCATCAGAACCTCATGAGAGACATTGAACTGTGGGCTCATACGCAAAGAAACCTTAAACGCGAAGAGTTTCGAGCGCTTCACGCCAAGTATACCAGCCTGATGCAACAGTATGAGCAAGGGACGTGCGACACTTGGCAGTACTGGGAGGATGGAGTCTCTTGTTACGAGCATCATCCACGGTGCTCTCGATGCCAGCTGCAAAAAAACGCCTCAAACCTCTCGATAGAGGTGCACGAGTGGCCACTGTCAAACAAACTTTTGGAAGCTCAGACAACAGTTTTTGAACTAGACCTGCCCAAGCACTTTGGCCAATGGCGTGATGCGACAGTCTTCATCATTAATGACGTGCTTAGAAGCGCCTATCAATACTCTGAAGAATCAGAAACGCCCAATCCTCTGCGGACTTATTCTGGTCTTTCGAGGTTCTTTCAGACAGACACGAACTTGCGAGTGCATCTGCTGTCCAACGCAAAGCCCCATATCAGAACTCACCGACGCAAACGACCTATTTCCACCAGTTCAGAAGAGGATGTCTGCGTTCATAACGGACTCAGACTCCGATATTTCGACAATTATAGGCAGTGTTTCATTGCCGGGTTCACTACAACAGTTCAGCTACCCGAGCTTTGTACATTCCAACTGAACCCGAACTCGGTGCAGATGAGTAGGTTCCTCATTCACACGCACGAAAATCCAGCTGGCGAAACTCCAAATGCTGTGATCGCATCTCAATCTCTTTGCCCGGACCACATGACCTTGGGGGAGTTCAAAGCTTTGGCTACGGTTCGCTATGGATATCGTATCCATTGGATGGGCGTGCTCACTCAACTCGCAATGCCTGAGGTTGATTTCAACAAACCTGAGACTGCAATCTTCTTCCTCCAGCTTAGCCTTCAGGCTGGCCCCAGGAAAGATGGCCCGATGAAGGCTGGCACAGTTGAAAGGTGCGCGCACACACGGCTGTCGGATCTAGAATTCGGTCGCGAATTCCTCGAGCGCCTTCGAAGCTGCGTTTCACGCATCAGGGAAAATTGGCAGTCGAACATTTCTTTATGGATCTTTGTCTTTCTCACAGCTCGTCTCATGACAATGACTACGCAGACACTGAAAGAGCAAGCTCTTCCCTTCTTGACTGAGTGCAGAACGATCACTCTTGGGTGGCTGGCGAAGCTGCAGGCTAGAGCCCATGAGACTAAAGATGAAGCGCAAAGGACCCAGTTCCTACGGATTGCCCTTCGGATTTCGCTTATATGCGCAGACTCCTTCAATTTGGACAAGCACTCTCTGCTCGAGATTCTGCCTGATTCCGAGCAGGCGGCTGTTTTGCTAGAAGCATCCATCAACATCTACAACAATGTAGGACTCCTACGCGAGGAGCCAGAGGAAGATCTCCTTGAGAAGACAATGTACGACCGATGGGTGTTCACATTGCACCGTTCACGACGGATAATCGTGCAAGAAGTCCTCTCAAGAGACAATACTTGCCTAGACATCAGCATCAGTCGATACTGGCCAGACTTTCGACGCGGCAGGGCTTGGCGCCTCGTTCCTTCCACTTGCAGTTGGTTTGAGACAGTATCTGGCGGTAAAAGAGTTCACTTTAACATACTCAGTGGATCCCTTTTGGTTGATGGAAGTCCCTTATCCCGATTGCCTCGCGAATATGAGGCTCATCATGACTTTCAAAAGGTGTTTGGACGCTTTGTACTTGATGTCATGCCCAGTACCGCCCAAGGAATGCGCTTCTGCGGCTGCAAGACCTTTGCCGGCTACTCCGTCCATTTTGGCGCGGTGAAAGATGCATCAGCAGACGGGGATGATCTGCTGATCCGTCTGCAAGATGAAACAATGCGTCTTCCCACATTGGATATTGTGCCTTCTCGGATATTCGCCCGATCGTTACCGCGGACGTTTGCACAAAGCCATGTTCATTGGTACAACCATGTTACAAAAAGCATAGAATTTCGTTCTATAGAAAATCCATGGCAATTCAGTCGCGATAACTGGATAATGACACAGCATGGTAACCTCTGGAAGCTCACCCGCCGTGAGAGGACATCACTCGTTGCTCCAGACAGTGCATCTGCAGCTCTTTTAGCGACCATTTTTTCCCCTCTTGAATCTCTTCTGAACCTGCATATTCTATCTGATGCAGAAGACAAGACTGCTGTAATCGAAATTCCAAGTCTGCAGCTCGAGTTCAGCCTGAAGCACGGAGAATCAGTCATCAGATCACGCCAGTTCCGGGGCAAGCAGATTGATGCAAACCAGTCCATGGAGACACTGGTGGGGTTCGGCAGCAAGCTCATATTGCAAGACTCTCAGAAGAAGGACGACCGAATGGCGATAATCCCCGAAGGGAAGATCAGCTTTCACAAAGATCATTCCGCTGGGCATACGAGGGCATGCGTGGAATACGGTACGGCTCACCGTGTGCAGCAGTATACGATTGACAAGCAGCTTCGTCGCCTTGTTGATAATGCCACCGTTCACAGCAAGCTGTTTCTGGCTTACATACATGCGCTTACTTCGTATTGCATCCCCGACCCCTTCCTGAGTCGCACTGGAACAGAAGAGGCGTTGTCAATACTGCAGTCGGCGTCGGTTCGGTCCATCGACTATCTGACTGAAGACAGCATTCGGCTACTCTGTAATATTGCTGCTCTAACGCCTCGTCGCAAGTTCTACCCGGAGTACCTTAGGACCATGCAGACAGTGACCTGGGATTCTGACTTGAGCTTCCTGGCCCAAGATTCACGATTTTATAAGATTGTCAACGACATTCTGGACGGAGTGTCAGCCTTGAGCTTCCTGCATCCGCCCAATGCATCCAAGCTGTCCGAGGTCACGAGGCGGGCGGGTATTGACGATTTCCTCATTGAGCGAGAAATATACGCAAGCTCACGCTATCAAGTAACACTTTGTGGCGCTGAGGATGATGGGACAATTCAGGGTGTCCAGTACCAATCCAGAGATCGAGGCACGTCACCTGAGGTGGCTCGTGCGAGCCAGATCGCACTGAAAGTTCATGACGGCGTCTCTCTTCTTCAACAGGATTCACCCAACCATGCTTTTGTCAACACAATTTACCGGCTCCTCTCACAAGAATCTGGAACGCCCGCTAATAGGACTGCTCCTTGCTTGTTGGAGATGGCATATGGAGGCCAATGGCTCCAAGATCCGATGAAGTTTCTGTGCAAATTCTGGTGCAGGCTACACTTTGCATTTCAGGCGGACAGAGGATGGTTGAACAAGTACCAGGTGATGATCTGGCTTACCACCCTGGCATATTCAACCAAATGCGACATGGATGTCCTTCAAAGCCTATTGATGCTTTCACTCACCGAGCACCTACCGGCAACGCCTTTACCCGAGAAGTCATTGTACCACCTTTCAGAAGGCTATGAATGCAAGCTTGATACATTGCAGAGCATCATTAAACGCGCTTCGAAGAAGTTCCATGATGGGTGCCCGGAAAAGGCCATACCTGCCTACTGGAACGAATCCCCAATTGCCACGGCGCGTCGGCAGAAAGCAATGTTCGAGTCTAACCAAAAGGAATTGATTCGTTCCTTCGTGGATCATCTTGTGAGTCAATGGCCTTGCTCAACGCCGCTGCGACCGCAACAGCATCAGCAAGATACCTACATCAATGTATCGGCTGCAATGGTCGAGGTGCAAGCACAATGGCAAGTGTGGCATGATAACCACAACTTCAGAGGTTATCTGCAAGAGTTTGGTCGCCGTCTAGGCCATTACCAGGTTGGAGACGTGAATATGCCACGCCGACTCCCCTCGCGTTACCCAGGCCCAGCTGCCCGCCCTCCTGGATATGTATCAGCCAATGACCTGTTCGCTAAGCCTCCACCCATCATCCCTACCACAGATTCGTCCTTGAATTTGGCCGCTCTATCCACCACGGGTACTGACGAGATGGGTGACCACATGTTGTCGGGGATGCTGCGGCATCTGAATCGGCAGGCAAAGTTTGACTTTGAGCGACGCTATCTCTCGGAACTGGCGCGTAGTCTGGCGGATCTGGGAAACTGCCGGGAGATGACCTTGAACGATAACCCCATGTCTTTGCGAGCAGTAATGTTTCAGTTGCATTTGAGTCATTGCGAGATGCATGTGCAATCCATGTACGATGCCTTGTTAGGGGCAGTCGTGCAGAAGCAGGTCGAAAGGGATGAGAGGGAGGTAACCGCTCGGATCGCTGGCTTCTGGCCGAGGCTCTGCCCTACATTCTTCCTTCAACAGCTTGGTCGGCATCGATGGCCGTCGCTTTCTATGGCCTGGAAGAAGGCCATCGTTGCATATGGAGTTGCAATCACCGCCCTTCAGCAGGCGCAGAGATTGGTGCAGCTGATTGACAAAGACGTCGACCTCCTGCGCGAAGTACAAAATCCAGGGCATAGCTGGGACCCGTATCAATATCCTGAGTGGCTATTGTTGGAGTGCGAGAGCGGCATCATGATCCGGCATGTGCAACATCAGATTGCGGAGCGGATGATTTCGCCCGAGAACAACGACAATGCCGTGATGCAGCTCAACATGGGTGAGGGGAAGTCTTCTGTTATTGTCCCTATTGTCGCAACCGCGCTCAGCAACGGCTCACGGATTGTTCGCGTCGTTGTTGCCAAGCCGCAGGCGAAGCAGATGCACCAAATGCTCGTGTCGAAGCTTTCGGGTCTGATAGACCGCCCAATCTTTCGCATGCCGTTTTCTCGAGCAATTCGCATGGATCGAGATAAAGCTGCTGTGGTCGAAGAGCTAGCCCGTCGGTCGATGAGAGAAGGCGGAGTCATGCTGGTACAGCCAGAGCATCTGCTTTCTTTCCAGCTCATGGGTCTGGAATACCTCATTGACGGGAAGGAGGCAGTCGGCCGTTGTTTGCTCAACGTCCAAAGACTGTTTGACCAATTGTCCAGAGATATCGTCGATGAAAGTGATGAGAACTTCAATGTCAAGTTTGAGCTCATCTACACCATTGGGCTGCAGCAGAGCATTGAACATACGCCGGACCGCTGGGTGGTGATACAAGAGGTGCTTGACAAATTCGTTGAAGTCTGTCTGGAGTTGAAGAGTTCCTTCTCCGAGTCGCTAGAGATTGATCAACTGTCTTCAGGGAGATTCCCAAGGATACGGATACTACGTCCCGATGCCGAGCAGGCCGTGCTCAGTCGCCTCGCTCGCTTCATCTGTTGCACAGGGATTACTGGACTCTCCATTGCGCGGCAGCCCAAGCACATAAGAGATGCTGTATGCCGCTACATCACTCACAGCAGCCCAACAGCGCAGGAAATCAGTGCCGTTGAAGATAGTGCCTACTGGGGGGATTCTACCAGACACTATATTCTCCTTCTCCGCGGCCTATTTGCAGGCGGCATTTTGGCGTTTGCTTTTGGCCAGAAACGGTGGAGAGTCGACTACGGCACAGACGCGAATCGTGAGGCGAAAACCCGACTGGCTGTGCCATTTCGAGCAAAAGACAATCCCACCCCACGGTCGGAATTCAGCCATCCAGACGTCGTCATCCTGCTCACATGCCTCAGCTACTACTACAGTGGCCTTAAAGCCGACGAACTCTTCGAGGCGTTCGATCATCTCATCAGATCTGACAATGCTGATCTTGAATACGGCGCCTGGGTCCAGACGGCACCGCAATTACCTCGTGCATTCCATCTCCTGACGGGTATCAATATCCGTGATCGCGCGCAATGTGTTGAGAGCATCTTCCCATTGCTTCGCTACTCGAAAGGCGCCGTTGACTACTTCCTTTCCCACTTGGTATTTGCAAAAGAGTCCAGGGAATTTCCTCACAAGCTGTCTGCCTCGGGCTGGGACCTGGGCAAGAAGAAAGCCAATTCGACGACTGGTTTCAGTGGAACAAACGACTCAAGATATGTGCTCCCTTTGGCTATCAAACAACTCGATATTCCAGCGCAAAACCACACGAATGCGTTGGTGCTAGAGTATCTGCTCCGACCTGAAAATGGAATCAGGCTAATGTCGGAGGCGTCGAGAGGGGCTACTACCCTGGGAGCCGACTCACTTCTTGAGATGGTGTCGGAAATGGGGCCAAGAAGCCGCGTGATCCTGGATGTCGGAGCGCAGATCATTGAACTAAACAACCTGCAGTTCGCTCAAAGGTGGCTGAGTAGCAACGAAGACAACGCCTCCGTCCAAGCTGTCGTCTTCTTCAATGATGCCGATGAGCTGACGGTTATGGATAGATCGGGCAAAGTAGAGCCTCTTCAATCATCGCCGTTTGCTTCACAGCTAGATCAGTGCCTGGTGTTCCTCGACGAGGCCCATACTAGAGGCACAGACCTACGCCTCCCTTCGGACTACCAGGCGGCGGTAACACTGGGCGCAAACTTGACAAAGGATAAGCTCGTGCAAGGTAATGTCATGACAATGCGATGACACAGGGTGACTTATTTGTTAACGCCTGTATTAGCTTGTATGAGAATGCGAAAACTCGGCAAAGGACAGTCAGTAGTCTTCTGCATTCCCCGGGAGATTGAGCAGAAGATCTTGATGCAGAGAGGTTATGAGCCCTCAAGCTCGGAGAAGATCACGGTGTCAGATGTGCTCTGTTGGACTATATCTGAGACTTGGTTAGATCTACGACGAACTGTTCCATTGTGGTTGACTCAAGGAGTCCGGTTCTACGAGCAGAACACTCTATGGGAAGAGAGCAGTCCTTCCGACAGCTCCTGTGACAGCACACTCTGGGCCAAAAAGTTTCTCGAGGCTGACGCTCAAAGTCTCGACATCCGATATCGTCCACGAGCTGCCTTGGAATCGTCAAAGCTGGTTCAACGCGCAGGCCCAGAAATGAGGATCGAGTTTGAGAATCGTTGTCGGGAGTTCGGGTTGACAGAACTTCGCAGCTCCTCCCTACAGGAAGAACAGGAGAGAGAGCTTTCTCCTGAGACTGAGAGAGAGCGAGAAGTCGAGCCACCTCCGCAGGTCGAGCCTCGTGCACATTCTTGTCATGAAGATCTTGTGCATTTTGTCGAGCACGGAAAGTTCCCCCGCAACTTCTCCGCGTTCAAGAGAGCATTTTTCGCATTTCGGGGAACTTCAGCTGCCGAGCATTTTGACATGAGCGACTACCCGAGCAGCATATGGGCAACACAAGACTTTTGCGCGACGGTCATAATGAATGAAACCGTCGATAACGTTACAGACCTCTTCCAACGTCCCGTACAATGGGTTTTGACAACTAGTGATGCAAACAATGTCATCGACCAAGTTGTCATCATCAGCCCTTGGGAGGTGCATCAACTACTCGAGAAGATCGAAACCTGCAAAAAGGTCACTTTACATCTCTATTCCCCAAGGACAAACCTCGCCTTCCAGCCATTAGACAGGCTGACTCTGTATACGGTACCTACGAGAGAAAGAAATCCTACGCTTCCGCAGGCAATGATGGTCGAGCTGAACATCTTTGCTGGTCAACTGTATTTGTCGTCGTTCCGTGAGTACGCGGCTTTATGCGACATGCTTGGTTTGGCACGGGGCATTCCAGACGATGACGTTGTTCTCGAACCAGACGGCTTCATTCCCCACGGTGTATTCGTTGGCGATGTCATCAACAGGTCGGCATTCAAGAAGAGTCCAGTCCCGTTTCTCAAGGTGCTAATGAAGATACGACGCAACTGTGAGGTGATTGATAAGACGCATATGGGAAAGATTCTGGATGGCATATTGTTACTGCAGGAAGACTTTGACTTAGAGAAGGAAACGTTGTAGTGGCGTTGTTAGATTGTCTTTTTGAACAATTGATTGCTTCATATCATATGTGGACCGTTGCAATTACACGTAGATTGCGCTTTCCAACTAATCTTTGTTAGCTATGCTACTGCAAATCACATGCGAGATGCTTACGATAACGTCTTCGACACTCTTCTCAGTAAAACAAGCAGGCGTCCCTCTGATAATCACCGTGAATGACGTGTCATGGTAACAGATAGCATACCACTAATCTTAAACGCCATTGTGGACTAATGTCTTGTCTAGGCGAAAAAGACGTTGATGACCAGCCCTCGTATCATCAGTAAGCTCAACTAACAAATGCCTAGTGATGAAATAATTCCGGTCGTTGACATATCCACCAACATAGGCTCAGGAGGCGGCTTTCCAAAGAGCTCCATTGCTCAAGTCAAGGCGGGCGACAACAGACTCTTCCCGGGAGCTCTGACCTTGTTTGGCGTCAACAGGAAGTGAGCTGTAAGCTGCTTATATACACCTAGAAGTCTACCTTTCTATCTCTTCTACTTCATGTCTCGAAATACACAGCCTAGCCTCTATGATTAAACAAATTATAGAGACCCACGCACTCTAGGCTCTGGAAATGATCTTCTTCACTATTCATACCACCCGCCATCTCAAAACACCAAGGTGGGTAGCAGGCGTCAGACCGCAACTGCTCTGCATTCATCACCTCTTCAAAAGTATTGTCCTTGATTGCGTTGGAGGTTGCTGTATGGATAATTGTCGTTACTGCGGTCTCCGTTGCTGGTCTTTGAGCCGCCAGTCCTTCAGTAATTGGCGCTGGATACTCGTTCACGCAGCTAGTCCATATGTCTGCTAAACTAGAAATCGGAATAGAGCACTCTGATGTTTTAGATATGCTGGAAGGAGCTTCCGCTTGACAGCGTTGTTCTTCGATCTGCCGCTCTCGGTGTTGACGAGTAGCAGTGACGAGGTTGACAATAGACTGCCGTAGAGGGTTCTGCGTCATCATCGCCGGTGGAATGGCATTCAACGTCTGTACTGCAAGAGTCCAGGCTTCTTCGCATGCGGGGTCCCATTTCTGTGTCTGGAGATGAATGAGGGCGATACCAAGAGGGTGCCAGTCTTGAAAATTCACCAGAATCCATCCCCAGTGGCGCGTTGAGTACTGGTTTCGCCATTGTCGCAGATCACCGAGGAGAGCCAGTGCGGAGAAAAAGGACTGCTCTCGGGAGTTTGTATCATCAGTCGATGCCCATCTCTTGAATATGTTTGTGTCCCGCACGATGATGCGCAGTTGATCTAGTAGCATGTTGAACAGGAAGTCCATAAAAGGTTGTATAGGCCGTCTTCGTTCGGAGTCTCCGAGGACTGTTGTTTTCGCCCAATGTCGAGCTTTCTCTATTCTGTGCAGAGCGTTATGTTGTGCTGCTTGCTGTCTTTCCCCAGTGTCCAGGAGGGCGGACATTAACGAGAGCACATGACTGTACAAGCGCCTCAGCTCGCACGCCATGAGTGTGAAGCTGACGTCTGTAAAACCTTCACGAGCCACTGGATCCTTTTCCATGTTCACATCGAGGTCCGCATCGTTACAGTTTGTAGGCTCCTTTGTATCCAGCATGCTGTTGGTGATCATAATCTCGGGCGCATAACACTGGCTGACACGGGCGTCGAAACAGTAGATGTGCCACCATAGCCTCCGCCTCATCTCTGCTTGAAAGCAGGACATTTTGGGGAAAGCAACGCCGTCACGGTGCAGTCCTACGGACATTGCGGCCCTCACCAAGATTCCAGACATCATCCAGACTGTCCGCATCCCGTATCGATGGCCTGCGCTCTCGAGATAGATGAGGGATGCCTGCGCGACGCACAGGTCAGTTGACTTCAGGATGCCGGCTTCTGACAGCGCTGTCTCCGTGCCCATCACAAAGTGTGCCAAAACATCTTCCTTGGCGTTGCCGAATTCCTTTTCCACCTAGATCCTTTGTGGTCAATACCAATAGAGTTTGCCATTGCGTAATACACTCACATCGGCATCGCTCATTGATACGACAGCGGCCAGAGAGATGGAAAATAATAGAGCTCGCATCCCCGGCGACAGCTCGTCAAGATTATCTTTGGTTTGTTGAATGACATTATCCATACTAGGCACGTGAAGAATCTTGATGAATGGGTCAACATTCTCAACGTACGTTTTCCAGAGAAAAGGTATGAGACTTGGGGCCGGATGCAAGATGGAGTCAGGGGAGCAGTTTTGGGCAAAGGGGAAAGGTATGGAATCGGGCCGGTCGTCATGCACGGAGGGGTTGCATTCCAGGCCATTGAGGTCGTCGACGTCGCTGGCTTCGAATGCATGGCGGACGCTTCTGAGCTACATTGGGTGATCAGTATCCAAGTTTTAAAAGTGTGAAAGCATGCTGAGGCTGGTCATCGTACCTCGTCATGAAGAGCAGCACAAAAGCCGTTGCTCGTATATAAGGTGCCGCCACCACAAACGTGAAGGCTACCAAAGGACTTGCTCAACTTATGGGAAAGGTCAGAGCATGAATCTGTCGTATTTGAACCGCTGGCAGCTGAGTCTGCCCCAGCTCTCGGGATTGATTCGCCTTCCTCGGCAATTGCATCCCCCGACTCTATATGGCGAGACGTCCCGTTTTTTTCTTGAGCCTTCATCTCGTCCACCACATTCTCCAGCTGCCTCAGACGATCCAGCAGCTCTTGGACCTGGAGTTCGGAACGCTTCCGCGACGGCCGGGCTTGAACTGGAACGACAGACGCAGCCGCAGGGTTATGCTGCCGAGTGGGCATGCGTCCAGTGAAGGGATACGAGCACTCCACGCCGGCTTTGGAGCAGAATGCGCATGGGCTCTGTCTGTTGCAGCGCGCTTTGCGCCTTCGGCAGTTGAAGCAACTCCAGGAGCTGACTACAGAACCTTGACCGGCGCCGGACATCGGCGCGCTGTTCCTCGGAGCTTCGGTCTCCATGCTGTTCAATCTTTAGCAGAGGAAAGGTTGAAAGCGAGACTTATTGGCCCAGTTGCATGTCCAAGTACCTATGCGGAAGCAACGGAGGAGGTCAGATCAGTCGTGCACGCAAGATACGGTGGAGAAGTTGGCGTGCGGTTGAGAAAAGTGGAGGATCAGACAGGCAGTGTACATGCAGTGCACGGCAAAAAAAAAAGAGAACATGATGCATTATCTGGTCCGAAATTCTTGGTCCGAAGCTTGTGGTCCGAAGGCCTTGGCGTGGCACGGCAACGTGACCCAGAAATTCTGCACTTTCAAGAGCAAAAGATCGACCGTCAGGAGTGAGACGATGTATTTCGCCAACGGTTATTCTCATCTCGGACGTCTGGACTTCAGCCATCCAGTGCCTTGTGGTCATACTCTTGCTGGTTATTAAAAACATGTACCCGAGGGACTTACCTGGCAGATATTCCAGGTAAGGTAATCTTCGTATGAAGTAAGGTACCTACTTGAGTAGATACCTATGCTTACAAATTGCGGCCCCCTACAGAAGTGGTCCGATGATACGGGGCCCGCTGAGAACAATCCATGGTCCGATGGTCCGGCTCCTGGTCCGGCTCCTGGTCCGGCGTTTTGGGGCCGAGATAAAAGGTACGCCGTGGTCGCGGCAGACTGTACGTTGAACAGTTGATTCAGGACCTCGAGGCTCTTCCAAGGTTGTTCAAGACATACTCGGGCGCACCAAGAAAAGCAACCACGCTCTGCCATTTCAACAACCCCTCTGACGGCTCCCCCCAAATTCGGTCACTTGTATCATCTAGCTTCCCAGCAGATCACCAGTCTGTGAAGGGTCCTCCTCGCCCATTTTTGTTACCGCGCCAAGTCGATCTCACCATGGTCGGCAAAATGCCTACGAATGTACCTAGCCGGCGACGTACCGTCTTTGTGACAGGAGCAAACGGGTACATAGGCGCTGCCGTATGCCGAGCGTTTGTCGGAGCCGGCTGGAGAACTTTCGGCCTTGTTCGGAGGCCTGAGGCAGTCCAAGATCTGATGGCGGCCGAAATCATACCAGTTGTGGGAACTTTCAACGAGCTCAGCTTCCTCAGCTCTCTCTATGAGAAGGCAACCATTTTTGACGTCATAGTCAGCTGTACTGAGGACTTCTCAGGATATGCAGACCACTTCAATAAGGTCATGGTGCTTGTCAAGTCATTGGCTGAGAGCAGCAAACAGCAGGGCGTTCGCTCATTGGTCCTCTGGTCATCTGGCTGCAAGGACTATGGAACGACGGAAGCGCATGGAGCTTCTGCTCTTGTTCCACACACTGAAGCATCCCCCCTCAATCCCCCGGGTGTCCTCCGTCAAAGGACTGAAAACTGCCTTCGTATATTCGACCACACCGACGTTTTCGATGCTGTCCTCTTCCGGCCGACCAGCGTTTATGGCCGTAGCAGCAGCTATTACGGAGCCATGCTGTCCTGGGTTGCACACGAGGCAGCAGCTGGGTCCGGCACACTAAAGATTCCGGCGAACCCTAACAATATCATGCATGCGACCCATGTCGACGATTGCGGGCTGGCCTACCTCGCTGTCGCGGAGCACGTCGATCGATGTGCAATTGCCGGGAGAACGTTCAACATCTCCAGCCACAGGTATGAGACAGCACAGGAGGTGGGGGAGGCCTTGGCAAAGGAGTATGGGTTTGAAAGGGGCGTGGAATTCGTTTCTCCAGGTGATGCACCTCCGACATTTCCAGAAGGCCTGCATTTTGTGTTTAATTTCAGCCAGTGGGTTAGCAGCGAGAGCATTCGCTTGATTACAGGATGGACAGATGTTCGTCCATTGTTCTCGGAGAACCTGACTGTTTATCGAAGGGCTTACGAGGCAGCGCTCTCACAAGGGAATACTAATATTGCTGCTATTGAGGGAAGGGTCGGTAGCAACTTCAGAGGACTTGGATCCTCGTAGTACAAATATCATGACTTTTCAATATTACCATTTCCCTCATGCCTGAGGGACTCTTGAAATGTAACTGTCACATTTTGTAAGCATGGTTTTATTATGGTATATAGCAGAACTATATGTGCGCCTCATCTAAGTATAGATCCTTGGAAAGGTCAGTGGCGAAACTAGAGTGACTGATCAGTCTTGTTTACTGCAGATGCGTGTACTTTACTAATGCGCAGTATGCACAAGATCAACATCTTTTGCTTCTGGCTATAGAGCCACAACTAGAAGACAAAGTCGATAAGAAAGTACCTTACTAACTAGTCCTAGTTTACTTAGTGTGAGGTCAGCTTACGATGTTACCAGCTATACGGACGAGACTGTCAGATACAGTTCGAGAGCCATAAATAGCACCGCTTTAAAGTTTCCTCATTCATACAGTACCTAGGTATGCACTACGGTTAGAAGAGTTTCCAGCTTCCAATCCTGCTCTGGCTGACGTCAGACTAGCTGAAACCATAAGGAACATATAGAATATGTATATACATTATATATAGGCACATATCCAGTCGATACTATAGTCTCTTGACTGTCAATCAAGCTTTTGTCGCACTGCGTGTCATCAAAACAGCACCATGGGACAAGCGGCATCTGTACCCACAGACAAGACACGAAAATTAGAAGTGATAGATGCTGGATTTTCACGAACCGGGACTCTATCATATGCCTACGCCTTAGAAAGACTTCTCAATGGACCTGTGCATCATACGGCGACCCAACTTTTGAATCGCGAAGATGGTGAGTGTAACAGGGTAGATTGACCTACCTATGCATTGGTCGTTCTTGGCTAATAGACATGTACATAGAATATTGCAAGAAATGGAATCAGGTATACAGATATCGACGTGAGGGCGATCACCCAGAATTGCTCAAAGCGTTGTCGGGCGTGTTCGCGGGCTTCGTTGGGGCAACAGACGTTACAGCGATTGACTTCATTCCGGAACTTATAGAACTCTACCCGGAGGTACAAGTCATTCTTGTAACACGCGATCAGGAAGCGTGGTGGAAAAGCTTCAAAACAGTCGCCGAAAACGCCGGCAGCAAAGCCATGGGATACATTATGATGCCGCTCCCTGGTGCTCGATGGTTTGTCGACACAGCAAGAGGTTTCTTTGAGGCGTGAGATAAACCCCCAGCCCCTCTGAAGAAACAAGCCGCCACGACTAATGCTTCTCAGAGCTGAAGAAAGAACTGGCCGCAAGTGCAACCCGCTTTGGATCGAACAGCATAACGAGTACATACGTAGCATTGTTCCCAAAGAACGTCTGCTTGAGGTAAAACTTGGATCTGGATGGGAGCCTCTCTGTAAGTTCCTAGGCAAACCAATCCCCACGGAGCCATTTCCCCACGCAAATGAAGCCGCAGCAAGAGACCGATTTACACAGAGGCTCCTCCGAAAAGCAGCAACGGCCTGGGCAGGTATATTCACAATATTGGGACTAGTATCTTACTGGGCCTGGCACCTCCGGCAGCCGTATCTCTAGCTCCCAACTACCACGTCAAGCTGTTATTTCCATGCAGATCGTCTGTTGCTCCTGCTGACCCTCTCATGGTGCACTTTGTTTTTCAAGCTAAAGTCGTCATGCCTTACATATGTGCCCAACGGGCAATCTGAACGCTTCAGAGTCTCTCCCCATGTCACCCTCCACAGAACTGTTTCATGCCGGCTAAATAGTCTGGATGGTGCTGCATTGTTTACAGTTCTGGAAACATGCGTCAGTCTGATTCCGAGGTGATTTCCAAGGAGACGCCAGTCCAGCCATACATACTAAATACGCCAAATTACTTGGTGCTTGCGCCGCTCGTCTTTATTACCTGGCGGCATCATTGATCCCAAAACTTGTGTTTGCTTTCAGTAGGCGAAACTTCCACTCCACGAACTTTTTTTTTTCCCTCTAAGGACACAATGGTCTATTACGCCTTGATCAAATACGTGAGTCTTGTGCAAGCATTCAGAGGCATTCAGAGGTGCTGGACCATACTATCTGACACTTACACTAGACGCCATCCGAGCCTCACTATCGCTACATATTGGCCGCCCCCGACTCCGACACAATCGATGAATGGTGGCGGGTGGTGTCTGAGAAGGCAGGCGTTCAATGGAATCGACTTGCGCCCGACTACTACTCATTCAACAATGGGCTTGTCTGGGACAGTGCACCAGAATTCAACGATCGTCTGATGTACACCTTGCTTAATGATCGCGATGGCAGATTCATGGGTGCATTTTCGCAGCAGCCACGGACGGACCACATCAGCGGCCAAACGTACGTTTCGTTTCGGCAGCCTTTCCATTCTGTATTTCTTTTCTTCTTTTCTCTCTTCTTATCTAACTTTCTGTCGTCCGACTGACATCGATCCTCTCTTCCAGGTTCTATGTTCGCTCCAAATCCAGCCCGTATATTTACTGGGCGGTCAAAGATGGTCGCATCTACGCTAGCAGATTCAACCGAACCCGCTTCCGAATCAAGATTGAGGGCGAAACCAAACCAAAGGTTATGATTGGTAAAGACAGCATTTCGATTACTCTCACGACCAATTCAGCACAATATGTGGGCATCAGCAGCAACGGAGAACTGAGCGTTGAGGGAGGCGGGAGTCCCGGTGGCCTACTCTTCGGCCATTTCAAGAGAGGATTCCTCGCCGATAGTTATGAGATAGGCGACGATGTCAATGCTGTTGTGAGGAGGGTCGGAAACGATGATGGCGAGGAATGGGAACTGGTACAGTAGATGATCATTTGCCAATAATATGTTTGATGCAGCTGAGGAATACATCACCTATTCGCTGTGAATACTCAACGATGATGCCGATGTTTCCTTAGTGGTAATGCCCAAATACCCCTTCTTAACCTTCTCATGGCATGGCATGCCCAAATGCTAAGATATCAGTTGGTGTACTCCATACTATCAACGCCTATACGTTACAAGGGGTATATTACGAAGGGCAATGTTAACCATAGGAACCCCCGCCCCCTCCTATCTCTTTTGGGTCCTGCAGGCAGGATTGATCAGTCATTCTTTGAATACTGTTCAGCTCATGCATGCACACCGATTTGGCCCGAGAGACTGGGCTTGCAGCATGGGTGCTGCAAGAGAACCCAAACGCTAGGAGCATCACAGCCTAAAGGCCAAACAGCAATAAAACACGTGGACAGCTCAGGCATCCATGTTACGCTGCTGAAGTGAGGCCCACCTGACCATTGAGTGCTGATACGAGCCGGTATGCAAGCTTTGAGTTGGTCCACGTTGTCAGAGGAGGATTCGTTTGGGACGCAAATGCGCCTCAGATATCGCACTAATAATGTACGGTTGGGCAATTAGTGACCCAAACGGCAGACATGAGTGATCATGGATCTTCGCGGGATATACATCGGGGAGTATTTCAAGTTGTCCAATCCAGCTATATGCGATGAACATCAGGCCCCTAGTCGTGGTGTGTTCCGATTGCAGATTGCTATACGACGTGGGTCTTGGGGTTTCCCTTTATCAATGCCAACGGGTTATGCGTTGGCTGCTAGCATTGAAAACAGCAACAAGAGTAAATCTCCTACATTACAAACTTTGATGTCTCGTGAATATGCAACAAGCAGAGGCAAGTCGGAAGGTCGATGGAGGTATGGAAGTCGATATGCGTGACCAACCTTCACCTGGCTACTCGCGCCATCTCCCTTCCGATTACACTGTTGGGTGGGTTTGTGCCCTACCAAGAGAGCAAAGCGCGGCGTCTTTCATGCTCGATGAGATCCATGATCCAAATGAGCTCGAAAATCCGCCCCACGACAGCAATTCATACATTCGGGGCAGTATCGGAAAGCACAATGTTGTCATTGCCTGCTTGCCCATGGGCTTAACTGGGACAGTCAGCGCAGCATCAGTTGCCACACGAATGGTAGCAACATTTGTGAATGTCAAGGTTGGGCTAATGGTCGGGATCGGTGGCGGTATGCCTCAGAACAATGTCCGGCTCGGAGATGTGGTAATCAGCTGCCCCAAAGGTAAATCTCCTGGAGTTGTGCAGTGGGATGCCGGCAAGGCATTGTCAGGAGGCGTCTTTCAGCGGAAGGGTTCCCTGAACAAGCCCCCAACGGCGATGTTGGCGGCTCTGAGCAATCTTGAATCACACATTGTCGAGTCTCATGCCAAGGTTGATGGCTATATGAGCCGTCTGCAATCTCGCAAAGATGTTCCAAAGAGCTTCGTTAGCCCGGATATGCTGACCGACGTGCTATACCAATCAAGCTATCGTCATGTGGAATCTGTCGTTACCACAGGAGGAGATTGCTTCGAATCTCAACTGAACGGCAACGCAATCGAATGTGCTCTTTGCGACAGGACTAAGACGGTCAAGAGGGCTCCGAAAGCAAGAAAGATCAATTTCCACTACGGTCTAATTGCGTCGGGTGACCAAGTGATCAAAGACGCCCAGGTCCGAAATAAACTCTACGACGACCTTCGCGAGGAATTGAACACAGAAGTCCTCTGTGTCGAGATGGAGGCCGCGGGATTGATGGATGATTTTCCGTGCATCGTCATTCGGGGCATCTGTGATTACGCCGATTCACACAAGAATGATGCCTGGCAAGACTACGCTGCATGCGTTGCGGCCGCATATGCGAAAGCGCTTCTGGATACATTGCCACATACGAAGGTCGACGAAATGCAGACCATCCAGGGTAGGTGCCTTTTGAAAGTTCTCTTCAGCGTATTCATTTAACAGATGTGGCCAGATCTCCTCCCGCCTGGCTTTATAGAAAAAGCAAGGAGATTTATTCTACCGTATCTGTACTCGGGTCAAAAGTCGAGCAACTCAGTCAATTCTTCTAGTACGTCTCGAAGCTTCTTCCAACTACTTGATATCTTGACTTACCATCCTGACTTTGGAACTAGCCAGCAATCTAGGTCAGCCTCAGTTATTGGTTGCCTCTCATGATCAGGGTCATCAACCCACTACGAACCCTCTATCGTCCCAACCTGTGTATAACGGCGAGGAATGTGTTACCCACTCCCAGCCGCGCCCGGAGGGCATCATGTCCCAAATAGCCGATAATCTCTCCCAGAGCCAAGCCCTTGTGAGTGATGACAGTCTCAAAACCCTGCCCTTGACACCAGACCAAGCGACAGCAGGGGCAGGATTTCATCTCCGTCACGACTCTTTATCGGGCCCACTGACGCACAACAATGGCGATTCGAAAGGCGCACCTGAGGATAGCAGGATAAGTACCAATATTGGCTCTGCGCAAACTGAGACACTCGCAGGGCACGCGATAGGCGGTAAAAGCAAGGGTGCCATGAAGAGGAGGCTCATGATGGACACTGCAGGATTGATCGCTTAGCAAAGATCTTTGTATCCAGCTACCGTGTGGTAGTGACTGGTAACATATGGAGGCATCGCATTGTGCACCAATTCAGGGCCAGTTCAGGGCAACCTTGCGTATGTTTCTTTCTCTATGTGAGATTTTGTTGTGGTGTAAAAGGCTTGAACTTGATACAGAGGGTATTACCTAAGCGTCGTTGTGTGTGACGTCTACCAAACTTTACTGTACGCGGAATGCTGCGGAGAATTTCGTGTTTCTATTCAATCATTGATCGTGGTGTCCAAGCACTCAATTACCTACCTACCTAGTAATTGGCAGTATGACGGCACTTTTCGATACCTACCTACCTCATCCTTTAACTGGAGCACGGCAGCTTGGCTCAATGGCTTGCGCTCGGCTCTGGCCACACCGTGGGCCCATCGTGACCTAAGGTATGTACTTTTAAAGGTTGATTATCAAGCAAACCAACCTGCCAAGCCTGCCCATATCACTGGGTACTTCGGGTGCTTGGGTAGGGACACTGATATGTGCTAAGGCGTCTCGTTCTCGCTGATTTGTTAAGTTACACGGGGCGAAGATACGTGATAACTTAGAAGTTCCAAGTATGTATACTGTTGTTCGCCTTTTTTTCCCTGGATCGTCCGGGCTTGTGCATCAGGTACCAGGCGCCTACGTCAAAAGGAAAACGTAAGGTCATTAAGCCAGCGGTATGATGATCCCTTCGTAACCTGTGCTTGTTTAAGTAAGCGTTGTCTCACGCCAACTCGCTATAAGATGAGTGCCTGACCCCACTCGCTTCGACCCGTGGACCTTTCTTTTTCCCCAATTCCAATCTCATTAGTGACCGCCATGGCCAGGCTGTATGCCATTTCCGACTTGCACCTTGCACACCCTCTGAATGCGTCGGCGTGGGACCTCTTGCGGCCCAAACCTCCGGGCGCGGGCCTGATTCTTGCAGGCGACATTGGCGAATCAGCCACGCACCTGATCAAGGCCTTTGAGCGTGCCAAAGCTTGCTTCACGCATGTTTTCTGGGTGCCTGGAAATCATGAGCTCTACAGTGTCTCACCTGCGGTGGCCAAGCATCCCGCTGATCGCCTCCGGGGAGAAGCGAAGTACAATGCCCTGGTGGAATTGGCACGCCAGCATGGCGTCCTAACACCCGAAGACGATTGGATGCTATGGAGACAGCCGGACGGCGTTGATGTGGTGGTTGCTCTCGTCTTCACATTATACGATTATTCATTTCGGCCGGCAGACATATCGCGAGAACAGGCACTGGAGTGGGCGATGGAGGAGAACGTGTGGGCTACTGACGAGGCCCTGCTGCACCCGGATCCGTATAGCTCAAGGGACGAGTGGTGTACAAAGCTGTGCGACAGGTGGGAGCTCAAGTTTGCCGAGTACGCCAGACGATATCCAAATGTGAAGTTCGTCATCGTAAATCACTGGCCGCTGCGGGAGGACCTGATATTCATTCCAAAGATCCCGCGCTTTACTCTCTGGTGCGGAACCAAAAGGACTAGGAACTGGGCAGAGGGCGGGCATTTCGGAGCCGACTACGGCGGGGCCGAAGTGGTTGTGACTGGACATCTGCATGTCAGGCGGACGGATATCAAAGAAGGTGTGAGGTACGAAGAGGTCAGTCTAGGATACCCACGGCAATGGGAAAAGGCACGGGACGCCGACAAAGGGCCTAATGAGCTGTTAAGACAGATTCTGCCTGGTGATGCATTGGTGGAAGAGGGCCAGCGGATATGGCGCCCTCAAGGCTGATATCTCTATATACCTTCAAGCAACTGTGGACAAAGATGTTGGTCTAGCAATTCTGGATAGATTGGCAAACGTTAAGGTGCCGATTGCTCAATATACCCATGATAAAGGAATCATGGCAACTAGCTAGGGTTGCCATTGGGTATTGCATTGCGCCTGTGATTTGGATGTCGACCATGTCTTATTTGAAGAACTTCTCACGAAGCATGCCTACTGTTGGTAGGTTTTATTCTTTTGTAGGTAGTTAAGGAAGGTAGGTAAGGTAGGGATCGATCTCTCTTCTTCACCTATAAGGTACCTACTACCTACCTACCTACCTTAGCCTAAGACCATTCGGATAGTATTTTTTCAGCGGCGTTTTAAGCTTACCTCGTAGGCACCTAAGTACCTTCTGTAGTAGCCGTCCCCACTGGCCACTCGAACTACGGCTATATACAATCGGCCTGTTGAAGGATGATCTATCGATGGGCCAGCAATCCTGAATACGCTCCGATTTGCCCTGACACCGATAAAGAACGGGAACAGGCAGCTCACACGACCCCCTTGGAAGCCGGTGCCGGCCTAGACATCCAAAAGCGGAAGGCCACTGTATAAGCCAGGTGACTAACACGTAGTAGTGTCATTCTGAGACAGACATTGCAAGGGTGAGCATACATACATGCAAACCTACACATGATAAGATGGGTATGGACACGCAGTGGACGCGCTTCATGTGGGACGTAGGAATGAAAGCTTTACCAGGTGTCATATCAGATTCATACTGTAGATGCTGTCATGTTACATGGCTTGGTGAAGTCATGCAACGCTTATACTTGTGAATTACCTTACAATCCTGCAACGTACTCGATTGCCTTGCGTGTACTACTCCAGTCTGCAGTCTGGTACCTAGGTATCTAGATTGTTGAGAGAATGCGGGGTCTCCACCGGCTGCCCTCTCCCCTACCTTAGTTACACTACCTACCTCAGTGAACTTCCCACTTCAGCCTTCCATGAGCTTGGATTTAGCAACCCACCAAAGGCAAGTGTATATCATTCAGACATCCTACGTTACCTTCAACTACAGGAGTGGTACGCCGTTTTGCTTTCCCGTTGCTCGTAAGGCTCGGTGGAGTTTTTGAGAGGGCCTACTACGTGGGGGAGGGGAGACGAGACAAGACGGAGATGGCAATGCACTCAGCATGCTGTGAAGGAGGTAATATCTGATGGGTCTTCCGAGCAACAAAACATGTATACGTACCAAGTACTGGGCATGACGCCGATGCTTGGTTACCATGAAATAATGTTCCCACGGGCAAGAACGCTGCATGACATCGCCCAAATGACCCGTGAGAGTCAACTGTGCCCTGATGGAATGAACAAGGGTCACCTACCAAGGTAGTAATGAAAGAATACTACCTTCTCGATTGATTCCAATTCTAAGCCGTGCTCAGATACCGGGGGCTCACAGGCTATAAAGACTCTCGGCTCATCGCTCAGGAGGTCAAAGATTGAGCTTGCATAGGTGACAACGACTTTCACTCCCATTGCTTGACCTTGTCCATCTCTTGTGATACACTCAGTCACAATTCTCAGCACTTCACAATGACACGTCTTCTCGATGCAAGCTTTGTGCTTCTGCCCGCCATCGCGTCAGCGTTGTTCGGAACCGCTTCTGCGCAAAATGCGACATGCGCGACCAAGGGGAAGCCAGCAGGCAAGGTTCTTCAGGGCTACTGGGAAAACTGGGATGGAGCAAGCAACGGTGTTCATCCTCCATTTGGTTGGACGCCCATCGAGAATCCCCAGATTCAACAACACGGCTACAACGTGATCAATGCCGCTTTCCCGGTTATTCTTCCTGATGGAACAGCCCTTTGGCAGGACGGCATGGATGCCACTGTGAAAGTTGCAACGCCAGCCGAGATGTGTCAGGCAAAGGCAGCTGGCGCCACCATACTCATGTCGATCGGTGGAGCGACGGCCGCCATTGACCTTAGCTCAAGTGCTGTCGCCGATAAGTTTATCTCGACTATCGTTCCGATCCTTAAGCAGTATAACTTTGACGGTATCGACATTGATATCGAGACGGGCTTGACCGGCAGCGGCAGTGTTGGAACACTGTCCACATCACAGGCCAATCTGATCCGTATCATTGACGGGATTCTCGCGCAGATGCCTTCCAACTTTGGCTTGACCATGGCGCCAGAAACGGCGTACGTGACAGGGGGCAGCATTACATATGGATCCATTTGGGGCTCCTATCTACCTATCATCAAGAAATACGTCGACAACGGCCGCTTGTGGTGGCTGAACATGCAGTATTACAACGGCGACATGTATGGGTGCGCCGGCGACTCATACGCGGCCGGCACAGTCGCGGGCTTCATTGCTCAAACAGACTGCTTGAACAACGGCCTTACCATCCAAGGAACTACTTTCAAGGTTCCGTACAGCATGCAAGTCCCCGGTCTGCCTGCTCAGTCTGGTGCTGGCGGCGGTTACATGAGCCCAAGCTTAGTAGGACAGGCTTGGGATCACTATAATGGGGCCCTGAAGGGCTTGATGACGTGGTCTATCAACTGGGACGGGTCGAAGAACTGGACATTCGGTGACAACTTGAACGGCAGGATCTAAGTGGACGTTGATACCGGAAGAGTGCCGGTGCGAATGCCGATGAGTTTGTCAGAGACACTGGCTCTGCTCCTGAAGCCACAGCGTGATCAACGCTGAGGTTAGACGAGGCAAGAATGGGATGCTCTGGAGGGTATACAACTCTACATTGGCCGGTGAGTGCCAAAGGCGGAATGACCAACGGTGTGTATATATGTATATAGCAAGAACTGTATAGTTCCAGTATATAAATTTGACTCTGTGAGCGTCAGAACCTTAGAGGAACATCGATTGGGAAGTCTTGTTCCCCGGAGAACTTCTTTCATGCGAGTAGTTGTACTTCTACTCATCAAATTACTCCGTTCATACGTCTGCACCGATCTTGTCTCCGCTGATGTACTCTACTTCCGACTCTCCATATAGACGCCGCTGTACCATTCTCATGCGGCTGTTCACGCGGTTATCAATAGCCAAATAAAGCTTGTAATATCATGAACCTCGGACTTGAGTGTCTTCATAACATAACACAGGGGGTGACTAAAGACAGACTATCTGAGTTAAAAAACAATATAGCGCCAACCATGGTAAAAGAGGAGGGGGGGGGGGGGGGGCTTGTCGGTATTCGTTAGCATTCGCTTTGATCATGTCTTACCATGGCCTACTTACCTTACCCTATGCCAGGATCAAAGGGAACTTAATTCAGCCTTCAATGCCGGCCTTTTGAGTATCAGGTTGGTACATGCATGTGTATCATATATCCACGCATGTTAGCTCAATGGTATTAGACTTGCAATGGACCAAATGTTTCCGGAGAGAAAGCGTCCTGGACAGATGCCAATCAGCTTAAAATGACCCTCATCTTTAGCTTTCTCCTTATGATCTAGGATTATAAGACGCCCTCATATGGCACGTCGCGTGATGATTTGCAACCCCTGATTCAAAGGGGGAATCAAACCTATCGAGACATAATGCTTTTATGACACAGTTCAAGAGTCGCTAGCAGTTTGTTTATTAAACTGCTGCCCTCATACATGTGCATCAAGATTGTTTACAGCAATGTATGCTACCAAATACCCCAGAAAGTCAGTCGTGATCCGCCTTTTAACGAGGCGCAGTCTCTCAGTAGTGGTTAGCACTTGTGGATTCCCTAGGGATGAACTCCTACTAGGCAGCACAGCTCATCTATATGTCAGTAATGCTGGAACCCCTCTTTTTTGTGACGGGAACATGTCACAGTCTCCACAAAATGAAGGTATAAAAGACCTCATCCCCCATGTCTCCTGAGCTGCCCCTTTTCTTATATCATTACCCACCAACGTATGAACACGAGTCGGTACATCGAACGTGGTCCATCCGGCGAACATGGCAAATAACAGCGCAAATACTGTTAATACTGTCTATGTGATCACAGGCGGAAACAGGGGCCTCGGTCTTGGCCTTGTTAGATCGCTTCTTGCGCGTATAAATACGACGGTTATTGCTACTGTTCGCAATGAGGAAGCAGCTTCAACTCTTACAGAAGAGATAGCGACAGCCCACCACGGGCCAGGCAGCATTCTCCGCATTGCACAGTTAGACTTCTCAACGGTCACCTCTCCAAAAGCAATAAGAGATGCGTTCGAATTCGACATGGAACATATCGATGTTCTCATCAACAACGCTGGAGGCACATTCCCTATGGTCCCGGCGGCAGAGACAACCGCACACGATCTCCGTTCTGCCTTTGAAGTCAACACAATCGCCCCTCTACTTGTCTTCCAAGCGCTGTGGCCACTCCTGCAAAAGTCCTTGAGACCGAAGCTCATCATGATGACATCGTCTGTTGGTAGCATTGCAGATATGGAGCCTGTCCCCGGCGGTGCCTATGGTCCAAGTAAGGCCGCTCTCAACTGGCTCACCAGAGCCCTGCATCTCGAGACGAAAGATAGCGGTCTCGTTACGATTGCGCTTCATCCAGGCTGGGTGCAGACACGTGCGGGTCAATTCGTCGCAGATCAATGGGGATTCCCTTCAGAACCCCCGGATACGATCGAGTCGAGTGTCGAAGAAATGTTGAAGATTATTGATGAGGCATCCGAAGAGACATCAGGAAAGTTCATCACTCAGAAAGGTCAGATATTGAGATGGTAAAGTCACTTTGGCATCGAGACCTATACACAAATGGTTTTCATGGAGACATTGGAGGGTCTCCAGAAGCAGCAGTAGTACTATACTAGCAAGTGTGCATGCAGATATGACGGGCCTGGTTGCTCTTGACGTCTTTCATCTTTCTTCAATGTCTCTTGTGACTCAACATATGACACTTGTACATTTTGCTATACGATCATCCAGCTCAGGAGAGGCATAGGCAGGTTGCTTAATCTGTGATGATGGACACTCGCAGACGATGATATACTGGGATGAAAGTAATAAATCGGTACGTGTAGAACTATCGCAATTCTGTTCTCAGTGGTTACAGTTTTGAGTGTGCCTCATTGCATTAGTCTACTGGACTGATCACAGAGACTCGGCTTTCCCTAGCCTTTGGATCGTCCACGTCTGCATCAACGGTGTCTGTTTGCAACGCAGCTAACCGCCTCTCGTTCATTAACCCGATGTTCACATGTGGGCCTATGAAAACCCCCCTTTTTGTACTGAACCACAACAGCACAACAAACGAAGCCAATCCAACAAATACCACCGATACGTAGTTCATATTTTCCACAGACACAGGCATAGATGTTGGAAAACAGACGAGGACGTCTAGGAAGATTGTCCAAGCAACGGCGGTGGCGTTCACAATGTTGCCAAATCTTCCGAGGTCAAAGTACCGTTTTGGCAGAACCTGATCGCGGCCTCGGTACAGGAGAATGGCCTGTGGAATAACGCAGGAGGTCTGTGTGAACATGATAGTGGCACTGACCATAGCGGAGAACGCTGTAGTTGAGCCCAAGAATATCAATCCGTACAGCTAGATGGCCAAGAATCAGTTACTGCTTAGGGTTTCGGAGCAATAGGTTTGGTAATTACCGAAACGCAACTCGCGGTGAGAAGCATTGCATTTGCCGGCATATGAAACTTGGAATGCACGCGCATCCATAAATGAGAGAATGGCAAGGCATCATCACGAGATACAGCCCACAGTGTACGTGAACACGTCGTGCCTATACTCGGCTTAGCATTGTATCGGTGACCACGCATGTTGTGGAACACTTTACTTACCAACTCCCACCAAACAGCCGAAGAGGCAAAATGCAAAGGCGGCTAGCAAAACAGAAGCCGCCGCGTATGATCCTGTCCCTTGATAGTATATCTCAATTAATGGAAGACCAGTGATCATTTCGAGCACGGCATTGACGTCCGAGATCGAGTATATGAGGGATATGGTGAATGGCAATGCGGTGAGTAGGCCCACGACCAGTGGGTAGAGTATCGCTTTTGGAACGTTCCTGGATGGGTTTGCAATTTCTTCGCAAAGATGCGCTCCACAGTCGCTTCCAAGGAACCCGTAGACAGAGTTGCTGATGGCCAGCAGGAAAGAGAACCCTTCGCTTGCCCATCCGCTTTGACTAACAGTATCGGCAAAAATGAAGGAAGCCGGAGCATGATGGCCGCGGGCAACAATAAAGAGGGTCATTGTAGTAGCCGCAAGTGTAGCGACGGACAAGAGAAAGATGAACTGGTTAAAATGAGGCAGCCATCTAGAACCCAGTATGTTTAGGGCTGTTGCAAGCCAGATGAGAGCAACATAGATAAGATACTGCTGCCAGTGTTGCGGTTGGAAACTCGGATACCAAACTGTGACGATTTCCAGTATCATAGAAGAGTTGAAATTGGCAACAGAACCTGACGCTAGCCACCATCCTATTATACTCATCCATCCGTTGCTTAGCATCTCGCTTGTTAGCATGATATTGTTACAGTGCAGGAAGCTGTGTATCTGACTTACACGAAAGACCCAAATGCTTTGTATTTGTCACTTGCAATCATGAACGTCCAGTAATACTGAGCGCCTGCGACCGGGTATGCAGATGCCAGCTCCGCCATGCCGGCAGATACAATCAGAGTCATGACTCCAGCAATCGGGAGAGCCCATAATGCTCCGGCGGCCGAGGCCTCGGCTAATCCAATCCCGATTGATGATCCGGTACCCAGCCAAGTACAAGTGAGAGTGAACGATAAGGCTCCGAGAGACCATGGTGAAAAACGTCGGGGCATCTCTTGCGAATAACCCGCAGCTTCGAGCTCTAGATCGTCGATGCCCACGGCATGATCGGGGTCTTTCTTCTTCCACATATCGATGAATTGTATAAGAACCGGACACAAAGATAGTAACTTAGGTAAAGTCAATACTGCCTGAAGAGCAGCCGATTCATACGAGATTGCCAGTGTCAAAGGGCACTTTGAAGCAGGGAACCACCCGACTAATAAATTGTAGATCTCCAATAAGCATCGAGCGTGGTTGATTCGCTCATCTCCCCTTCTGCACTGCTGGGAAACGCAGCTACGCAACCGTTTGCGCAGTCACCCGTCGCGCGGGTGTATGCCCCTCCTCACCCTTGGAACGCCTGAGTAGCCTGTGAGGTGCAGAAGATTGCAGTGATGTTAGTCGCTTGTGGAAGGATAACAGAGGTAGACGGATATTTACCCTTTTTGGTAAATGAAGGCTCTCTGATGGTAGGCATGTACATAGCTAGGTCCCTTCTTGGCCAATACAGTAAGAGCCAGTTTTCTTGCAATTGTTTTGATACATTCCCTCCGAGTCGTTGGTTGGTTATACCGGCTATTGTACCCAGCTCGCAGTCATGCTACCCAATCAGGTCGCGCCAATGTGCTACCCGTTCCCCTCTGGATGCTTTTCCCCGCAAGTCTGTGCTCAGCAGCCCAAGCACGAGTATGTGATAAGAGACGGAAACCAGGTGGTAGCAGCCCGTGGCGAGCTCGGCGACTTCTGCGGAGTACACCGTCCCCTATTGTTGTGCCAAGATCTCCCTGCTCACGACTGTCAACCAACAACTAAAAGCAGGTCCACCTCAGGGATTCGTGGAGGATACGTGTGGAGCAGCAGATCGGGGTGTACGGAGTACTAGTATCACGAGTCTCAACGCCCGGGCTTTGATGATTAATTGGTCAGTGTGCAACCTCTGGGTCGGGTACTGCTCGTTGGGTCCAGCCAGCAATGCAGGGCAGGATAGCTCAGTGAGCAGCGGCGATAATGTCTGGCCAAATCAATGCTTATCTGCGTTACAGTAGGACAGTAAAGGCAGTAAACGGTTACATGAGCTTCCAAAAGCGTCAGGAATTTGCATTCGATTCTATCTGCATGAATTTCCTCGGCATTGTTACAGCCGAGACTTGGAGCCCTGCCACCCTGCATCCTCTGCTATCAGTTCAGCCGCCCGTTCACCAACCGCTAGAACGGTCAGCATGAGATTGACCGTTATCATGGTAGGAAATACTCCAGCGTCTGCAATACGAAGGTTATTGATCCCCCTGACACAGAGGCGAGAGTCAACCACGGCCTTCGGGTCATTGAGGACGTCTCCCATTTTTGTAGTGCAAGCTGGGTGAAACATGGTCTGGGAAGCCGCACGCGCGTATTTGTTCAGCTCCTCGTCTGATGTTACCTGGGCTCCAGGCGCTGCCTCGTGCTTGATCCAGCTCCTGAGGGGCTCCGACGCTGCCATCTTCCTCACGGCCTTGATACCAGCGACTAGAAGATCCGCATCGTAGCCGTCGGCGTCCTCAAAATACTTGAAATCAATGGCTGGCTTCTCTTGCGGGTCCTTTGACTTCAGGTACACACTGCCACGTGCATGTGTGCGTAGTACGACTGGCAGGATAATAAATGGATGCCTTGGCCGTTCGTAGCCAGCTGGCGTCATATCATCATTGAGTTGCCACATGTGTAGGAGGATGTCTGGGATATTGCCGTCATCGCCCGCCCAGTTGTAGGGTTTATGTCGGAGAAACGCTAGCACGTCCGAGTGTGTTGCTGTATTCTCGGGCACCTCCTCATGAAGCTCGAATTGGACAAGAGTACAGGGATGGTCCTGTAGATTCTCCCCAACACCGGGTATGTCCTTGATTACAGGGATGTTGACCGACTCCAGGCGCCCTCGAGGGCCAAGTCCAGAGAGTAACATCAGTCGTGGCGTATCGATCGCCCCGGCGCAAAGAATGATCTCTGCCGCGGCGCAGACGACATGCTTCCGTCCGTCGCTCGTCGTGACATTGACACTCGTTGCGGTATCCCCTTGCAGATTGACGCGAGAGACCCATGCATTTGTCAGAATGGTGAGGTTCGGCCGTTTCTCATCCCCACGAAGTATAGGATGAATGTACGAGACACTGGCGCTGCCACGCCAACCATTCTCCGGATTGTAGGATAGAGGAGTCCATCCAGCGCCCTCAGTGAGCCCTGAGCTTGAGGTGATGCCCTTGTTGAAGTCCTTCACGAGCGGCAGTCCAAGAGCGCGGTGCGCTGAGAGAATCCAATCCTTGCTCAGCTGGTTCTGGTCTCGAGGATGGGCACCAGGGTAGGTGATGACGCGCAGTTGCTGATACAGGCGTTTGAAAGTCTCAAAGGACCACCCGGTGCATCCTAGCCTTTCCCATGTGTACGCGTCGTACTCAGGCGTGCGAAATGACACCATGTCGTTATGACTAGAACAGCCACCCAAGATTTTTGCCCGCGAATGTAGGATATTGCTGTTCCCTACTCACAATGAGCCTCGCGCAAACTAATACATACCGGGACCCCGCATACATACCGTTCGGTTGCGGAACACTGGTATAAGCATAGTCCAACTCCGTCCCTTGCATCTTGAACCTATCTTTGAGTATGAGAGCTCGATCATCACCCACATCGCTGGGTCCGCCTTCGATCATAAGGATGTTCTTGTGTGGCAAGTAGCTGGAAAGCCGGCTCGCAATAACGCAGCCTGCGGTTCCGCCCCCGACAATGATGTAGTCGAATTGTCCAGCCGCGCCGGTAGGAAGCTGATCGGTAGTAGCCATGGTTTGCCGTGGATCAGTATTTTTTCAACAATAGATTGCACTGCTTTACCGTAGAAATAGAAAAGGTCAATACGTTGCCAGAACATGTGGCTGGATCGCGACTGAGCTCTTCATATATGTATTCCATTATGCGGAGTCGGTCATAGCCACCCGGTCTTGCTGTGATCATTTACCCGATGCTAACAAGAATTGCGTCCGATTAGGATAAAAAATACATTGCAAAGAAGAAACACTATTGTACCCGTTTCCCACTGCAATTATTCGTCTGCCAAGCTGCATGAGCCCAGCATTCAGCCCCCCGGCGCCTTCGTCGGCGCTTCATGGCTGACCGCTACACCACCGGTATGAGATTTCAGAATGGTAATTATCTACGCATGCGGAAATCTTCATCTCGAAAGAGTAAGGTAAGGGTGCTGACCGTTTCATTTCTATCAATTAGCCAAAGGTGTCTCGTTACAGGCGAACTGGGAATTTCCCCAATAGGTAAATCGACAGGTTGCCGTTGGTTGGGGGGTAACAGTGCACTCTAATTACCAAGTCGGGAATGTCTAGCATTTTGATGGGACTCGGTAACTGGACACATCGAGATTGTGTGAGAGGAGTCCCAGGCGAAACGCAATGTCGCTAGTAGCGACTCACACGTTTTGGATTGCAAAAGTTGTACTTAAATCCTCGCTGCCATTGTTGATAGTTCATTTGCCGGCAACTAGAGGCTCTTCCAAGTCGCGTGAAGAAACAGCTCGCATCACAGCCATGTTAACGCTGACCATCAAAACCCCTGTCATCACATACACCCAACCACTGGGCTTGTTTATTGATGGTCAGTGGGTGGAGGGTGTCCGAGGGAAAACATTCGACACAATTAATCCCACGACCGAGCAGCCGATCGTAGCCGTTCACGAAGCCGGCCCAGAAGGTTAGCAAGGGAGTTGACGAAGCTGCCGCATGTGCTATCGCTTACATTCATCAGATGTTGAGATTGCTGTCAGAGCAGCGCGCAAAGCCTTCACTGGTATCTGGTCAAGAACGTCTCCTACAGATCGAGGCAAGCTCCTTGTGAAGTTGGCGGAGCTCTTCGAAGAACACTCGGATGTCCTGGCAGCAATCGAATCCCTAGACAATGGAAAGGCGCTGTCCCTGTCCAAGGTCGATGTCAAGATAGCGGCTGAGACCTTGAGATACTATGGCGGCTGGGCCGATAAGATCAACGGCAAGACAATCGATACGGACCACGAGCACTTCACCTACACAAGGCATGAGCCAATTGGCGTTTGTGGCCAGATAATCCCGTGGAATTTCCCGCTGGTTTCTCTTACCATGAAAATCGGCCCGGCACTTGCCTGTGGGAACACTGTTGTTCTGAAGACTGCAGAACAGACCCCTCTGTCTGGCTTATACGCAGCAACCTTGATGCAAAAAGCAGGTATTCCCGCTGGTGTAATCAACGTTCTCTCGGGTTTCGGTCTCACAGCCGGTGCAGCCATTGCGGCTCACACAGACATTGACAAAATCTCCTTCACTGGTTCGACTGCCGTTGGCCGAAGCATATTACAAGCCGCAGCCGCATCTAATATCAAGAAGCTGACTCTAGAACTTGGTGGCAAGTCGGCCAATATTGTCTTTAACGACGCTGATGTCGAAGAAGCGGTCACATGGGCCCACCTGGGGATCTTTTGGAATCACGGGCAAGTGTGCTGTGCTGGATCGAGGATCTACGTCCAATCACGGATATATGACGACTTTATCAAGACGTTCAAGGCTCGAGCATCTGCGGTCGTCATTGGTGATCCATTCGACCAGGACACTTTCCAGGGACCTCAAATCAGCAAAGTCCAGTATGACCGCATCATGGATTACATTCAGTCCGGGATAGAAGACGGAGCAGTAGTTGAGGTCGGCGGTAAGCGCCACGGGACCAAGGGTTACTTCATCCAACCCACAATCTTCTCAAATGTTAGTCGGGACATGAGCATCATGCGAGAGGAAATTTTCGGCCCTGTCTGCGTCATTTGCAAGTTTGAAACCGAACAAGAAGCGATTGAGTTGGCCAATGACTCCAACTACGGGCTCGCTGCCGCAATACACACCACGGACATCAATACATCAATCCGCGTGTCTAACAAACTCAAGGCAGGGACTGTCTGGGTGAACACGTATAACTCATTAAGTTACCAAGTTCCGTTCGGTGGCTTCAAAGAATCAGGAATGGGTCGAGAAATGGGGGAGTATGCTCTCAGCGACTACACTCAGGTCAAGTCGGTTCGCATCAGGTTGAAGAGTAATTTGTGAATGTGGAATTTGCCATTGAGTATTTATGGACAGAAGGCGTCCATCACGGACGGACTTGGGCGTTATACAAGTGAGACATTGAAGATGATTGTATGCTAGGGGCTATCAGATTGAGGTTTAGGGCTGGCAGTCATCCAAATAGAAACTCAGACGCGTTAGGCCGCCTTGGTTCTATCAGACTCCCCCACCATATGCCGGAGGCGCCGTCGTGGGCATCCTTTTGTCTCCAGATCTCTTCCATAAGATGTGCCGCTTCTATAAACATGTTATATCTCGACTTCCTGTACCATCCTTCACAGTAGTCCCTTGCAAAATTTCTCGAATAAGCCCCGGTCGCTTCTGCGCCGGCTAGGAATATCGGGATCAAGAACTGTTTTTGAAGGCTCGATTCCGGCCTGCAGCATCGCGCGCTGTCTAGCAATTGCCTGGAAAGCGATGAGATCTGAGCCATTGAAGCGCTGCTGGTTCTGTCCCAGTTGAAGACGCGGCAGATGTACAGTAGGAGAGCATATTTCCAAGTATTGCTCGCATGATAATAATCGTACGCAGACTGAACAGTTTCTTCGTCAGCACATGCGCCGTACATTTCGCAGCCCTCGTCAGAGTATTCTTGTATGTATTGCTCGAGTTCTCTAACTCGACTCATGTCGAAAGTCGCATATCTCAATGATGATATTTGCTCCTTTTCATAAGCAAGTTGAAGCAGCTCGCGGAAGTACTGAAATAATTGTCGTGGCACTCCTGATATGGTGAAGATGCTCCAGGAACTATCGTCACAGGACAGCACGAAATCATAGTATGATGATGGGAATACGGGCTGCGATCGAGAGATGAGAGAGATGCTGCAGTCCCACCTGCAGAGAAGCATAGGGCTTTGTATTAATGTCACTTTCTCCTGAACTCACAGCCTATTCAGTACTTACCAAACAAACATGGCAATCTGCGCTTGAAATCGAGAAGAGCTCGCCACCGCGTTCACTCCACCAAGCGTTTCTAGCTTCTGAAAAGCATCACTTAGGCGCGAATACCAAGGTCCGGCGGCAGAGGTAAGAGTCTGGAACGAAATGGTTAGGCCGGCCAAGGCCAACGTTGAAAGAAGGGGAGAGTTTAGGCCAGAACTTACATCCAGCGCAAAGAGGATCAAAATGGTATCGACAACGAAGTGCTTTGTAGAATCCCCGGCGAAGATGAGCTCGATTGTGCTTTGGTTATTCGCAGAATACCTGTACGACGCTATCTGCTGATCCGTCAAGTCTTTGCATGCCAAGTTTCCCAAACGGCTAACGTGCTGTATGGAGAAGGCTAGAAGGGCATGGAGGAGGTATTGAGGCCCCTGGGATGGATCTGAGTTGCAGCGGAACGGATTCGCCGAAAAGTCAAACGTCAGGGGAAGAGTACACAATTCGGCGTCGTCTGCATCCAACCGCAAGTCAGCTCACGGGGATGGCACCAGAATGATGCGCTTACTCACAGAAAGCGAGCAGTCCAGATGATCCAATGGTGGGCTGAGGAGTCAGCGGGGCTGAGTATGCTTCGCCGTAAGCTTCGACCGATGGAACTAAGAGGTCGTTGTCCCCCGTGAAATCGCTCGTATCCTTCCACCTAAGACTGGATGATTCCGAGGCGAGTGGAATGGCAGATGGAGTTTCATGGTTATATGTTAAAGCAGGATGATCATGAGTGTTGACGGTATCTGAAGCAACATCGAGAGTCGCAAAGGCATCAAAGTCAGACATGTCTTGCGCTGCCATTTCATCGCGCGGCTGTGAGTCTACACACGCGTCGGGCTGGCTTGACTCTGCTCGGATGATAACCTGTCGACAGTCATGCGCCTCTGTGTCTCTTGATCTAGCCTTCCATTTTTGTTTAAGGGTCCCGACTTCGACTCTGCCCCTTCTCGGTGGCCGTCCTTGCTTGAATATGAAGGTGTGATTCGTCGGTGTTGTGGATTCCCACGCAGTGTTCGAAGCGTCGATACTGATAGAGTGGCCTTTCTGTTTCCCCCGAGACGTGACGCCTGTGAGCCACTGGAGTGCCCTTGGATATCCCTCACAGTGCTCGGACGACTTCGCGCAGGTATCGCACCGGTGTTTTGTTCGATCACAGGATCGCCGTGATGCTGCGCAATTGAAACAGTCGACTGTCTCGCGTCGCCTAGTAGCCGGGACAGGCAATTCCATGATGGTCCGTAAGTTGCAGCCGTGCACGCGGGACAATGATGGCGATGCCAGGCAGGGGCGAAATGGCATTACTCAGGAGAGATGGAATCAATGACCCGTAGAAGAAAATCGGGCATCGCGAGCAAAAGCAGTTCCATTAGTGGGTGCAAACTGCTACCTTCACTGAACAGTACTATCGTCGTTTTCATCTTGGATGGCTGAGGCCAGGTACTCTAGATCTTATTAATGCGAGCGGACCACGTGCCGTAAGCCATTGAATGCAAGGCGGCCGATGTTATCTAACCACCGGCATCCTTGTGTTCCGCACTGATATCCATGCGTAACTATCCGACCCGAAGTTGTACAGGTATCACCATACGACCAATCTCAGAACATGACAACCATCCATGAATTCGGACTTCCCCGCACTTCAAAAGAGGGGGGAGGCTTTTTAGGTGTTGGCTCAGCCTCGCTTTGCGAGTAACGACGGGATTGGCAACAGTCTGTTGGCCCGATTCCACTACTACAAGTGTTTGAGCAATGAGAGCCTCCTGCAAGCAACAAAGGACTGGCTCAAGATCTACAAGGAGAGAATACTCGAGGAGACGTCGAGTGACGAGGGTAAGAATAGAGGTGTAGCCACGACTATCAAAACGGAGGAAAGGATGAGAGGTTGATGCTAGGAATGGATGACGGCATGGATCAATTGGCATGGGTTTTCGTAGCGACGCAGTAGCTACCGAGAGACAAACTTGAACGTTTTGGCGTGACAAGGCAGTCTTGAAGTTCACTGTGATGGATCATGATTAGCTCTCGCTGTCTACGTCTCTGATCCTAGTACCGGGCGAGGCTATCTGGTGACTACCTACCTAATGCACCGAAACTACTTCGCCATAGCGGTCACACATTCTTGGACGAACTGGCATTCGGGAATTCATCCGATGATGAGGAGCCAAGTTACTGTAGATGACAGATTGAGATGTGTCATTCATAAATTTGCATTATCATTAACTAGTCAACCGAAGGTGGCAACTCAATGTCCACGACCCACGGTAGCCGATCCAGCCCTTCTTGCCCCATGACGGCTGCATTGATGAATAACGTCTTTGCGCCTTCTTCCAAGGTCGAGGGGTCGCCTAAGTGACTTATCTCACAGTATCCACGCTCTTTGTGGGCAGCGATTCTCTCTTCCCTCGCTTTACTTTCTTCTGGCGACTCGAATTTGAACCCTTTTAGGGTTGCCAAGTTCTCTATAACGTGAGACTTGTCATTGTCTATATCTGTAAAATGTGAGGGTAAGTCTGATATGACGGGTCTCCAAGAAACCAGCTTTGCACCCCACCCCTCGTGAGCGTGTCCGAAGCAGTGGATTCGAGGCTGAGCTCTTGCCACGGCCGCAAAAAGCTGGGGACATCCGATTCTCTTCTTCTCTTCCGAAATGTCTAAAAGTCCGTGCGGTGGCCCGTGTGTTACGGCGATATCGATCGTTCCAGTAATGCCGAAGTCGTGAAGGCCATTATACTGGAAGCCCCAATCACTGGTCGACTCACTTGTTGGGGTGTATGAGCTTGCGTAAAGACGTAGTTTGGCACCATTTGTGAGGTTCAAATGATGTGTTCCTTCGTCCAGAAACAATATGTTCTTTGCTTTCAGTTGCATGAGCAAGTTTCGAGCCATCCCGTAGCCGCCATACTCCCGTTTGATGAGTGCATCGCTGATGGGCTCTGACGCCAAGTTGACGGCTTCGGAGATCTTCTTCTCAAAAACGGGTAAATCAAGAGAAAAGTCGTGGTTTCCAGCAATGATGATCTTGAGGGGAGCGTTGATACCCTCGAGTAACTGGACGGCTGCTCGATACTCATCCAGCTTGGAGTGCTGTGTCAAGTCGCCGCAATGAATGGCCACATCGACCGGCGTCGCGATGTTCACAGGCAGCTGCAAACCATGCGTGTCCGAAATAATGAGTAGCCTGGTCCGGATATCTCGGGACGATGCCGGCTGAGCGGGTGCCATTTTCTTCGGGGCGCGGACGGGACGACATCCGTAGAGATAGGGCCCAAAATCGCAAAGGTCCTTCAGGTCAGTAGAGGTTCCCGACAGCCGTGGGGGGTCTCGACATAATTTATATCGTCCCGGGCGGAGGGCGCTGATGCACTAACGCAAAGTCTAAAAGTCTCTTGGTGCCGTAGAGTACAAGTACGAGAAATCTGCTGTCTGTCCATTTCCTCCAGCGAGTGAAGGAGCAAAGCGTTGTCAAAGCCAGGACATACTCTTCTGTGCGATGCCCAAAAAGCGAACTCAAAGACCACTTGGCGTCTTCATGTGCTGCTTGCGAATAGAACCGTTCAACGAACCACACATGGAATGTCCCAGCTGCTGCTGTGTGTGGTAGCATCCTCGGTGGCTGTATTTAGACTTTTCACAGTGATGCGGTACTTGCCTACCTTGTCTGGTACCTACTAGTGTACGCGTACCTTTTTCCTTACTGCAATGACGCAAGGGCACCTTAAGGGAAGCAGGAGCAGCTGTCTGACCCAGGTGCCTTACTATCTTTACCTAAGGCCGTGATTCAACTCGCGTAATTTTCCAGTAAGCTTGCTTACTCGGTGCACAAAAATGTAGCTATTCCCAGATTAGTAGGGATTTGCAGCACAAAGTCGAGACGAAATACCTCACCGAGCTTGATCCCTGCCAGACCCTTGCAACCAATGTACCGGACTAGCCGGGGTCTCCAAAAGCCACAGGCTTGCCCTCCATAGGCATGGTTGCCAAGACTTATCTAGCAATTCTGCCAAATTCCGTAGACAGCGAGTACATAAAAAAACTGTCTGTACTCGTGTCAGCAGCTGTACTCGCCGTCTTGCTAGTTTTGTTAGGTTCTGGCCAATGTCTGCAACGCCACATAACAACAATGCATCTGCTGCCGGGCGAGGTGCTGGGCACCAGTCGGCTGGTGCTGAATACGATCATCAGCAACCAGCGCCGGCGGAGAAACGACCTCAACACAGCTATTTTTATATTAGCCTTTGTCGCTCTGATGGTTGAGCCTGTTGACGACCTACCCGGCATCTTGGAAATTGATGATGAGGGGGCGGGGTTGTTGCCGGCCGCTGTGGGTGATGATACCGAAAGCCTCCCGCGAGGCACATCCGTGGCTTCAAAGGAATATTGTATGCAGCTCCTAGGCTCCCCAGATTTGTTATTTATTACCCTTTTCCGCATGGGAAAGGCTGTGTTTTTCGACCTCTGCTGGTGGCTGCATACCAACGCCGGGGTGAAGGGAAACTGGCAGCAGACTATTGAGCAAAAGGTGATGGTATTCCTGTGGATCTGTGCGTATGGCGAGCCACAGAGGAATGCGGCATTGCGATTTTGAATAAGCCAAAGCACTGTATCTTGAGTATTTCATGAGCTGAAAGATCCTATGCGGCGTTTGCATACACATTTCGTTCGGCAGCCGGAATTAACATACCTATCGCCAGCTATCGAGCTCAACCCTAAGTTCCTGGCTTTTAACGGCGCAATCGGTGCTATTGATGGAACCTTGATCCCGGCCCACATCCCTAAAGCCAGGCAGCAAAGATTCTGGTCAAGGAAGAATAATATCTCACAGAATATATTTGCGGCTGTCACCTTTGATGGCCTATTCTGTTATGTCCTGGCCGGTGCCGAAGGATCTATCAACGACTCAGCACTTTTGCGTCAGGTCTTGACCCGGTCGTTCGTGATACCGATAGGACGCTTCTGGCTTGGCGATGCTGGCTTCGGACTGCAGAGAGGCATCCTCACTCCCTATAATCATAATGTGCGTTATCATCTGCAAGACTGGGGAACGGCAACTCAACGACCTCAAAATCAACAAGAGCTCTTCAACTTACGGCACGCGCAAAAGCGGACTATCGTGGAGCATGTGTTCGGCAGATGCAAGCGGAAGTGGAAAATAATACGACATAGTGCCGCAGAGTATAAGCTCTTGGACCAGATCCGTATTATATATGCGGTCACAGGCCTATTCAACTTTGTTAAGCTTGGTGGCAGGACATTAGAGCAACACCGTGAGGAAGAGCGACTTATCTTAACAGACCGCGAACAAGATCTCATGGATTTGGCCCTGGAATATGCTGATGAGGTTCTTCCGCCGTTGGATGGTCCTGGAACGCAGGAGCACGTCGCCTCCCGGGCCTGGAGACATTATCAGCAGCATCTGACGGAGGAGGATGACAATACCGACTATTTTGATAGTGGAAATAGCGATAGCAGCGATGATGATGATGAAAATAGCGATGGCGGCGATGGAGATGATGAAAACGATGAAAACGATAGTGTTGATGATGGCTAGGTTGAGGCAGCTATCTAGGGACTTGGGCGTTGAATGGCATTGATGAGGGAGGGCTAGGTGAATGCATCAGGGTGGAAAATAGATTATCCATCTGCCGATATGTATTTTGAAGCTATCTACAGTCTAATATCAAAACATCAAGAATTAGGTGGAAAGTTGATCGCCACCCATGCCTCCTTTGCCTCATCAGATGGCATTGAATTCCATATTAATGGATTCAGCGGATCTTGACGAATCCATTGCACTAAACGGCTTGCAAATAGCATCCCTCGTCCTTCTGCAAATGCAAAGCAATCCCTGATTGCCTTTTCAAAGTCTTCTGCCCCAACAGTGCGTTGATTATGGGTGACATAGTGCTCCTGCTGCTGCTGCGGCTGCGAGTCACGTGCTATGAGCGCAGAAGTGAGCTCACGGAAGCTTTGAGATATCCCATCTGACCTTGCCGCCTTCTTCTTCCTAGCTGCAAGACTATTTGCCCTGAACGCTGCCGACGGCGTTATTGACGATCGTTGCGATGGCCTAGCAGATGCCGCCCGCGGCGTTGAAGGCGTTGGCCGCGATGAAGACGGCTGCGATGAAAGCGTTGGCCGCGATGAAGACGACCGAGCTGCTGGCAGCAGCGCTGGCGGAGATGGCGATATAAAAGACTGACCAGCGGCATCATCGTCATCGCTGCTTTCTGGTGCTGCCGTGATATCATCCTCGCCGTCGTCGGTGACGGCAACAGACTGAGTCAAAACCTCCTCTTCCACTATAGCATCTTGACTGACAGTATTTTCTAGGACCGCGTTTTGGCTGTCTCTGGCAAAGGCAGCCTCGTCGCCTGCTTCCACAATGTTCTCGCCGGCAGGCAGGTCGTTCGAAAAGACTTCAAGCCACGACTCGAAAGTTATCCCGTCGCCAACAAGAAGACCGATCGATACAACTCGACGCCCCATCGCGCCATACCGTTGGGTAACAAGTCCTTCATTCTGCTCGCTCATTGAAAGCTTCCCCGTCGCCGGATCGTATGAGGTTCCTGATATTTTCTCGGCAGCTGCAAACACCCTCCAGTACTTCTTCAAATATTGGTACTTATTTTCAAGCGTTCTAATCTCCCAGGGACGCCCTGGAAAGCGCTGAACCATGCGTGGAATGAGGGTTTGAAGGCCTTCTCGCAGGTATTTTGTTTTTGTTGATTCTAATAGGTGTTGCCGCCGGGCTTCGAGGAGCAGGGAGAGGAAGAAGAGTGTCTGCTGGTCTGACCATCTTACTACCGGACCAGACGACTGTCTGACTTGCGACGACGCGATAGCTGACATCTGGCTCATAGTGACTTAAAAGATAGCTGCAATGCCTTATAATTTGAGGTATCTTCAAACTGGAAAGACGAGATCGCGTCAACTGAAGTCAAATCTAGCCCAAAGGCGGTGAGAAAACGGTATCTTATTTTAGTCTAGCCCGTCCCGCCTGTGTTGCCAGGATCCTCATGGTACAAGATACGCTGACCCGCAATTTTTGCTAGCAAGATGTATCCCATTCAGCATGCTTACTGGAAAGCTAAGCGAGTTGAATCACGGCCTAAGGTAACCTTACCTTTGGAAACCTCAAGGTTCGAGGCGGGGAGGGTTACGCTAGGTATACAATCCGGCCTTGCGCCCGCCTTGAAGCTACTGTCTACGGTACCTAAAGCAGGTAACTGGTGGACATGGCCCAGCTTGCAAGTCAGATACAGACATGCTGTATCAAGCAGCGATAGATAACCTGGCAAGCCTGGTAAGGTAGAGTAAAGAGGTGCCTAATACCATTACCGGCCACCACAAGGTGTAGCTAGGTACATATATTCGCCACGGACAGAGTGATGGTATCTCGACTGTTTCCTTCCACTACCTAGTGCCTACACCATGTTTGGCACTGGAGAGCTTAGGTAGTTCGGTAGTTCGGTAGTGAGCGAAATTGGCGGTTTATAAAACATGACTCTTGTCAGGGACCAACCCGGACAACCCTCGGAGTAGAATCGCATGCCGGGCGCTAGATGTCTTCCATTTGGCCATACCATTTAGCGGGCAAGCGGGAACTCGGCAACCTAGCGGCTGATCATCTCGATGCTCCGGTAATAGAGCTTGGTTCAACTATGTATAATCGGGCAATTCTCACATCACGATTGCATCATTGCTGTCGTAAGACCAGAATGAATTGAAGCGCTGTCTGAACCTTGCTTCTGGTATACCTACAGAGTATAAAAGCTATACATCGCAAATAAATTTCGCTTGAGTGTACGAACTCTGCTGCTCGGCTTCGTGCGTTGTTCCAGCCTTTATACAAGCAATCTTCAACTTACCTCGTCACAATGGTTTGGCAGCACGGTGACCACCACGATATTCCACGCCAGTGGCGCGTTTACAAGTATGGCCAGCATCTCCACGCCGTCTACTCATTTGCATCAGGGGGAGCATCGTAGTCTCACACGTTTTGATCTCATCTAGGCCTGGCGCTTGGCTTCCGGCTGACCACCGTGTTCATCGCGAATATCTTCGCCGCGTGACAGACCACGTCGACAAGCACCCCGATGAAAAACTGACGCCAGCGCTGGAGGACCTCAAGGAATTAATCGAAGGTAACTCGAGAATTTACATGTACTTCACTCAGATGTTCGAAGAAATCCCCAACAAGCGACCGTACTGGCACGATCCTACGGGCACCAAGCAGATCCGCGACTATCACCATATGCTCCAGGTGCTCAATCACATCGTCACCAGAGCTCCGGAATGGACCGATGCAGCTGAAAGCGCTGGCGTTGTTGGGGTGCCCTTTTGTGCGATTCTCGACTATCCCATGGGTACGGCGAGGTGCGTAAACGAGAACGCTGAAAGTTTGCGAGCTCAAGTAGCCATGGTTTGCTAACATTGCCCTATCTAGCGGCCATGCTGCCTTCTTGGACCCAGAGGTTAACAAAGCTATCAAGAAGGTTCTAAACGAATGGGGGAAGTATCTTGAGGTAATAGGAAGCCATAACAGTCTGTACGCTTGAGTCGAAGCATACTGACATTTCGGCTACAGTCTCCAGAATCAGCAGAGGCTTTGGGGGATCACAAACTTGGGTGGTTTGGCGAAACCGGCCAAAGCGATCTTATGGAAGTTGCCAATGCCCCATACAAGTCGTCCATGAAATTTGAAGAGATGTATGTCTGCGACCCAACCGCTAAATTTCATGGATATAAGTCCTGGGATGGTAAGTATCCATTTAGAGCAGAGGTTGGGCTACACGGCAAAACTCGCTGACAACACGACGCGTAGACTTCTTCACTCGGAAGGTTCATGACAAAGCGAGGCCGGTCGCATCCCCGGAAGACGATTCTGTCATTGCGAATGCATGTGAGTCCAAAGTGTTCAACATTCAGCGAGATGCCCAACTGCGAGATCGCTTCTTCGCCAAAGGCCAACCTTACTCCGTCCTGGATATGCTTGGACACGATCCGCTGGCCCAGCAATTCGCCGGTGCAACGGTCTACCAAGCGTTCTTATCTGCGCTCTCATATCACCGCTGGCACTCTCCTGTCTCGGGAACCATTCGACGCGCATTTGTCCAGGAAGGCACCTACTTTAGCGAGCCATTGTTCGAAGGCGTTGGCGATCCGTCTAATAAGGACATTGATACCGGCGGCATTTCGGTCGGCCAAGGTTATCTCTCCTCGATGGCAACCCGGGGCATCATCTTCATCGACGCCGACAACCCGGCCATTGGTTTGATGGCTTTCATTGCCATCGGTATGGATGAGGTTAGCTCCATCGACATAACTATCAAGGAAGGGCAGCATGTCAAGAAAGGCGAACAGCTGGGCATGTTCCACTTTGGCGGTTCGACTCATTGCCTGCTGTTCCGCAAGGGAGTCAACGTGTCCGGTTTTCCCGAATTGGGCAGAAAGGAAAATGTGCCTGTTCGTGGTAGACTTGCCGTCGTCACGCCCTAGGGAGCACGCCGGAGCTGGAGAAAGTCTATAGATAAGCATCGCAAATGATGAGTTCAATAAACAGTTCAATAACACCTTTTCACCCGTCTTTAGTCTAATAGCGTTAATGAGTCCACGTCTAACTCGCAAAATCTGCTACATTCACTTACAATGATCAGTCATGCAGATGAATAGCCTGTTTTTTCTCTCTATCCTGTGCTGGATCGTGGCGGTTGAAGGACAGCTGTTGGCTAAGGGAAAAAGCGACGACATATATATAGTCCGCCCTCAAATTGGGCCAAAACCAAACGGATTCGTACGTCATTTCGTTTAACTTCTTCTAGCAGGTATAATCAAAGTCAGACTGAATAAAATGAATCGTTCACAAATTGTCCTATTCGGTGACTGCTTAAAACTATGACTGCGAGAGTGCGCTAGGCTCAAGTCTTAGTCACTCCTCCTGCCTGCTGCCTACGACACTGTCTGTGCCAACCTCTGAAGCCAGCCAGGCTCTCCAAGCATTGTCCTTGATTATGTATCTCACCCGGGCTTCTAACCATTCCGTGTTGCCCCAGAACCCCCACGAAGCCTGGAATCGACACCAGTCTACCAGCGCAGTCTCCCAATGTCGAAGGAAGTCGTTCCATTCATACAAAGGTATCTTGCGGTCATGTTGGCCGTCCGAAAGTATGCGCCAGTAATGGCTAAGCAACCTCTTTTCGCGCTCATCCATCTCCATTTCCGCGGGTATGGGCTGGTGGTTCGTGAGCATGTTCATCGGGATGGAGCAAGTGAACAGCTTAGCCAGATCGCAAACGCCTAATCCGATCCCCACATATTGGAAGTCGAAGAACACAACATCATTGCCAGATTGTGTTGAGAAAAGATTTTCCGACTTTACGTCTCCGTGGATGTATGTCTCGAAAGGCCGTCCACGTGGGGTCAGAAAGTCGGCAACTTGTTCAGCAAGAGATAGTTCACCGTCCACAGTGGTGCAAAAAGCACCAGACCACTCTGAGGACTTGTCTTGCGCGAGCATCTGATACTCTTGGCGTCTGGTAGCCAAATAAGTGTATCCGCCATTCAACCAGAGGGCCTTCCCACCGGTAGAGGAATCCTTCTGACGCCTCAAGGCTTCCTCAAGCGGAGGCAGAAGAAAATGTCTCAGGTCCTGGGGTTTATAGGCCCAGGAGCTTCTATGAAACTTGGCCAACCATGTCAAGGCTGCATAAACTTGCTGGCTCGAAAGCATGGCTCGTTTCTCGCCAGAAATTGGATATTCGAGCCTCAGATCCTCCATGAGAGTGGCAATAACGTGATCGATACCGTGTTCAGCCGCCTGTTTCTGCATCCTCCTCGTCGACGCAAAGCACTGCGCCACTGCTATGTCACCGGTAAGGCGAGGAGCAACTTCGTCGTAGAAATACTGCTCAACCTCGTAGCTGAACATTTTTCGGAAATGTCCTTCATCGCCAGCCTTCGTTGGAGGATGGACTATCTTCAGCACTAGATGAATAATACTGCCTTGGCCATCTGATTGAGCTGAGGAGAAGCTCTGCCACCGCTTGCTCTCGCAATTCGCTGTTGGTCGAGCGGAAATGGCACAGATGTGGCCATATCCTGCCCACAGCCCTTGGATCGTGGTGCACGAGACTAGTTCAAGGTCGATCCAAGAAAGGATTATGGCTGCAATCTGGCTTGGAGTGTAATGATGGTCCATGCTGGGAGAGCCCAGTCTGCAGCCGTGTGCTGAGTTGGCAAATTCTTGTTTCAGTGGTAACAAAAGTGGACGAGGTTATCATTGAAGGCGGTGATCAAATGCTGGAACATCCCAGGTGGTCTTGCGGATTATGTAATCGTCAGCCCAAATAGGTACAGTGCAAACGAAGAACCAAACTGACTGAGGCAAGAAAACTCCAGACTGACTTCGCACTCAGGATGTAGCGTGGCCTGCTCCTAGGTATCTAGTAGATCAGGACTTAGGTATATCTTTTGTTACTGTTACTTCTTCTACTATATTTGAGTAGAGGAGAGTACCTCCATTTTTTGCTAGTTTTGTTAACTCGCTCTCGTCTTGCCATGTTATGAATCTTATGGGATAGAGTGTGAGAACCTTTTTTTACTCGCGTCTCATTTGAGATATGGAATAGCCAAGTTAGAGTGTTAGCTACCTCTAGTCACTCCCTTTGCTAAGGTATGTAGTAACTATGCCGGCGCGAGCTTTCCACTACATGCTCAGCATGAAATGAGGTAACTTGTTTAAGTGCTGCGAAATCTGTTTAGTATCTGTAGAGCTTCCCTTCTGATTACTTCTTGTTTTTAACACAGGGGCACCTTTCACGTACAAGCAGTAGAAGCATGAAGACGTAGCTTAGCTGATGATATATATCAAATCTATTCTAATTTTCTAGAATCAGTAAGATATTTGCAGTTCGAGATATATCTACCTAGGTACTCTTCACAATCTAAACTTACCTAGGTACTCAGGTACCATACAGTGTCAAACAGGACATTAGTCACAATCCGCGCACAGCCCCCGAGGGGAGCACTCAAATCACCTAGCATATACGGAAGATAGACAATGTATTGCAGGTTCACTTTTCTTTCTTCCATATCCCATCAAGCCTGACTATGATGTATACTTCTCCAATCGCACCTTCTGAACTTGTAAGACGCGCCAATGCGCAACCTCCATACCATGTATTGACAATCATCGGAAAACACCCCGAGTGTCTTTGTCCGAGCCTCTTGTTTAAGCACTGTTCCCGTTGAAGATGAGAGTGTTGGGGCTGCCATTCAGACTGCCGGTGACGCGTCCAGTAGTAGCCAAGGCCTTGATGCGGTTGGTTACAGCAGTCGGGGTGCTAAGGCCCTCAAGAGCCTGCAGGTAAAGAGCGAGGCCGACAACGTGAGGAGTGGCCATGGAGGTGCCGCTAATCGTGTTTGTGGCAGTGTTAGAGCCGATCCACGAAGACAGGATGTTGACACCAGGAGCGAAGACGTCAACGCCAGCACCATAATTGGTGAAGGAAGCGGTGCGCCAGTTAATGTCAAGGGCTGCGACGGTGATGGCGTTGGGCACATTGGCTGGAGAAGTACTGGAGACAGGCTGAGGGTTTCCAAGAGCGTCACCATTGCCGGCGGCCACGATCGTCAGGACGCCCTTGTTAAAGGCTGCATTGATCGCCGTAGCCCAGGTGGAAGAGGCCGGGCCACCGAGAGACATGTTGATGGCAGACTTGCTGGCGCGGTTGCGGGAGACAATGTCGTTCACGGCCCAATTATAGCCGTCAAGGATGACCGAGGTGCTGGCGCTGTTGCCCTGGAAGACCTTGACGGAGATTAAGCTGGCCTTTCGTTACAGAGTCAGCCCGGCGTGCTCAAGGCCCGCACTGCAAAGGAAGAAGTATAATGAAGCAGCTTACCTGCTTAGCAACACCATAGGTAGAGCCACCGATAGTTCCGGAAACGTGCGTGCCGTGGCCGAGAGTGTCGACATGATCTCCACCAGCGGCGTTGTAGCCGAGGCTGGCACGTCCGCCGAATTGCTGGTGAGCAATGTTGATTCCAGAGTCAACAACATAGGCGAATGTTCCGCTACCAGCCGAAGTGTCATAGATGTAGCTAGTTGAGCCGGGTGTGCGGTGGGAGACAGTGCCGAGTCCCCAGGGGGCGCCAGTCTGAGTGGTCAAAGCACGCTTGTCTTCCACAATGTCAGACAACCACATGATGTAGTCTGGCTCTACGGAAGCAACCTGGTATGCTCATTAGAATTTCGCAATGGAACATTGGCATCTCGTCCAACAGTAGGGCAAATACTTACGTCGGGATTCGCCTTGATCTGCTTAACGGTTTCTTCATCGAACTCGCCAGCATAGGCATTCCAGCTGTCGATGTTGTACGTCTTCTCAACACCAGCAGTGCTGCGCTTGCCGAGTGAGCGCCTGTGAAGGTCTTTCACCCATGTAAGGTGAGAGTCTGTATCAACAGAGGCACCATCTTTGAGAGTGACAATGAACTTGTTGGGAACAGCTTCAGGCAGCTTGTAATTGACAGCAGGAGCGGCCAGAACAGCCGGGAGCAGGGCTCCGAGATAGAGGGCAAGGCGACGAAGGCTGGCCATTGTCAATATGTTTCTTTTCTTTTTTGTTTTTATGAAAGAAGGCAGGACCAGTTGGTGGCTGGATCTGTTATAATCTGTTCTTATGGCGGGGAGAGCGGATTTATATAGCCATTCTGCGGCCTTGATTTGAGCAATTGTTTGGCAAACTGACGTTATCACCGCGTCTATCGTTCGCAGCCTCGGCGAAGATCTGCGTAGTCTCTCACAACATAAATTCAAGCTGCCTATTGGGACCTAGAGCGATTCGGCGTAGCCAATATCATAGTAATTTTATTACGGCAATCGCATTTTCAAGCTCTTGGCATCTAGTGTCAATATGGAAAGGAGTACGACATAGCAATCATGCTTGCATGTTTGCTCATGACATTCCATGTAATCCATAGAAGCTCGGCCTCATGCCTAGCTAATTCAGGCACAGCTCTTTCAGCGTGGTCCCTCCAGATAAGCTATTTCATTCGTGAAATTGCGACACACTTTTGAAGTTCCGTTCTGGCCAGGCATAGTCCCTCTATCTTTTAAGATTCTTTTAAGGTTATTCATCAGCCACGGCTCGCCCTGGCTGTCTAGCTACTATAGGTAAAAAGGTAATGGTGATAGTCCACAAGCTTAAATTACCTAGCATTTGGCTATCTGGTAAGGTATGATTGTGTCAACGCTTTGAGGACGGCACATATCAAACACTTCACTCAGCGCCATGCGAACTAAGATTGCACCAACGATTGTGCACCTGCTGATTGTGTCTCGACGTCCGAGCCTTGAGGAACCTTTGAGTAAATGCTGCGGCAGAGTGCTCTATGGCGCCATTGCCGCCGACGCCTCGCCATCTAGAAGGAGGGGATATCAAGCCTTTGGACTATAACCGTGCTGGAAAAGGAAGGTCATCCCGCAACGGCATTGACCAGCCTTCAAAAGATCCCGGATCATCCCTTGGTTGCCGTCAACTCCACATAGCTGGCGACACGCTATCGGAGATAGATCTCAGCATATGCCTTATTAGCGTTCGACAAGCCGCATTACTATTCGGCAGCAAAATGCGACACACATCCGACCTCTTCAACCCTATTGAGAAGATTTTGAAGCAAGGATTGAGGTGACGCAGAGTATGAAGGCCCAAAGAGACGATGTGTGCCAACATGGCGATAACTCCTTTGGCGCAAAGGCTCGCATCTTGCATAATGAGCGACGTTGAAGACTTCGCCAAATGCTTCACTTTTTGGCTGCCTCGAAGACAGACTCCAGCCTTGTCACGGATGTGCATTGCACCAAGAGCTCTACATGCAAGAATGACGAGAATATTTTAGTTCTGTAATACCAACTATCTTTCGAATGATGCGCGCAAAAGAAACAGCTTGTTTCGCATATGAGGCCCCCAGTCAAGTATAGAAAGGCAACGCAGTGCATTGAGCTGCTAGCAGATGATGAACGTAGTTGTCAAGATTCTCGGTTGCGGAGCGCTTTTCTTACCGAGTTCACAGACATACTTAAAACGCCCCTTCGTATGATGCACGCAAACAACACTTGCCAGTATTCAATTCTCTTGTTCGAGGGCAAGCTGTCAGAAGTTTCCAAACATCATCCACCAGCTGTTTCTCCCTTAGGTAGTCAGAGTGATGCAGTCAAATCCGCTTATAGTGGTAAACTTTCGAGGGCTTCTCTACCTTTTCGCTGTTCAAGAGCTAATAGATCACGTTGTTACTTATTCTACCATAGACGTGACCATTAACAGACAGATGTGTACAAAAAAATTGTTTACAAGCAGCCATAAAAGATAAATCAAGAAGGCTTCATAACATGAGAGACGAAGGGAAGAAGATTAAGGAACAAGAACAGAAAAAGCGCCATGTATTATGTGTCTGAGCTAAACATTTTGCTTCAGAAATGTAATCTGAGCTCTTAGGCTTTCCGCGCCTATTTCACCTTGATAATGGTTGAAATGATCACCACCCTTCAAGATATGGAGCTGCTTTGGTTCTCGTGCCAGTCCAAATGCTTGCAATTGCGGCGAGAGTAATCTTTCGTCCTTTTCTCCCACGACCATAAGCAGCGGCGTTGGGGCTACTCGATGAATATAACGGATAGGCTCAAATCGTAGTAATCTCAGGAGGCTCATTGTGGTGATCTTGTTGTCCCAATTGCCGCCGTGGGCAGCGGCGCCTTCGAAGAAGCGATAACTCACTGCATCTCGGAGTATAACGGGAGCAGTTCCGGCCTCTGCTTCTTCAAGAGATGAGGCAACGACACCCGTGAGAGGCCATTCTCCACCCTTGACGATTTTGGCACGGTCTCTTTGGGCCATATCGAGGAATGGCTGGCCTGTCCCCATCAAAAGCTCTCCCGATACATATGGCACAACAGCAATAACCGCTTTGACTCGACGATCAATGGCCGCGGCAGATATGGCAACTCCCCCGGAGAGGCTCACCCCCCAAATTACAATCCGCCCAGGGTCAACCTCAGGAAGAGTTGCGGCGTAGTCAAAAGCGTCGACATAGTCGTCCTGCGCTCTGATAGGGTCGACATCATATCTGCGGCCGCCGCTTTCCCCAAAACCACGATTGTCGTAGAGGAGAACGTTGAAGCCCGCCTCTTGAAGCTCGACTGCGATTTGGTCAAGATAATGCTCCTTGAGCGCCGAAACCTACACGCAATGCTGTCAATCAACATGACTAGCCATCATCATGGGTGAGTGTCTGTCCAGTGTGGACTGTTTGCTCGACGTACCCCATGCGTCATGATCACACATGGATATTTTCCCGAACGAACTGGAAAGAACCACCCTTTCAGAATGACTCCATCAGTTGTTTGGATAGAGATACAGCGCCTGTGCTCAGACATGGTGAAACAAGTGTCAAATTGAGATTCGGTAGAGGTGATTACCGTGTACTACTCGTCAGCGAAAGAGAATGTGCTTCCACTCTGCATGGTGCATGGTGCAGTCATGTTTTAGGAAGACGGATGGCTGGCTCCCTATATCTTCTCAACAGCGGTATACATCCGGGGCTGGGATACGGACCACCAAGCAACCGTAATGGCCGGCTTATCATATTATTAACGAGAGAAATGAACTTATACTGCTGTTGAGATTGTTCTGTAGTTAAAGGTTTAATAAACAATCCGCTTAGAATTAAGATAGTCAGATGTCATTACTGGTGAGGCATACCCGTAGGTTGAGGATTGGTCCGTGAATGTCCGAGCTGCTGTCCACTTAAGAGCTATGCCACTGTCATAAGTCGTCATAAAGTCCTGTACCTCACTTAATAAGCTGAGTGAGATGCAAACTCGGAAAATTCTGTGGATGCTCTTCCTTTACTACCGTAGAGGTTTGTCTTCATGTGATGTCAAAACCTGCGCTTCAAATCGTCTACAGCAGCGTGATGAAGGCACAACAGCGGAAGTGTGGATGCATCACCTACGTGAGAACGAGAACGGTAGGTAGGGTTGGGAGGAGAGGATAAAGTTCAAGCTCCGGAGCTAATGTAATAGTTTGCTTTATCTGTACCGTGGCGCACAATGCGGAGATATTCCGTCTCATCAGCTCCCGGAAGGAGCATCAGAATTTTGAGCCACAGCTCCGCGAGAAGTCGGGGTCAGCCCGGACGAGCTCGGAAGAAGCAGAGGTGGCGGCGTAATTGTCATAGCGTTCCAGCGTCTCTGCAACATTGGCGCCGAGCCCGGTCACAGTGCAGCACGTAAATTTATGAAAATTATGAAAATCGACAGGTGGCGAAAGCCGTAGTATTATTGGTTTCCCGAAGTCCACATCGTATGCTCTGTGATCATGGCATGCCGTGGAAAGAAAGCCCGGGAATGACCTCATCTAACGCTAGATTTCTATACCTCAGTCTACCTGGTATAGTTATATCAACTGGGATTTGTTCAACATACTGTAGTAAAATAGAGATATATAGCGATAGTAGTAGAAATTGAAGACCTAGTTCTTTTATAAACATTAGTAGTAATAGTAGGTAAGAGTAGTAGGCACTATATGTATACCTAGGTAGGTAGAGTGTGTAAGCTAGTCTGGTGTTTTTCTTCCACAGCCTGCATGGTTCACAATTCTCATTCTCCAACTCAGCTTATCTCTCTATCCGCACCATAATAGGTATGATTCGCCGTCGTGTTCACGTCTCAATCTGCCAAGCCTGCCTCTTCAGGGCCCCTCACACTACTTATTTATAGGACAATAACGATTGGATGCTCTAGATCCTATTATAAGCGCTAACGGTAGAGCTGCATCTCACCAAAGCCCGATCAATGTTGCCCTCCCAACATCTTCAGTAGCCTCTAGGTAACCTTCGAATTATTCTGTACTCGGTCACAAAACTGATTATTAACGTGTCAGGGGGGAATCGTGTCAATCCCGCTCGAGATGGGTGACGTCCGGCAGACAATCAAGCAGTCGCTGCCGGTTGATGTTAGCAATCCATATGACCCAACAACCCTCAAGGGCAAGACGATTCTCATCACTGGTGGTGCTAATGGCTTGGGCGCACACATGGTTCGCCATTGGGCATCTCATGGCGCCAACATTGTCATCGGAGACGTTGCCGACACTGCTGGTGAAGAGCTTGTGGCTTCCCTTCGAACAGCATACCCAAAGGCGGTCTTCGAGTTTCGGCATTGCGACGTCACAGACTGGGAATCTCAGGTCAGTCTGTTCGACACCGCGACCGCGGCAAGTCCGCATGGGGCCATAGATGTCGTGGTTCCCAATGCTGGGGTTCTACTTCCAGGGGAGGCGACCGAATTTGAAAATCCCGAGTTGGCGAACGGCAAACTCCCTGAGCCCAACACAGCGACTCTCAGCGTGAATGTCAAAGGAGTCATCTTCACCTCACACCTTGCGCTTTATCATCTTCCACGGAACAAACGCTCAGATCGATGCCTTCTCTTTGTCGGCTCTGTGGCATCACTGATTCCGCTTCCAGGCCAAAGTCAGTACACCACAAGTAAACATGCTGTTCTGGGACTCTTTCGTTCACTGCGTGGGACTGCTTCCATGAGGGGTATACGTGTGAATATGATTGCACCATACTATACCGCGCAGACCAGCATGTTACCGACGGTCGCAGAGGCTCTTCTCCTATCTGGTTCTGCCGGGCCGGGGTCTGTCCCCGATGTCATTGATGCAGCAACACGCCTAGTCGCCGATGAATCAATAGTTGGTCGAGCACTTGTTATTGGTCCGCGATTGAAGGCTCAAGATATTGTTGAGGCAGTCGGTGAGGGAAGCGGCGCATTATTGAAGGAAGATGTCGACCAGTCTCGGGCTATCTGGGAATGTTATGCGCACGACTACGATCAGGTGGAGACGTTTGTGAAACGATATCTGTGGCTTCTGAATGCTACCGCGAGGGCCCGAGGAATGTTTGCCTGGATTCTAGATATACTGGCCATCTGGAAGAGGGGGTGACAAGTGAAGAGCGATCACATATAGTTGAAACTTGGACGATTGTCCTGGAGACATCTACACAGGGAGCCAAAGACTTTGGATTTCTCGCTTTTAGCAACCTTAGGTTAAGATGTGTAGATATTGCTACAATAATCTTAGTAACCTCTCCCAACGTCTTTACATGAGTAACCCGCTGTTTGTCTTGAGGTCTAACTGCCGAGGGCGTGTGGCTCTATTTCAGTGTGCTAGTAAGCTGGGATCTATATCAGATAGAGGGAATCTTTTGGTAAGTAACATGGCTGATTAGGTACCTACCGTGAAAAGGAGAATATGTATCAAGTTTTAGCTTCTATGCCTTAGAGGCTCTTACTATTCACATTCTATATTGCGCGTACCGACTTTGGGTCCCTACTATTTTCTCTGCCCGCCTTCTCAGGTTGGAGTCGGCGGTTCGCATCGCTTACCCAATTTGTAACAAGAACGGAAGCCACAAGCCTCCTGGACTCTTTGGGTAAGGGTTGACATGCTATCGCTACGTCGTACCCAGTTCTTACAGAACCCTCCAGTCAAAACTGCCCATCTCGATGCTCTCCGCGATAGCTGCCTTAGCAATATATCTCTTCCAATTACACATCACCAAAGCGAACCTCGTGAACTTCGTGATGGATCATAAAATAGCCTCTGGGTACGCATTACATTCAATCATAGTGACGTAACATTTGCAGATAGATATGAATATCAGAACGTCAACACGACCCCGCAGAGGGTGAAATCTTCCCAGCTGATGCTTTACTTATCTCTCTTATAGATATATATATATATATGTATACCAAGGGAAAGCGGTAGTCGTTTCCCGAGGATTAGTTTTCCTTCCAAAGCTTTTATTGAAGCACCTTATCGGCTATTCCCTTGATTACCAATACCGAAATGGACTTTGAACATAGGGAGCGTCTTAGCCGCCAAGTGAGTCTATCCATGAGCATTAAGGGAGGAGGCACTGATTACTGCAACACAGCCTCCAAATGAATGGAGTCTTGAGCAAGGGTTGGATCCAGCCCGCTTAGGTCTACGTAACCAGAGCAACCTCAAGATCCATACTGATACCCGGCCTCCAACGGTGACAAACTCAGCAGAGCTTCGCGCAGACGCGAATGACGACGACCCCTCATTTGTCATTCAAGAAGAGAGAAAAGGCTGGAAAGGCTATGTAGAGTGGGAGGATTACCCTGAGAAAAAGGCCAGAGCTCGCAAGCGATTCTCCCAGTACAAGTTTCCCCCGCCCCCCGAGTTCCAGCTTGCGCCAATCCCAGCGACGAACCCCGTCCTCGAGTGTGTTCGATGGAAGCTGTGGCACAAGGCAATTGGCGGGGCGCTCACCAGTGTGCCTGAGGATAGCTGGAAGACAGTTCTTGAGGTGATTTTCATCTGACAACTCCCATGAAACAATAGTGCACTGTTAGCTGACCGTTTCGCCCAGGAAAAACATCCGGGCATGCTGCATCTCCTTCAGTTTCCCTACAATGGGGAGCCACCAAAGACCCTGCTCACCAGAGAAACCATCACACCCAACGAACTTCATTTCGTGCGCAACCGTGGAGGAATTCCAGACATTGACGTCGTTGAATTCGACCTTCGTCTCGATGGGCTGGTAAACACCCCCACGGTCCTCACCCTGGAAGATCTCAAAAACGAAGCCTTGTTTCCACGCACTTCCAAGCTCGTAACAATTCAGTGCAGCGGAACCAGACGTCTTGAGCAAATTGTTGAATATGCTGGTGAAGGCGACGAAATGATTAATGCTCCATGGGCAGAGGGTGCAATCGGCACAGCAAACTGGACTGGTGTGAGCCTCAAAAAGGTCATCAAGCATTGCGGGGGCCTGAAAGAAGGGGCAAAACACCTTGAATTTTACGGAGCAGAGACATATTTCAAGGGCGGGGACTGTATGAACTATGTCGTCTCTGTCCCGTGGTCAAAGGTGAGGGCAAATGAGGTAATTCTTGCTTGGGAGATGAACGGTAAACCACTACCCAAAATTCATGGATTTCCACTGAGGGCAGTGGTCATGGGTTACATCGGGGCTAGAAGCGTCAAGTGGCTTTATCGCATCAAAGCTATCGAACACCCCAGTCGTGCCCCAGTTCAGAGCAGAGAGTACCTGTACTTTCAGCAGCAGTACGGGAAGCACAATCAATTGCCTACGTGTGAGTGACTCGGTTGCAAAACGAAGACTATTCTGGGCTAATGGACGAGCAGTGGGAATCCAAATCCAAGAGATGCCAGTCAGTAGCGCCATCATGAGTCCGTGGCACAAGGAAGTCGTTGTCCACAATGGCCATATCGAAGTCACTGGTAAGGATCATGGTGTTCCACTGGAATGTCTACGGGACGTTAACATTACAGGGTGGGCTTACTCTGGCGGCGGCCGCTGGCCGGAACGTGTCGAGCTCTCTTCGGATGGCGGTTGGGCTTGGTATTCCGTACCTACCGAGAATATGTCGCCAAAGCACAAGTGGGCCTGGAGAACTTGGACATCGTCCGTCCCATGCGATCAAGAAGGGTGGACAGAACTCGTCGTCCGCTGCTGGGACAACAGTCTGAACACGCAGCCAATGGAAGTTCGCCATAGCTGGAACTGGGGGCTGCATGTCACAAGCAGCTGCCACCGAGTCAAGATTTACAGCGTGAATGCCAGCCGGCCTGAGACTAGGAAGCGGCTGGAACAATTTGAGAAACATGGAGAGCCATTTGTGCCAATTACACGGCCGACGGAGTTCAAGTATATGACTCCTGAAGAGTATGAGAAGGCATGGAAAAAGATGGAGCCGAGAGATGTGGACAACTGAATGCTACCATCGGTAGTCAGTGGAAGTATAAGTACCATATTCAACTTGCGATGATTAATATTCGGCGTGACCACTTCAGAGATTTGATCAAGGTCATGCAGGCAAGTAGAGGCCTTTGGAGGTATCTGATCGGCCCTCGACAGCTGCGAAATGGGAGTTATTCATGCGTCGGTGGTATGGCGTGAAATATATAGCAAACTAGGAAACAATTCTTCCACTTGACGATCAGCTTAGGTCAGATAGGGTCGGACGACGGAACGGGGAAGGCAGAACAACTCAGCATGCCAGATCAGTAACACCAGGGGGAACATCCTTGTGAGTGGTGGTGCTCGTGATACCGTTAACTAGTATTTGTTTTCCTTCGAAGGGTTTCTGCTTTTCCACCACTCTAGTCCCTAATGATGTATGGGCGGCGTGACGTGATGTTGAACGTGATAACTGATACTTCAGTGTACAAGTCTACATTATGCCCGACATTGAGGAGATTGCAGCAAGCAACACTCAACACATTGTACGAAGATGGCAGTTCAAGGAACAGCCAAGACGCTCTCGACACTTTACCTTGGGGCTGATGGGGTAACATCTGTTTACCGCCTCATCGGAAACTCCACGGCCGAGGAGTGCAAGCCGCAACAGCTGAGAAGTGGCGCTAGTTGATCGAACTGGTAATGTAGGTACGTAAGATGAAGATCAATGTGTCCCTGCCAATCTGTCGTCCGGGACTTTTTGATAACGGTGGCCTCTGCTGGTAAGGTTGCCTACGGAGTAATTACCTTAGGTATTACTCGTACTTGACGGAAGGGTGATAGAGTGGTGGCAGAAGCACACCTCAGTGTGGCAATTCAATCTTCCCCAAGAGTGGGGACGGGTGACAGTCGCCCATCGAGATGGGGCATGTGAAGCCATTACTAGCAGGCAGATCGTGAGCGAAGTGGAGCAGAGCGTTTCTCAACTAGTGAGTACGGACATCTGTGTCCGCACCCTCGAGCAAACAAACGGGCTATATACGGCATCAGCTATATCACCTTTTATCCGGCGGCTTACCTGGTAGTACAAGCTACAACACAAGATGGACCAGACGTATAGATCGCTTGCAGACTGCCTCCTCTGCAAGTGGGAGGAACTGAGGGCAACCGTGGCTACCACCAACGGCACCAGGAGCCCGCACTCTCCGCCTCGGCTCCTTGTCGCAGTAGCAGGCCCTCCTGGTTCCGGAAAAACAACAATCGCAAACAAGGTTGCTGAAATCATCAACGCCTTGTCCCCGAGAAGCAACAACCCCAAAGCTATCGTCATATCTGCCGACGGTTTCCACCTTCCGCTTGCCACACTACGAAAACTACCCAATGCCTCAGAAGCCCTTGCACGCCGTGGAGCCCCATGGACATTTGACGGCCATGCAGCTGTCAGCCTCATACGAAAACTCAAGTCAGATGCGCCTCGTCGGCCAATTCTTGCGCCTACTTTTGACCATGCAATCAAGGATCCAGTATCAGATGGATTGCTCATAGAGGTGGATGCGGATATTTGCATCCTGGAAGGAAATTATCTTCTCTGCGATGAGCCGCCATGGGATGAGATTGCAAATCTCGTGGATGAGAAGTGGTTTGTCTATGTCGAGCCTGAACTGGCCTGTAAACGAGTCGCGTTTCGGCATCTAGCCGCTGGAATTGAGACAACGATGGAGAAAGCACTCCATCGAGCGAGGACAAACGATCTGGTGAATGGCGAGTTCATTATGTCCAAAAGCCTGGGCAGATACAATGTGATGATAGAAAGCATAGAAACAAACTCTTAGAATTCTGAACTTTCAAGGGTAAAAAGCCCCACACGAAAGAGAATACAGCCTAGAGTATGTTTATACCCGAGTCGCAGTGTTTATGGCTTAGGAACGGCACTCAGGGGGAAGCTCTACATATTACTATAAAGGTTCAGAGAAGAAGAAAGCACCGCTGCGATATATCAAACGCCGTATTGCATTTAGACACCATTTAAGAAATGCATCCAAGAATCATCACTTTCCTTGGCTGCAGTGTCAAATAGCGCATTAGGCCACATCATGGAGAAGACGGCGTCCATGTGATCATGGGAGTTATCCATAGACATCATTGGCCTGTCACCGTCGGCGTCAGATGTGTGGCGAAATGCCTCATCGTGAACGCCAAAGACACTCTCTGGTTGCAGCATCGACGCAGCTTCGAGGCTGGCATCGTCTGGAAGGGGTGTCGAAGAGTTCACATGCGCCCTGCAGAGACTTGCAATGACTTGATGGCATCTCCGGGCGCTTGGATTGACAGGCACCAGTGCCACCATGACTTTGAGAGAGGTGACGATTTGATTGCGCCAGTCAGGCGCTTTCGGAGAGGAAGGGTCGTTTTGGAGACAGATGCAGGGGACCAGAGCTGCTTGAAAAAGGAAATATCTGCGCACGTTTTAGTGGACTGCGTCTGATAGATTTTGGTCGCCGCGATAACCTACAACGCATACCACGCAAAGAGACGAATATGATCGTTCGTGGCCCAAAACTCACTAATGGATAATATGGTCTCTTTTGCATCATTGAGGCATCGCTCGTAGGCTTGAAGCGACTCTGAACTCGAGTTATCTCGGCGGCCGCTGCGCGCAAGCAACGCTCGCCGGATGACGAAAGGCCGGTACATGATCATGCGGAAGTTTCGCCACCTCCATTGCATGACAGAATGAGAAAATACATGCTTGGGCGGTACAGAGACTGTTGCTGAGAAATATGATGGCGTGTTTTCCATCCATGGTCCCAGGCACTGGTCCTCTAGTAGAAGCAGTTCCCGAGCGGTAGGCAAAGGCTTGGAAATGATGCGAATATATATCGGATTGGTGGCGATGTGAAACCTTGCCTGCGTCCGGACCGCCGTGTAAACGGAGATCTCGTGTGGATCGGGGGGGAAAGTAGCAGACATAGCCGTGAGATCCTGTGGATGTTAGCCATAACGTATAGAAAGACTGAGAATCCTATTACCTTATCGTGGACGTTCATGGGCAACGATATGTCAACACCGTTGAATGGGCACACCTGTGGTCGACCGAATGTTATGGTAGCCCCAATGTCAAAAATGCTCAGCGTCCACCAGACTCTCCGTCGAATTTCCATGCTTAGAGGGGAAATCTTCCATCCCTGGAAGTCTTTGTGTAATCCAAGCGCCATGGCCATTCTCGCAGCCAATCCGGAGTAACTATAGGCGGCATTGGGCTTGTCTCTCTTCTGTTGATAATTCGAGATCAACGTCAGAGCCTGAACCATTGTTAAGCTACCGACTTCAAGCACGTCGAAGGACAGTAGTGACTTGGTGTGATGGAAGATATCCAGATCCAGATTGTTCAGAGTAGTCGCAGTCGTATACACTCCAAGAGCCGCCATAACATATGCCAGGATATACCAAGATCGGCCGTTGGGCCTTGGAATGACCTCCGAGTACTGGGCTCGGAATGTTGGTTCGTGAACGATGGGGTAACTGACGTGGTAAATCCTGAAGTATGCATCGATCATCGAGTCGGCGATGTGTCTGTTTAAGTTGGGAAGTGTGATAATGGAAATACTGGCATCCGTCTCAACATGCGCGTGGCCTTGGGCAGTCCTGGACCCTACGGGCTCTAGGAGGCGTAAGAAAGCCGCACCTGAAGCAATGCCAAGGTAGCCACTACGCTGTTCGGAGACCGTCAAGGATGCCATGCCATCGAGAATCTGCCTTGTATCGTTCAAGTCGCTCGCAATGGACACTCCAGGAGAATTTTGTCCGACAGGCTCGTGTTCGTTCCAACCGAATTCGCCTGTTGATGGAGGGCTTTCAAAATCAACGTGTTGAGGGTGATCGAAACTCTCTGAGTGGTCCGCTCCCCTTAGATCTTGCTGCGATGATGCATCCTCATGAGATTCTCGTGTTTGAGTGCCTGCGAGAAGAGTCTCATCAGATACCAACCCCTCGGCAATAGCTGAAGCCAATGCATGTTGGGTATGCGGCATATCCTCAGACAGCTCACTACAGATGGATTGTCTAGGACGTGAAGAAGTCCCCGCCTCCTCTGAGGTCAATCTTGGCTGTCGCTTGTTGTGAGCTAGCGTGCCATCATGAGAGATCTCGCTGGGTGAGGCAGGGGTATTGTTCGATCCTTCGCTGAGAATAGTATGTTGAGGAAGAGCCGCTCGCAGTTGTCGGATCAAAGCCTCAGCCTGCTCTAGTCTTTCTTCTACTTCTGTAAGGTGTCTACCGACGAGAATTAGACTGAAACGGCATCTCACTACAAGCTTATGTCGTATCGATGCTCACCTCCTGGTCAATGGAGTTCGAGAGTGTTTTTCGTATAGACAGTGCCTTCTGTATCTCAGGCACATGTTACACGTGGGTATTCCCTTGTTGCATTTTGACTTCCTCCGTCGGCATTCTTTGCATGCTTGATCGGCGAAGCCCAATGGCTTGGGCAATGCCAGGGGCGCTGGACTTTGGGTCTCCATTGATAGAAAGGACGAGGCACGGAGTTATGTCGGGATGATGGTTATGTTCTCCCCATCCCGCGTGTATCGACCTACATTTCCGAAGTAGGAGATGGATCAGATGCATAACACGAGCGAAGAGGAACTCTTGATTTGGTAGCCCAGGAATAACGATGTCCCGATGCTTTGCACTGTGGGGTTGAGCACTGTCCCCCACCTGGCAGAAGTTGGTCGGTTGGGCCAGTCACACCCATCTTAGATTCGAGGTTCAACCGTTGTTCACTTTAGGAAAGGACAACCGTCAAGTTAGTTGCCAATGTATGCTAAACGGTCATTCCTTACTCAAGCTTAGTTTCATGTACGAATCATCGCACAATACTCTGGTTAGAGCCCTTCGGTGTTGGTGTATTTCGGCGTGGACAGAGCAGCCCCCCCCTCCCCCACCCTCCCCATCTCCCCAAGTCTGTTACAGCGTTGAGCCTTTGCTACGGCGTATTCACCGGCGGCCAGGACAGTCTCAAGAGCGCCCAAAACGTCTCTAGCGAGCAGAGGGCTGCATTAGTCCAAGAAAGGGCGCTGAGCTCATAATCCTTGATGAAATGATGCCTCATGTTGGTACTCATAAGTTTTCAGGTCGCTGAAGAATCGCTTAAACGAATCTCGGCTGGTCAAATTCTTCCACCACGCTCTGAGATGAGGTCGAGAGCATAGCAATGTTGTTAGATAGACCGTTTGGTCCAATTGATGCATGTAAGAGACCAAAAATAGGTCGACTACTTGCAATGTCTGAACTCTCGTCAGCTGAATTTATACACCGCTTGCTTCAATGATTACTACTTACATCTCCAGCCATGAATCGCTGATGCCAAAGCCTATTTTCCAGCAAATCGGGGTTGCTTGCACTCTTCAGCGTCCGATTCGCCATTGAACTATGGACCTGTTCACATGGGTATAGATGCCTCCGAAGTTTGGTTTGAGGGCGGATATGCGGTTTGAACGGCTGATGTTCCACCAACTGGTTGGCCACGGCGTCGATAGAAGCAAGCTCAATCGAAGCTACCTCTTCGTACATTGCAATCGCAACAACATAGTAAGGATTCCGGAGCAGTGACTGCGATGACTTACTGCTGCCACTGGCACGCGCAAGATATCTTTCAATTCCACTTACTCAGCAAATCCGGATCGCGAGACTCGTCTCATATGAAGAGCACAGCGCCAAAAGGGTTGAGCTCCAGTAGTTCTAGCGCTAGGTTGCGTCAGTAATTGTAAGAGTTACTAGAGCGATTCCGCGTCGTTGCACCGATATTTCATGCTCAAACTAGGATATGTCAATCTTTTGAAAGTGCTGGGTCTGTATTCCAAGTTCATGGACGGTGAGAAGCAGCATCTGCGGGCAGGGTACCTGAGAGTCAGTGAACGATGTGAGTTGAGTCATTTTGGTGTTCACCAAGGCACGCAGTATGCTGTTCCACGATGTTGGCGGTGACGTTTCGTATTATCATAGGAAAGGCATGAAACTGATTTACATCATTGGCGAAGTGTTTGTTGCTCTATGTACATGGACAAATGGATTGACGTGCTATTACTATCACTACTCTCAGAGGCTTTCGTCAACAAGCTGATCTGTAATCACCTGTCGCAATCGCTGGGCTTGTGTAAATACCACTGATCCGAGGCATCCTAGTAAATAAATTCCCCCAATGTTGATGTTGCTATCATCAGATACCAGGTTCTACTCTCTGCTACTATTGTTCATGCTGGGCTTATTCGTGACATCTATCCCCATGTTACTGATCCAAGGCATCCTAGCAAATGAATTCTTCTATTATTGCGGTTGATAGCAGTAGATAATAGACTCCACTCTCTGCCACTATCGCTAAATTATTCTAGTATAAGACCAAGCTTTTATGTATGCTGCCTAATAGGAGTTAGAGTAGATCAGATATGTCAAACCGCATCAAGCTCCTATGTCGAACAAGAAAACTTGTGACGCTGAGTTGTTGGAGCAGTAGCAGTAGGGCTTGATCCTATGAATGGTAGATGCGATTGGCCCTTCTCCTGGCTATTGTCTAGCTGATGTATGAAACAGCGGACTCTATTGCACAAGGAATTGCTGATCATGGGACTTGAAGAGCTTGGAGCTATCCAAAAGGTTTCCGGTGGATGACTGGTAAAAGTCAACTTGCAAATTTTGTTCGTCCAGAAACCTAATCGTCGCATAGCTGAAATCGTTTGCGTAGGCGAATGCGGTGTACGACGGCTTGGAGCCAACGTCGGACAGGCCCTCAATGTTACCCGCGCCGCCAGCGACGATATACATTGGTGCCTTAGGGTCTGTCATGCCAGCGGCATCAGCCGTGCCATTGTAAACAGGGAAAAACCTCTGGGAGTTGTGAACATGGCCAAAGACTCCCAAGTCGACGCCATACTTGTAGAAGAGCCCTTCGAAGGCCGCCTGGCAAGGTGCACAGCCGGTGCCTCCAGTGGTGTACCAAGGTCGATGCCCGGCAACAATGAGCCAGGGTGTGACGGCACGGTCAACGGAAGCGAGATCCGCCTCGAAGAATTGGAGCTGCTGGTCGGGAGCGCCAAAAGGTCCGCCGTTGAGGCCCTCGGAACCGTCCGGTCCGTCTGGAGCATCCGCGAAATCCGTCTCAGTGTCAATCATGACAACATGTGCCATTCCATACTCAAAAGAGAACCAGAAGGGAGGGTTAGCAAGCTGCTGCGCCTTGTTCGCATTGACCTTTGCCGTGTTATTTGCCGACGTGGAGGTGAACACGGTGGGCATTGTACGGCCAAATCGGTTAACAAAGTCACTGCCACGGAATCGTTAACAGCCCAACCTTCACCAGAGGAGGCCCAAGGGCATGAACGTACCTGAAATTGCGCTGTCCAGCGTCACAGAGTCCAGTTGTGTGAGGAATTTCCTGGCAAGCAGCTTCATGATTACCTGGGCTTGCCATGTAGGCCTTGCGGCTAGAGATGGGAGCAAGCTGAGCGTAGAATTGCTCGAGGATTGCTTGGTATGCATTCGTTCCATCAAAGATATTCTTGGGCGTCTCGATCCAGTCATCAGCATAAGCGAGGTCACCGGGATGGATGACGAATTCATAATCATTGACCGTCTCTGCTAACCGTTGGATGGTGGTATGGTTCAATGAAGGGTCGATAGTCGGGATAGTATCGCGCTTTGTCTGGTCATTCTGGATAGTGTAGCCATCGGGGCCTACCACACCCAAATCGATGATGGCGTTGATGGAGAATGGCGTTTTATCTCCGGCAAGGCGGGGACTCAGAAAGTGATCAACGCTTGAGTTGGTCGAGACAATCTTGTAGTAGTATGTTGTTGCTGGCGATAGGTTGCTGAGAGTCACCGCGTTTGACCAAGTGCGCGAAGTCTGGTATGTAACAGAGCTCTGAGAGCAGGCTTGCTGCGTTAAGGATGTGGCGGAGGTGCCATAGGCAACACACGGTTGGCTGAGTTGTTGATATGTGTTCCAGCCGATGGAAACGCCTGTTGACAACCATCTTAGAATAACACACCTCATCTGAGAATCATGGGGGATAACATACTGTTGGGTCCATTGACAGCAATACGTTGCTGTACCGGAGTCGTCAAGTCAGCGGGGATAGGGGGATAGCTCGCGGCAGCAAGAGCGCTGGCAGCCAGAACCGGAAGAGCCTTCGCTGAGGCGAAAACCGAAACCATCTTCAGTAATGCCAGTGCTCAGACTCAGGGCACACAAGATGATATGGGAGAGCTAGAAGGTTTCCTTTTTTTTTTTTTTTTGACAAAGAAGAGCAGATGTGGCGATGAAAGAGCCCGCGTATATATATAGATATACATAAACAGGTACATAGATATATATGTCCATATTAACCAGTAATGACTGATGCAGTTCAATACCCCATCCTCCAGTGTCAGCGTTTATTTTCTATTAACAATTATGCAGCTTCTATAGGCGAGACGTTGAAAAGGCTGCATATGGTCCCAATATCTGAGCTGCTCTAAATGGGCATATATCCGCAGATCTTCTCTGCCGCATGTGGATCGAGCGTGAAACCTACAGTACTTTGGTATGCTGTGAAGGTGATATGGTGGCTCGTGGGGCGACCGTGTCATGCAATTGGCGAGGCGCTTGATCTGGAGGAGCGGGTTGATCTGAGATTGTCACTCCGCTCTCCCCGGGCGCTTAACCAACGAAGCTGCCCTCGGTAATTGATCTGGCTAGCCGTTTCCCTGCATATCATAGCGCCCCAGCGTCTAGCAGATGCTGAAAGCTGATGCAGATGGAATATCTTGCTCACGGACGTTTCTCGATGCCATCGTTAACGTCAATAGTAAGTATGTATGTATATTTGCCCAGTTTAAGCCTCAGTGGGATTTGGAAACAGGCGCAGCCACACGATCAACTTAGCTTATCACTTTCGCGGCTGGGGTCAGAGTCAATCTGCCTGGGTCGCTGGGTAAGGTATAGAGTAGGTACAAGGAGAAATTGTAGGTACCTTACGGGACAGAATGATGAACCAGGCGTGCATGATATAATCTTTCTCTCGGAGACGAACAGAGGCTGGTCTCAGAATACTTTCCTACTGGGGGTGGAGTTGCCCATCCCTTCTGAAGGATGCATAAAGTCTAGATGTTTGTTTCACTTGCAATTATCAGCAACAGTTCAAAGGAAATAAATCATAACCACCGCTGTCACTTCTGAACCTGGCTTTGATACTACTGTTTCAAATGCACAAATGCATTGACAGTCGTTTCAACGCGGTTTGTTATATTAATCCAGAATCTTTGCAGACATTGTACTTACTACGTTGCTGATAACGTTGCCCAGCAATCATGGCCCTTCAACTGCAAGGAAAGGAGACTATAGCTCCACGGGTCAAGAGTGGATGGAAAGTGGCTATCCAGCGCTACAAATTTGTTAACTGCCTGTCCAGCATCCTAGCAAATCGGTAGCTGTTACTGCTATGACTTGGAGAGTAAGTGAGTCGAACCTTTCTACCTACCATTCATCAACGATTTGTTCTTTCTTTTATGAGTCTTCATATACCGTTCTCATAACACCCAGTGAATAGTGTCTCACATGCATATCTAGCATGGAGCGTTTTGACACACCATGTAAGTAAGGGCTGACACAGGATAGCTATTCCTTATAATATCAGCTTGCATGTCACAAAGAACCATGAGTCGCTAATTCTACTGTATCATGAGCTCCCACATCTTATATAAATAACCAAGTGATTACTAACTTCAACTGCGATCCCCAGGGGCGAATTCTACTGATTGCATGACTAGCAGGCTTGTTTCGCAGCATAGAAGGAAATATCGAACCCGATGCGGCAACGCTGGTGGAAGAGGCTGCTACTATTGTTCCTTGTTGGACGAACCTGAACAAGTGCTGGCGGTACGCGGTATCTTAACCGTGACTCTGGCATGGCTTGGAAGCAGCTTCAATTGATACTCCCCGGGCGCGACGGTAACTTGAGACAGAGAAGCAGATTCGAGATCAACAGGTGACTTTACGAGTAATATGCTCGCCTTCTCTTTGCTATATGAGATGTCTGAGCCAGCTGATACATACAATAACCACTTATTGGCCATGACAGGGAGGTGCCGACCATCTGACATCATGTTATTCGTATCGTATGTTGCATATGCACGATTGCGTTCCTTTCGGCCCTGAGCTTCTCCCGTACCATAGTATAATTTTATCACAGCTACCACAGCCATGTTTCCGTACCTGCATCGTGATTGTCAAGACAGACACTGCAGTGAGGCCCGGCGAATTATGTATGTTTGAAGCCATCTATTGTGGTGTGAGCCGGCAAATTTGAAGTCGGCTACAATTTCTCAGTCTCAATCTCACACTTCCACATTGTTCTGATTATGCCAATAGTCGGCCCCGGGAACGAGCATTTGATGTCATAATGATGCCACTTTGAGATTCTAGCGCTGCGCGATCTCATCGTACCACCAAAATGCCAATATGTGGCACCACGCCACCTCATCAACTAACGCCCCAGGATCGTTAGTCTCGAAGATTGGTTGAAGATGACGATGAATAAAAGGGAGCAAACACTCTGGCTACCGACCACTGCGCTTCAGTTGCGCACGCAGTTCTGGTTAATCTTACTGAAATATTTGTCTTGTGCCGATTGCAACACCTCAAACTGAGACTTTTTTTCCCCCCTAAGGAGCAGCTTCAGAGCTGGTTGCGCATTCTTCAAATAGAGGTAGTCAATCATCATTCTTCAAAATGACCAAAGACCCTTGTCAGGAATTCCACGTCAGCGCCTCTCTTCGCCGGAAATCTCAAGCCGAAAAGGTCGTCCAGGCAGAAGGATGCTTCGGCCTTGCTCTAACAGTCAGTCCTACTGTCCTCCCGTTTGTGTCTGCACCTCGTTTGTTCGGGATGAAACCGACGTGACATATCTCTCTGAGCTTCTCATTTCTTGATCATTCAATCATCAAGTCATCACGTTCTATTGTCTGATGTACGCCGTAGCCCATCTTTATCGGTATCTCAGCCGTGCTATCCGGATACAAGACGTATCTGGTTTCTCTCGCAATCCGCGATGCGACGTATCTCATCGATTTTACGATTCAAACCGTCACCGCCCCGGAAGGCAGCAATGGTCAGGATTATCTCGCCGAGTACATCATCAAGTCGATCAGAGGGTATGAGCACAGAACCTTCACCAAGGCTGTTGGCGCTGGACTTCCCAGTTCTCTGAAAACAACAAGCCCGTCTCTCTGCTCGCGCCTCTGGCTGGAGTTGGATATCGTCCCCATCGTCATTCAGCAACCTCATGAGCATACAGAGAGGATAGCCCTCTGGCTTAGCAAGCGGGTGGACGAACAAGCCGATTCAATGGCGAGAAAATGCATTATGTGAGCGATGATGCGCAACTCATCTTTCATGTTAGAACGCAGAAACTGACTCACTGCAGGAATTTTGGCCCTTCACTGGCTCCTCTTCTACAAGTCGCGTGGCGCGGCATTGTCGAAGTCGATGCATCGTTCCAGGCGCCGCTCATCTCTCTCGAGGATTACAAGACTACCTGCAGTTTTGCGTCTTGGGAGACAGTCATGCATTATGCAAAGACTCTACGGAAGCACAAGACCAAGATTGCGTTCTTCAGTAGCACTCCCCAAGGTGGAGGCGTCGCTTTGATGAGGCATGCTCTCGTCAGATTCTCTCGCGTCATGGGAGTCGATCTGCGCTGGTACGGTAAGTTACCATGCCGCCAAACAACTTTATCCTGCATGTTCAGATCCGAACTGATGCACAACAGTGCCTAAGCCTCACCCGGGCGTGTTTCGCGTCACCAAGAACATCCACAATACTCTTCAAGGGGTGAGCCCCAAGGATCAGTTCATTTCAGAAGAGGAAAAGAGTTCCATACGCGAATGGATTACCGACAACGGAGATCGATATTGGTTCTCTGAGGGAGGGCCATTATGCCGACCAGAAAAAGGCGGCGCCGACATTGTCATTGTGAGTCGTTCATATACCATGTGTTACGTCTTTGCTCACCTTGTCATAGATCGACGACCCTCAGATGCCGTGCCTCATTCCGCTCATCAAGAAGCTCACGCCATCTCGGCCAGTCTTTTATCGATCACATATCCAGATCCGGACAGACCTTATCAAAGATCCCAATTCTCCTCAGGCAGACGTTTGGGACTTCCTCTGGCAGAACATCAAGCACGCGGACCTCTTCATCAGCCACCCAATGCCTTCATTTGTGCCACATAATGTGCCGCGGGAGAAGGTGCTGTATATGCCCGCGACAACGGATTGGTATGCAAGATTCCCTCTGTGCAGTATAACATTTGCTGATTCTCGAAACAGGTTGGATGGGTTGAATAAGCCGATGGAGATTTGGGATACAGGATACTACGGTCACCTTTACAACATCAAGTGCCGCTCGGAGAGAATGACAGAGCTACAATGGCCAAGAAGTGAGCCAACGCGGCGCTGGAGAGACAGCCATTTTGTCTCATGGATCTTTCGCTAACGCCACCTACCTTAGGGAAATACATTATCCAGGTGTCCCGGTTCGATCCTGCCAAGGGGCTGCCGACAGTCATTGACGCCTATGCCTGCTTCCGTGAGCAGCTTGAAAAGCACGGAGGCATCAGTGCCCCTCAGCTTGTCATGTATGTTTTTCTTTCTGTCTTTCCTTGTCGCATGTGCTGATAGCTCTCTCACATACAAGTTGTGGAAACGCTTCCGTAGATGACCCCGATGGCACGACCATCTATGACCAGGTCATGACCCAGTTGGAAACCGAATATCCTCACCTCTTGGCCGACGTGAGTGTCATGCGCTTGGACCCTTGCGACCAGCTGTTGAACTGCCTCATGGCAAATGCTCATGTCGTCCTTCAACTGTCGACGTATGAAGGGTTCGAAGTCAAAGTTTCCGAGGCGCTCCACGCTGGCCGCCCTGTGATCGCTTCATTTGCAGGGGGAATTCCCCTTCAAGTCAAAGACAAGATCAACGGATTCCTTGTCCAACCGGGCGACTCAAGGGCTGTCGCTGGCCATTTGATGGAGCTGTTTACCGATACCAAGCTACATGAACGAATGTCGCAAGCTGCAAAGACCGGCGTTAGCGACGAAGTTGGCACAGTCGGCAACGCCTTGTCTTGGTATTATCTGACGTCTAAATGGGCACAGAAAGGGCCAAAGCTAGAACTGCTTGGGAACGAACAGTGGGTCAACGATATGGCCCGGAACGAAGCTGGCCAACCCTATAATGAAGGCGAGAACCGCTTACCGCGCAGCTTCACTCAGCTTTAGTCGCACAGTCATTCATCGAAGAGAAGACTAACAATCTGGTACATTCCATACAATTGTTACCATAGTATCTGCCATGGCTGTTGAATAGACGTATGCACTGGGGAAACTAGACTGACAAAATATTGAACCCATATAATCTGCCGCAACATCATGAGAACATCCAAGCAATGTCTCCGACGGAAGGCGATGCAAGAATATCTTTCAAGTTTCCAGTCAATCCCATCTTTTTCAGCAGATATGCAACTCGAAGTGCCGTTACAGAAGTGCCCCCCAGATCGTACAAAGTTGTGCTTGGGGCAATCTCCGCTGGGTGCAACCCGAGTGCTTCAGAAAAGGCCTCTCGAACCTTTCCTAACTTGTTTCTGTAAGTTTGCATGACAGTTAAAGGACTGCAATGCTTCAATATATTGAAGGATGATAGAATGTTTGCAGGTGAAGAGGCAGCCATGAGGCCCTTGATCACCTTCGGGATGAAGGACACGATGGCTGCCAACTGCGGCGCGGAAAGAGCACGCGCATTATACTCGATTCCACAGTGCAATCCTTCATCTTGCTCAGTAAACTCAAGCTGCAAAGTGAACTTGGCTCCCCGGGCTCGAATTCGCTGACTTGATATTTGAGCCTCAGGCAATCGGAGTGAATGTTCCAGGGCATCCGACTTCCAGTGGTAAATAACCACAACGTCAAAAAGAGGCCTTCGTTCCTTGGCCATTCTTAAGAGTTGTAGATATGGTAATTGGTTCTGCACACAATCGTAGATCTCTGACGCAATGTCATCGATCAGCCGAGCAGAGTCCGACATATTGTTCTTGTTGAACTTAATGTGCACAGGAAGCCGGTCGAGGAGAAGCCCCATCATGTTCGCCGTTCCAGGCTCGTCTCGATTCATATACGGTATACCGAAGACGATATCGTCCTTGCCGAATACTGCAGAGAGAGTGATTGCAGCCGCAGCAAGAGCCATACGCTGCGAAAAGCTGTAGTCATCTCCAGTCATGATAAAAAGGGACTCGTAGCAAGGTACATCTTGACCAAGAGTCCCAAGTCCATTTTCATCCAGTAGCGAAACCGCTTCCATTTCTCTGACGCGGCCCTGCCAAAACTTTCTCTTGGCAAGAGTCGCTGGTGTGGCGGGCTGCGCGCTGACCTTTGACAGCCACTGCGTCCATTCGACGTAGGACCCCTCAGGAGTGCCCCGTGCATTATGTCCATTGGTGGTGACGGGATTGACTGCCGACCTATATTTTTTGCTGACAGATTGAAGCAAAACGGCCATAGACGCCTTATCCGTTATGATATGGTGCGTGATCACCGAGAGTGTTGTCTTTGCTATTGGACTTCCATCATCTTGCTTCCAGATGATTGTTCGGATGAGTTGGTGGCGGGCGAGATCAAAGGGTTTGTTGATCAAAGCCTGTAGCTTGGTGGTATCTAGAGCGTTGCCAATGAAAACAAGCGGTGGGTCAATCTCGTCACTAATATAACGGTACAGAAGCCCTTTCTCAAGAACGTAGCGGGCTCGAAGAATGGGCTCTTCCCGCAGAACAGAGATGAACGCGTCTCTCAACATATGGACATTGATATTGCCCTCGATGACGAACTGAAATGCCGTATTGAAGAGTGACTTAGTGTTGGAAGTGGTCTGCCAAAGAAATAGCTCCTCTTCCAGGGGCGATGGTGTTTGGGCCGCGGTCAGGCTTGTCCAACCGTGTAGGCTAGACAAAAACGACTTGAAAGATAGCGTACCATCTTCTGATTCCTCGCAAACTGCAAATTGATCGATTGCCTGTGCAAGGTTTGACAGTATCGCTTCTCTGATGAGCAGTGGCACAGGAACGTGATGGCCCATGGATTCAGAGATTAACCGAGCTGCCTTTATGGCCAAGAGAGAGTTTCCACCGATGGCCAAGAAATCGGCATCTCGAGTGATTCTCCGCCTGTGAGTGTTGGTATGGGAGCTGAGGACTCGGCTCCAGATTTCCGCAATCCTCTTTTCTGTCGGCGTTGACGGATCGTCCCCTTCATCGTCGGTTCCTGCAGCCAAGGTATGTAGTGCTGTACGATCAATTTTGAGGTTGGAGGATTTTGGCAACGTCTTCAAGGCCACGATGCGCGCTGGACAAGCGTAGGACGGGAGTAGTTCCTTGACCTTTTGTCGGACTGTATCAATGTCCACGGTACTTGGTGTTACGAAAGCGAAAATGCGATTCCGGTCGGCAATAGCAGCGGCAGTCCGGATGTTCCTATCCGCAATCATGATCGCGCGCTCTACCTCTTCCAATTCGACGCGGAACCCTCGGACCTTGACCTGGCTGTCAACCCTTCCTACAAACACCACATTCATATCTTGGGTCCAGTAGCCTAGGTCGCCTGTTTTATACATGACCTTGCCAGCGGAGAAAGGGTTCGGGAGAAACGCCGTTCTTGTTTCCGACGGCGAATTCCAGTAGCCGTGAGTAACTTGCTCTCCAGAAATGAAGATTTCTCCTGTTACTCCAAGGGGAACTGGACATTGGTGATGGTCTAAAATATAGAGCTCCAGATTCGGAACGGGCTTGCCGATAGTAACTTGATGACCAGGTAGAAGCTCGGTTCCCGTTGAGATAGGCCCGCACTACCAAAGGTACCAAACAGTCAGTCAATGAATGATCGCATCAACTCATCGACCAGGGAATAACTCTCACCTCGCTCGGGCCGTAAAAGTTGAATAGGCGCTTGTGTGACCAGCCATCAGCAAGGCTCTGAGAGACAGCCTCTCCAGCAAGCCCAATAGTGTCGAGATTTGTGTACTCATTCGGAGATAATGCCACGAGAAGCGACGGAGTTGAGTAGATTGCATCTACTCGCTTGAGGTGGCCCAAAGGATCGCTGGGGTCCTTCAGCACCAAGGTGCCCCCGTAGAGAAGGGTTCCGAATATCTCGACTAGTACAACATCAAAGCCTAATTTGTAAAACAGGCAACTGTTGTCAGAGGATTTGATCATCATATTCTGATGTCTATTATACAATAGACGACAGGATAACTCACCCAGGGCATAGACTTGTCCCAGCCGGCGTCCAGGGCCAGAGAAGAGACGGTTGGGCTCGTGGTTGATGACCCCAAGCAGACTCTGATTGTGCAAAGGAACGCCTATTACGAACAATGTGAGCATCAGATGAACTCATGGTACTGAATATCGCTGGGACAGAACGCTTTACCCTTTGGAATACCGGTGCTTCCTGATGTGAAGACGAGATAAACGACGTCATTTGGTCTGGACAGGGTCTCTAGTGTATGTGCTAGGGGCTTGCAAGAGGCAATAATTTCTTCCGAGACAATAACACGGCTGTCTTGATTGTTCTGAAGCACTTGTACACAATCGCGAGTCGTCGCGATGAAAAAAGTCGCACCGCTTTGCTGTGTGATGACGTTGATCCGAGCTGTGGGAAGGCTAACATCAATGGGACAGCAAATGCAGCCTGCTTTGAGAACCGAAAGGATAGCCACAATCCAGTGGAGTGAACCATCTGTGAGAATACCAATGACATCTCCAGGGCTTGTGGCAGACCTCAGGTGATTGGCCAACTTGTTGGCAGCGTCGTCCAGCTGTCGGTAGGTCATTGAACCTTTGGTCGACTCCAAAGCTACCAAGTCCGGCCACTTGGCTGCGGCGGTCTCAAATGCATCTTTGACCGTATTGGATTCAGGAAGATTTCTGATTATCTCTTTTGGCTGTTGCAAAAGATTGGTTCGCTCTTCTCCGATGACCATTGCGTCCCGAACATGCTGCAATAGCGTGTTATTAGAATCGAGTAGCCCACTGAGGGCATGATCAAAATGATTCAGTAGACCGGCGATGCTCCACTCGGAATACTGCGAGTTATCGTATAGGATACGAGCTCGAAGGTTGGTGTCGCTGGCCTCCTCAAGCAGCAAGGTGATGCCAAATTCCATCATGTCCTGCCGTTCGATTGTCCATGGCTCGGGAAGCGTCTCGCAAGACTGTGGCAGTGGCGGGAGACCGTACTCTATGACTACGACTGTTTGGAAAGTGTTGGCAATATCTTCGGCTGGTAATTTCGTCATTCCGTTATCTGCACACCACTGGAACTCGAGCATTTGCAGGAGCTGACTCTGAACTGTCGAAAGCGCATCGGCCACAGATTGCCCTTCTCTAAACTCCAGGGGGAATGGGCATGTGTTGAGCAGCGGCCCAACGACTCGATCGGCTCCTAGCACATCGATATTCCTTCCAGAAAAGACGGCGCCAAATGCCACCTTGTCGGAAAAGCTATAGTTCGACAAGACCAAGCCCCAGGCTGTGTATATCGCCGTTGCTGGTGTAACACCTCGAAGGCGTGCTTTGATCTCAATCTCCTTTGGCCCATAGCCAAGGCTGACTTGTAGACTGCTAGACCAATCTGCCACCGCAGTATCCTTCCTTGGCTTTGGAAGTCTTAGTAGTGGCTGCGATAGGCCGTCTTCTAGGAGCTTCTCCCAGAACTCATTTCCCTGGGCATCTTGCTGCAGCCGAGATTGAGCAAGAGCAATATTCGTAAATTGCGGAGGCTCCGGAAGTTGTTTCCCATCCAGTGCTAAACAGAGCTCTTCTAACATAATACTGAGTGACCAGCCATCGATCAGGCTGTGATGCACAAGAGCCAAGAATGTGGAAGCCACGTCAGGAACTGTCACCAAGTGATATGCCGAGATGGGGGTGAACGTGTCTCCATGCTCCACATAGTTTATCTTGTCGCGCATTTCCCGAGAGCAGATCTGGAGCATGTTCTCTGCTTGGTCTTGGGTCGTCTCTTCATTGACCCAGCTGAGAGCGAGCGTTGGCTGCACTTGTTGCAACTGGTCCTTGAGATTGAAGACTGTGCGAAAGATTGAATGCCGCTCAATCACCCTCCGCCATGCCGATTGAAGTATGCCTCCACTGAATGCCTTGTCGTGATGAGGCAGCGAGAATTTCATCAGCATATAGCTCGTGGCAGGACGTCTCAATCCCGTCCGTATCATCTTCGTCTGTAGCGACGTCATAGGTGCTATGCTTGGAGCTACACCCTGCTCAAGGCTTTCCTCTTCTTCCACTGCATCACCAAGTGTTTCCAAGACATCTTGTATAGCAGAGAGACTTGGGAGGTCAAACAATGACCCGAGCCGAAGTTGAAATCCCATTGTACGAAGGAATGAGACGACTTTGATCCCGGCTAAAGAGTTTCCGCCCAATTCACTAAAGGAGCTGCTGTCCGGAATGTCTGAAGGTGGCAAGGAAATCGCAAAGGATATTGCGGCTTTCAAGACGTCCATCTTCGTATCGTGATCGGTTAATTTTGGCACTAGCCCGCCGCTGAGGACCTGCGAATCCTCGATATCGAGCAGTGCTTGCAAAGCCCGATTATCAATCTTGTCATTCGCATTCAGCGGTAGGGTTTCCACGGAGCGAATGACGTCCGGTATGATGAATGAGTCATAGTTGTTGATCAAGCTCTTGCGGAGAGCAATTCCATCAACGGTCTCGGGGGTCACGAAAGCCACGAGGCGGCCTCGATGCATGAAGGCCGTGGCTGAGATGACATTTGGGCTGCTGTTCAACATGGGGATGACTTGGCCGTCAAGGTTGACCAGGAAGCCGCGGTTCTTGACAACGCTGTCTTTGCGCCCGGCAAACTCCAGCCCGTGTTCTGTCATTCGTGCATAATCCCCGGTTCGATACATTCTTTCGCCCTCCCAGTAGACAAACCTTTCCGCGGTGAGGGCTTCATTCTCATAGTAGCCCCTTGCCAGGCCCGGCCCAGAGACACAAATCTCTCCATATCGAGACTCTACGTCTCCGTCCAGCAATCTGACGCAACTGTTTGACATTGGATATCCCAAAGTGATTGGCTTGTCTGGATACAGCCGTGCCACGAGGCAGGCAAATGTTGTCTCTGTGGGACCATAAACGTTGTACATGGGAGTATTCGGTAGGTGTTCTCCCCACTTGCGAACGAGTGAAGCAGGTGCTGCTTCGCCTCCGATCATGATGGCTCGCAGGTTCGAATAGCTCGATGGATCTTGAATCGTAGCCAGCACCGAGGGTGTGCATGCCATGACAGTGCAAAGAGTCGCCGTATGCAAGAAATCTGCAGGAGTGGCAATCTTCACCTCAGCGCCATTAGACAGTGCGGATACTATTACGGCCGTACAGGCGTCGAAGGCAGGAGAGAATATGAGGATGACAACATCCGCAGGAGTCGCATTGAGGTTGAATGGGGTCTTTTCTCCGCTTTGTTGCACGTAGTTGAAGACCGAGCTGTGTGGGATCATTACCCCCTTGGGGGTGGATGTCGTGCCTGAAGTGAATATTATGAACATGATATCACTGGGCTTGATCCATTTCCAGGGCCTATCGAGCTCGTTTTCCCAGCGATGTTCCATGGTCGGTTTGAAAGCTCGCCTGATTTCCTTGAGCGAGATCTCGTCATAGCCGTGGAACTTTTCCGCGCCTGTGTTCAGAATGATACGAGGGGATACTCGTTCCAGCGTCGAACGAATGCGGTCCCTGCTCCAGGATTCCACATCAATGGGAACGTACAAAGCCCCTGCTTTAATGACGCCGAGAAAGCAGATGACCATCTCGAGGCTTCTCTGCGCTAGAACAGGAACCTTGTCTCCTGATCTGACTTGTCTCTCGTGTAAGATCCAGGCGATATAAGTCGTGGCATTTTCCAGCTCAGCGTATGTCATGCTCTGGTCTCCAAAAGAGACGGCAATATGGTGAGGCTGTTTCTGGGCCCATTCTTCAATGAGATCGCATACTGTTGTGGGGCCTCTCCTGGTTTGAGCCATCTCTGGAAGCTGTCTCTTGATGTTGTCGCAAGTATGTGATGCGGTTCGATAGGGGTTAAGAAAGGAGTAAGGGGTGTTGTAGGCACGAGAAGGCGAGTAGCAGGCAATTCAGCTGCCCGGCGCAAGCGCTGTAGCTGTGATGGAAGAAAGGGTTGCCTTTCCAACATTAATCCGGCAGGTTTGATCTCTTGGTCGCTATATAGGCCGCGATGCTTTCGCTCCAATCAATATACTACCACAAACATCCGCATAATAGCGGATGGCGGGTAAGCTGACCGACTCTACTCTCCACGCACGTCGATCTGACAGCGCCAAAAGGCAGTCACGGCCCCGGTGAATGACGTCTGATGAGAAGGCTCACGATTGATTCATGACATGAAGTATGGTTGTAATTAGCCCTTGAACCTGCTCAGGTAACCAAGCTTTCCTGTAGACTTTGTCACGTTTAGGTGGTTTGCATGCTCACCTGAAAAGGTCTCTCGGTCTATACAACGTATTAGACCAGCAAGTATTTTTTTTTGCTTGGTCTGCTAATCTACGTCAGATATGCCTTGGATGGCACCTAAAGTGAAATGATGCCACGGTCATTTGAACAAGGGAACATTGACCGCCACCAAAGTTGATCACCAAAGCTTCACATTTACGTACATGATAAGTGGCCAATGTCTTTGCCGAACTTCCGGGAAAGGCCGTCATTTCCATTCGATCTATCCGATACTCGTCAATTTCTCACCAGTGGCACCTTGTATGAAGCAGAAAGCAGTTGTTTTCATTGAGCGGCCAATGCCTAAGAGAGAGAAGGCTGTATATCAGCACGAGGTCCTCACTGCCGATCCGGCCGACGACTCAAAGTCGTGTCCTGCAAGCCGTAACACGACGACATTAGCCTCTTGTGGGTGCTGACTTCCCGTCTCTGCAACTGGCGTCTTTCTAAAAGTACCTATTATTAAGTAGTCCCCACCCTAATGACTTAGGACCACCCTATAACACTACAGGCCTTAGGCCTATAATGCATTTATAGCCATTTATTTATTTTCCTTCTCTTTCTCTTTAACTAGTCTTTTATAAAAGAAAAGAGCTTATTATTATACCTTTATTAAGTTATAAGCCCTATACTTTTTTAAAAATTATAAAAAAATTATACCTAAACCTTTAAGTTAGTAATAAATAATGCTATTATTATTATACCTTTAACTTAATATAGGTTATACTTTTAATTTAATATAAATTACTTTTTTTTTAATTTAAAAGATTAACCTTTTTCTTTTTTATTTATAAAGACTTAAAGACTTTATTTTACCTATATATTAATAAAATAATTATTACTTAATCCTTTAAGCTAAAATAATCTTAAACTTATTATTAAAAATAAAAACTTTAATTATAATAACCTTAACTTAAATTTATAAATAATATAGCTTAAAATAATATAGTTAATATTTATAAAAAATAACACTTTTAAGGCTTTATAAGCTAACTTCTTTCTTTTAGTAATACTATTAAAAGGCCTTAATAATTAAAATACTTAAAAATAAACACTTAAAATTAATATATACTTAATAAGCCTTTAAGGCATTATTAAAGGGATAAATATTATAGCTAAAAAAGCTACTTAAGCTAAGAAAAATACTTAAAAAGAAAATAATATATTAATAATAAAATTTATTTTAAATAACCTATTAATAAAGATTTATATAAAGCTTAACTATAAAGGCTTTAATAATAATAACTTAATAATAAAAGAACTTCTTAATATAATAAAAACTATTATTTTAAAAGCCTTAATAAAAGAAGTCTTTATTATTATTTAAGAGTTTAATTATTTAAAATATAGTTAATTTAAGTTTTTAAAAGTATATATTAATATATTAATAAAAGCTTAAACTTATATTACTTATTAATATTTAAAGGTATTAAAGGCTTAGTTTATAACTATAGCACTTATAGGCCTTAAATATATTAATAAGACTTAGTATAAATATTAAACTATAAATCTTTATTAAAATAAAAAAGTTAAGAAAAATAAACTTATTAAGTTTCTTTACTTATAAGTAAATAAGAAAGTAAGAACTAAAAAGATATTTAGTATTTTTAAGTAGCCTGCCCTTTTTTTATTAAATAATAATAAATAGTAAAAATAAGGCAAGTTTAATAATAATAAAACTAAAAAGCTAGAATATAGCTATATTATTTTAATAAATAAAAAGCCTTATATATTTAATACTTATTAAAGACTTTATCTTAAGCTTTAATTAAAGAATTATTATTTTTAATTTTATTTAAACTTATATTAAGGATTTTATTTATAAAAATAAGAATTTAGTAATAAAGGAAAAAATAAACTTAAGCCTATAGTAAAAAAAAGACTATTTAAAAGCACCTTAAATATTATAAAAGCAGAATAATTATTTATTAATATAATAATTACCTTAAATATCCTTATTAAGCTTAATCTTTTTAAAAATAATAAAAATAATATTATTAAAATTATATAAAATAATACTTTAAACTATAACTTTACTTTAACTAAATATAATATTAATTAAAATAATATTATTATTAACTTAGGCTATAACTTATACTATTTTAATAACTTAAAGTAGTTTATTTTTATTTAAATACTAAATAAAGCTAATATAATAGCTATATTTAATAAAAGTATATTAAAGATTAAAGGGATAGGCATTATAATTATCCTGCTATTAAATAATAAAATAATTAGACTTAAAAATATTACCTATACTTTTTAAAGTGCTATTAATATAGTAAGCCTAAAAGTTCTTAAATAAAAAAATATTTAGTATAACTTTATAAAAGAATTACTTATATAATAAAAAAATAAAGTAATTATAATTATAAAGGTTTATTAAAAGCATAATATTATAGTTTTAAAAATAATAATATTATTAACTAGTAGATATTATAATTTTATAATACTTTTTATTAAACTATTTATTATAAATATAAAATATAGTCTTATATATAAAAGACTAGGCTATATTAGTAAGAAATAAGTTTTAAAAGCTTATTAATAATTAAAAATTTAAGTAAATAAAATAATAATTAAAAACTTTTATTATAAAGCTTACTATTTAGCTAAGTTTAAATTTATTATTAGTTATATACTATTAGCTAAACTTATAAAATTCTTTTAAATTATTTTTTAAAATATAATCTTTTATATACTTATTAAATATAAAGGTTTTAAGATTTTACTTTATAAAATTAATACCTTTACTTATTATTAATAGCTAATTTTAGCTACTAACTATAAGAATATTATAAAAAAACTATAAAATTAAAAAAACTAAGTAAAGGTTTTTAATAATAGCTATAAAGTTTAAGTTATAGTATTTAATAATATAAAAGAATTTATATTATAAGAAATATAAAACTAGTTTTATAAAAATAGATTTATTATTAAAACCTTTATAGCTTATACTTTTTAGTAAAATAATATAATTAAATAGGCTAGAAAAAGCTTTATAAACTTAAAATAAGTAATTTATATTAAAATTAAATTATTTAAGACCTTATAGCCTTTATATATAAAATTTACTATATATATTTATAACTTACTACTAACTTTATTTAATAAAAATAAAATCTTACTACTAAAAAAGATATTTAAAGCTATTTAAATAAAATATAAATATAATATTAAGTATATTAAGACTTAAGGTTATATAATATATATTAAGAAATATAAAAATTAATAAGTTAAAAGTATAAAAATATACTTTAAAGTAATTAAAGAATATTTTATTAATATAAAAGGCCTAAATAGCTATATTTATAAAGTTTATTTACTAAATAAAAATAAAGTTATTAAATTATAAAATATATAATTTTAAAAGTTAAGTAGTAAAATACTTTATAATTAAGAGGAACTAGAAATTAAGTATAAAGCTATATTTATTAACCTTAAAATTAAAAAAAGAGGCTAAATAGTAATTAGCTAAATAGCTAAACTATAGCAGGCTTTTAATATAATTACTATTTAAAACACTTTTAAGGCTAATAAAGTAATTAATAATAATACTAAAGCTAATAAATCTAAGTATTTTAAGGCTAATAATAATAAAGATATCTTTTAATAATAATTATTAGTAAATTATAAGAAAGATAAGTATTTTTAAATCTTAAAGCTTACTTTATAAAAAGATTTATAAAATAAGACCTCTTTAACTAACTAAGACTATTATAATCTTTATAATTAATATTTAATTAAACCTAAAGCTATTTACTAAAATATTATTATTATTATTATCCTTAACTTATAAAACCTTATAATTAATACTAAAAATATAACCTTAGCTATACTTAAATAAGCTAAATTAAATTAAATAAATAAAATATATATAGCTAATTAATAATAGTATTACTTTATAAAGGGTGTTACTTAAGTTAATTATAAAGCTTTATATAAAGGAAAAATAAAAAAAATTATATTAATAATTAAAATTATTAAATAATAAGAGTATAATAAATTTATAAAAAAATAACTAATTTTTATAATATTTATAACTCTTAAAGTTAAGTAATAACTTAATAAAGGTATAAAGGTTTTTAAAAATTAAAATAATATTAAAAAGAAGTATAACTATAAGATTAAATAATTTCTTATAATAAAAAAATAATATAATAATTTAATTAAAAGATAAACCTAAAGCCTAGTTATACTATTAAAGAATATTATAATTTTTTATAATAAATAAATATATAATTTAAAGCATTTTACTAATAGTAATTTTATAATAAAGGCATGCTTAGTTATTTAAGGAGATTAGCTTTAAGAGATAAACTATTTAATAAAAGAACTTTATATTATAATAGCCTATTTTATATTAGTTAAAGTGTTTTATTTAATTATAGTAATTAATAATTTTAAATAGTAGTAATTTAATACTATTACTGCATTCTTTAATACTAATATTAAAAAGGAAGTTTATATATAATAATTATAAGGCTTTAATAATAAATTTAAAAAAGTCTATTATTTAAAAAAAGCTCTTTATAGTTATTTAAAAGCTTTTTTATAGTAGTTTAAAAAAGCTATATAACTACTAGCTATAATTAAATTTAAACCTTTAGAATTTAAACTTTATATTTTTAAATATAAAAATAGTATTATTTTAATTTTATATATAAATAATATAATAATTATAGCCTTAAAAATATTAACTATTTATAATATAGTAATATAGCTAGAAAGTTTATTTAAAATTAAAAGGCTAAGAGATATAGTTATTTTTTTAAAACTAAAAGTTTATAAAAATTAAAAAAATAAAATAATTATACTTAGCTAAGGCACTTATATTAAGAAAGTTATTATTAAGTTTATTTTAATACTTTAAAATTTAACTAAAACCTTATAGCTACTTAAGAAGATAATTCCTTATAATTAAAAATAATAAGAAGTTATTATATTAATAAAAAAATAGCTAAAATAAATAAAAAGCTTAAACTTTATTTTAATAAGTATAAGGCCTAGTATTATATATACTATTTAAAAGCTTTATAAAGCTAATATTAATTTAATAAAATATTATAAGAAAATCTTAAAGCACTTATTTTAATACCTTTAAGGTATAACTAACCTAAATATTTAACTTAATAATAAATATAATATTAAAAACCTTAATTTAAGGGTTTATATTAATATAGTATTTACTAATAACTTAACTAAGAGATTTAATATAGCAGGCTATATTATATTAATTAAAAATAAACTAGTTTATTAAAAAAGTAAGAAATAGACTATTATTATAATAAGCTTAACTAAAGCTAAATTTATAAACCTTACCTTAATTAAAATATTAGCTATTTAAATTAAGAAAATCCTTAATAATTTAGGCATTAAAAACTAAAAGCTTATAATCTTATATATTAATTCCTAAAATATTAAAATTACTATTCTTAATTAATATAATATAATATAAATAAGGCATATAAATATTTATTTTAAATAAATTATTAATAAAGTAAAATAAAAAGACTTTAAAATATAGTAAATTAGTATATAAAAGATAATTATAAATAGTTTAATAAAGCTATTTATAAAAATTAAGTATACTAAATTTATAAAGCTTTTAAAGATAGTTAATACTATTTAATAATAAAGATTTATTTTAAAATAGTATATTTATTTAAATATTAAGAATAACTATAATAAGTATATTAACTTTATTACTTTAGTTATATTTTATTTCCTATTTTTTATTTTTTATTTCCTTTTCTTATATTAATAAGGATTTAAATTATAATAGGTTTATATTTAAAATAGTTTAAAAGTGCTAGATTTATAATAAGAAGTAATATAAGTCTCCTTATTCTTTATATTTTAAGATAAGTAGCTACTTTAACTAGGTTTATATTAAAAAGACCTTTATTATAAAAGGTATTTTATTTACTAATTAAAATAAATTTATCTTTTATACTTTTAATACTTTAAAATATAAGTATTTTATTAAACCCTAACTATTATATTAATAGTACTAATATATTTTTTATAAAAAAAGCACTTTATTTAATAAATAAAAAGCTGCTTAAGAACTTTAAAAGTAATAAGCTTTTATTATTATATTAATAACCTATTTTTATTTATTTTTATTTATTTTTATTTTAATAAACTATTTCTATTTTAATTAAAAAAGCCTTATACTTTAATAAGTAAAAGTAACTTTTAGACTTTAATAACTAAAAAACCTTAATTTAATTTACCTACTTTTATTAATACTATTTCTCCTTAATTAAAGGAATAGTAGCTATTTCCTAAATTTATTTTATATTCCTTATATATAGTAAAATAGCCTATATTTTATAATTAAAGAGATGCTATTAATTTCCTAGGATATTATAATAGTATTATAGTGTATTAGTTTTAAGGGGGATGTGTTAAGTAGTCCCTACCTTAATAACTTAGGACTACCTTATAATACTACAGGCCTTAGGCCTATAATATGTTTATAGCCGTTTATTTATTTTCCTTCTCTTTCTCTTTAGCTAGTCTTCTATAGAAGAAGAGAGCTTATCGTTACACCTTTGTCACCTATTATTAATGTCTTGGCCGTCAGGTCCACGGCTTCTGTACCTCGTGACTTTGTGTACGGGGAGCTTTACAACCCGAGAGTCGGAAAAAACATGCCTGTTTGCATCTTTGATGTAGCCGTGCCATTATGCCTTTTGCCTCTTAACGTCAAGTGGCTAAGGTTACCAGACAACTCGCATCTTCGGACTCCAAAATGCTGAGGTTGCCGCAAAGTCGCCGCCTCATTGTTGCTTGACCCTACCTAGGCGCCACGGCTTACGGTACCATGCGTCCCAATGCCGTGAGCTTAGTCGATAGTACCTTATTTTCCATTCCACCGGGTGGGCTCACCGGCGTCATCTCAAGCGCTGTTCATATGGCGATCTAATATTGCTGTGAAGGGTCAGCAGGCAACATATGCACGGCAGCGAAGCGCTCATTCGAACATAATGATTTTCAGCAAGGGTCCTCCGCCATGATCCACCTACAACAAGCGATCCAACGCTTGACACATCTTCCGTAGTATAGTGGTCAGTATGCAAGCTTGTCACGCTTGAGACCCGGGTTCAATTCCCGGCGGGAGAGAGACGAACATCGTCACCTTTTTTTTTTTGCCAAATTTCCATGTTTTTTGCTTCGGTTTTGACGAGGCTGCAGCTCCGCATAGACCGACATGTGCTGCATGTAAGTGATGCATCATGCAGGTTCATCTTCGCGACTGTGTCGACAACGATTGCCGAGAACGATCTACTAGGTAGTCTTACTGCCTGCATGGAGTCCATACGGTTGAAGCGCCTGTAAAGTCGGGTGCATCCTCATTTCAAGTGATGATACCTCAAGGTAGAAACAGTACCGTAGCATCTGTGAATCACGACATGACGAAGTCGATTGGTTGTCTTCTTCTCGATCAATCTGCACATGTGGTCAATAACGGCTGCTGCTGAACTCCATGCAGCCGATTGCGAGTCCATGGGTGCTGATGGCGACATGGAGTGCGGGTGATGATCCGGCTTAGCTAACAACTCCAATATCCTATCACAACGGACAAATTTCGCAGCTATCATGACGACATGCAGCAACATGCGTTCACCATAGCATTTAGCCGACGACGGAGAAGTGATTTGTCAAGTTAAGACATCTGCAGATGAGAGGAGAGAGGATAAATTGGTTTGCCCGCGCATATTGAATCAAGGTCCCAAGATACCCCTACCACGAGGCGTCTCCCACCAGCTCCTCTGACTGACCCGGTCTACGCCCAGTCCTTAACTTCGATTCAAAATGGCCGCCGCCGCTGTTCAAGCCCCGAGGCAGCCGGACATTTCATATGCTCCCAATTATGAAAACTATCTCAACCGCATCAAGCGGCGTCAAGAGACGGAAAAGTTGAACAAGTCCCTCCCGGATGGCTTTCCCGCCAAGCTTGAATCCGACCTTGTCTGGGACGGTAGAAACTTGGCAGATACGTACGACTGGAACTACGTTCTGACCGAGAGCGATATTGCTGAGGTTGACCAAGCTCTTCGGCATTTCAAGTGTAAGCCCTCTGCCTTTCTGGGCCACATATGCCTTGTAATCTCACATTAGTTGGTACCAGCTCTGAATTTGGGCTTGGGCTACGTCACCCCCGAGACATTTCCCTTGCCGAAACTTCACGATACTCTACGGGCAATCTCCAAAGAGGTCCACCTAGGCCACGGTTTCAAAGTCGTCAAGGGCGTACCGGTCGATAACTACAGTCGCGAGGAGAACGTGATAATCTACGCCGGCATCGCATCCCACGTCGCGCCCATCCGCGGCCGCCAAGATCACCAATACAACGGGAAGCCAGCTGATGTCGTTCTCGCGCACATCAAGGATCTTACCCAGGAGATTGATCCTCATAAGATTGGGGCGCCGGCGTACACAGCCGACAAGCAAGTCTTCCACACCGATGCCGGAGATGTGATAGCCCTGTTTGCCCTGGGCGAGCCTGAAGAGGGCGGCCAGAGCTTCTTGTCCAGCAGCTGGCACGTGTATAATGAGCTCGCAGCAACACGCCCCGATCTTATTCGAACGCTGTCTGAGCCTTGGGTCGTCGACGAGTGAGTATAGCTGGGACGGATCCAGGAGCTTCTGGTGAATAATGGCTAATGTTATTCTGCTCCAGATTTGGGAAGCGTGGCAGGACTCATACCGTACGGCCCCTTCTGTACTTCCAGCCCGCAACCGAAGAGACCCCTCAGCGTCTCATCATCCAATACGCGCGACGCACTTTTACAGGATACTGGGGCCTCCCACGATCAACAGACATTCCTCCTATCACTGAGGCTCAAGCTGAGGCGCTGGATGCCTTGCACTTCACGGCTGAGAAGTACCGCGCAGCCCTCGACTTCCACAAGGGCGACATACAGTTTGCCAATAACTTGAGCATCTTCCATGCCCGAGAGAAGTTCAGAGATTCCCCAGATAAGAGGTACTGCGCCTACACCGGCTTCTAATAAACTCTCTCGAATTGATTCCTGCTGACAGCTTTTCGATAATAGGCGTCATCTTATCCGTCTTTGGCTGCGAGACCCTGAGTACGCTTGGAAGACGCCCGAACCGCTTACTGACATCTGGGACAGGGTGTACAAAGATGTAAACCCCGAGAACTCCATATTCCCATTAGAGCCAGGTGTTCGTAGCGCCAGTGACGGAAAACCCGAGGAGAGAAAGTACGAGTAGACACTTGACTTGAAGTTATGGGTACTCTAGAAACATTCATACATTTTCTATATGCATCCAAAAAGCTACACTTCCATGTCCGATTGGGTGATGTATACCTAGTCAAGCAGTGTTACGGTTCGTTGCAAGAGTAGATGTATAGAATCTCAGCATAACAGTTTGGGTAGATGAGTCCATAGGAGCTATGCATCCTTGCTCGATCGCCAATCATATACAGATAGGCTCATGCCGTGCTGCATCAATCGCAATCAATTCCTTTTCGCCATCCACAGCATCCAGGCTGGGTTAAAAATTCTTGTCAAATCACAGTAGCATTGATAGCACATGCATCTTTGCCTGTCCCAACATGCATGAACCTATGGTCACAGTGAGTCGAGGCCTGCAACGACATCCTGGTATCGTATCACCTCAGAATCACGAATATGGCGACATGGCGAAAGTGTGGCCAATTCCGCTGACCTGGGGCCTCTTCAGATATGGCCTTGATCTTTTGCGGCAGCCCCATACGTGCTCTCCACAACGAAGAAGCCCAGCCCTGGGCAAAGCCACCAGCTTGGCGAGATTGCTAATGATTGAAAGATTGGCGTAATGTAGGACGCAGGACAGTAAATGTATAATCTGCGAGCTTGCTGCAGAATGGCAACAATTGCTACTCTCTTGACACATGCCCTTCGGACTCCGACGACTCTGGTGGGGGGAGGGTTAGCGAATTATGGCAATCAATTGCGTTATCATCGCCTTGTATCGTCGCGATCAAATAGTGTCATTGCCATCAGGAGAGACTCCGCACCGCCAAGGTTTCCATCAACAACTGACGGATGGCAAAGATCGTCCCTGTGTAGCAACCATGACAAACAAACCGGGGGGTTGTGCTGCTCAAAAGCGATGAGGGCCCCCTCTCGTGTCAATCAACCGATTTAAGCTTGACCACGGTGTATGGTCCTACCGATTCGCATAAACCAGGCCTATCGGCCAATCATCTGAAGCTAATTGCTGACCTTTCGATATTTCTTCGACATATTCTCACGACTAGAGATAAGTGTATCAGGACTCTATAGGGAATAATGCCTTCCTTCTGGAGGCGTCCTTTTCGCAGCGGCGAAGAGCCTCAGGCTGTCGACGCGGATGAGCGTGGATCAACGGAAAGCGGTCCCTCTGAGATTGTCGCTGGAGAAACTCACTATATTGCGGGCAAGGGTGCCAACAGCAAAGAGACGACATATCAAGATGCTTCTGGTGCTCCTGTGGAGGAGTCGTCCCCCTTGGGTTACGACGTTGGGCCCTTGACGATTCTCTTTCTCAATGTCAGTAAGATGATTGGAACAGGCATCTTCTCAACTCGTAAGCCGTTGCCTTCCACCAGTCTGTTATTGCATACGGGCCCTACTAAGTGAGAGCCGATAGCATCATCGATCCTCGCCGGCACCGGCAGCATTGGACTGAGCCTGATATGGTGGGCTCTTGGGTTCCTGACATCGATTACGGCGTTTGCGGTCTATCTCGAGTTTACAGCATACTTTCCCTCGCGATCTGGAGCAGAGGTGGTGTATCTCGAACAAGCATTTCCGCGTCCGCGCTGGCTCTTCTCGACGGCATTTGCGTTCCAATCCGTCATTCTATCCTTCAGCAGCGCCAATTCATACGGTGGGTTTCTGTCATACCGAGAATGGGGTAAACCGAGGCCAAACAATAACTAATGCCAAAGCTACCGACAGTATTGGCGCAGTACCTGTTTAAGATGACAGATCACAATCCTACCGATTGGCAGCTAAAGGGGGTTGCCATAGCAGGTTATACAGTTGCTCTTCTCGGTACGTTCCACTTTGCGCAGAGAAAGGCCCGTCTTATAGAAAGGCACATCAGACTCACACAGTTTCCAGTGGTTGTCCTACACAACAAGTTGGCGTACCATTTGGCCAACGGAATCGCCTTTGTCAAGATCGCTACCCTGATCTTCATCTCAATCACCGGGTTCGTAGTCCTCGGAGGACATACTCGAGTACAGGACCCTACGGCCAATTTCCATAACTCGTTTGAAGGAAAGGCCACCGCATACGGCATAACAAACGGTCTGTATAAGATCATATTTTCCTACGCAGGATACGAAAACGCGTTCAACGTCGTGAACGAAGTCAAGGTAAGTTTGAGAAGGAATCGCCCAAGTACGGAACGATCAGACCGTCTTACGCTTTACACAAGAACCCTGTCAAGCAGATCCGACGGCAAGGCTACATTGCCATTTGGTCTGTCAGCATTCTGTACATACTTACCGTTATCGCCTATTATGCCGCCAGTAAGTGAGACCATTACTTTGTCAAAAGTCCAACCCGACTAGTAACTGACCCTTTGCCCCATACAGTCCCCAAGGCGGACATTATCAGCGGCAAGCTTACCGTTGCCAACCTCTTCTTCATCAATGTGTTCGGCGATAGCAAACAGGTTAAGGCGCTCAACTTGCTCATCGCCATCAGTGCCTTTGGCAATCTGGTGGCAGTTATGATAGGTACCTCGCGGATTATCCGAGAATGTGGTCGGCAGGGCGTTCTTCCATGGACCAGGTTCTGGGTCTCGACCTACCCTTTCGGAACTGCTCTTGGGCCGTATCTGTTCAAATACGCCATCACTCTCATCATGATCCTCGCTCCGCCTGCTGGCGATGCTTTCAACTTCGGTACGTATGGAGCACGAGTTCAACCGTTGTCTCTTCATTAACATGGACACAGTCAGTGATCTTCGCATCTACCCTGGCTCCTTCTTCGACTTCCTGATGTGCGTGGGCCTCCTCATTGTGAGACACAAACGAAAGGCGCTCAACTTGCCACGGCCCGAGTTTAAAGCGTGGGATATAGTCATCTGGTTCAGCATCCTGAAAAATCTCTATCTCCTCATCATGCCTTGGTACCCCCCTGCAGGGGGCGCAACTGGTGGCGACGTAAGTTTCTGGTACGGCACGTACGTAGTCACATCAATCGGCATGTAAGTCTCACCAGCCTTATTCCTCATATGGGACAGAACACCGTTGAGTTACTGACTTGCTGCAGTATTCTGGCTTGCGTTGCATATTATTGGCTTTGGATCCACGGCATTCCTTACTTCCGGGGCTACAAGATACGAGAAGAAGTCGTCACGCTTGAAGACGGATCAAAAAGCCACCAGCTGGTCAAGGTGCCAAACGCTGAGGTTGAGGAGTGGGATAGGACGCATGACCATGCCGGCCGGCTGATCACGGAGGCTGCTGAACTGAGTGACAAGACAACCAGCAAGGTTCTTGTTGATGGAAAGGATGTTACGGTTCCCAGCACTAATTGAGTCGAGGTCCTCCAATAATGATAACGCATACTCGCGTCCGAGATTTACGGCAATCAATCTATTGGCTCCGCATACTCCTTACATACAGTGCTCCACTCCCATGGAGTGACTCGTTGATGCCCAAACACTCCCTAAGCATTCTACGAGTGCAGAGGATTGCGCACACCATCTTTGAGAGTTTGGGGGCTGCGTCTCTCTTCATCTCGATATCATGTGTCGTTCGGCATGTTCTGTGGTATTGCTTGATTGTAGAACGGCCGCTGCGATGGTACAGCCGCACCTGAGTTAAGTTATCGCAACAAAGTACATATGCAACACCGCTGTCTTCTGGTTTTGAGAAATTTTACCGCCCCTTCAGGCCCAGGTCTCCCTTGCTTTAAAGGGCCGAAGGCTTGGGGGAGATTACCAGGGTTGGCTCTCCTACCATTCTCATAGCTTACTATCCGCAAGAATCTATGGAGCTCAAAGTACTTGTCCCCTGCTTTCACTCCAGCCGCTGGACGATTGAGTTGCTGCTCCCAATGACGGATACAATACTGACTTTGAGTCGGTGCAACAGCAATGTCAAACTTGTCACTGCTTTAATGCACAAAGAGCATGTGTTGACTGATTTTCCTTGCTTGTGTGACTTACGCTCTCAAAGGCACAGGGCTATCGGGCATTGTGGCAGTGCCATAATGGGGTTGGGCACCTCAAAGAGCGCCAAGAAGAGTCGTCGTCAGCTCATGTATAGAGCAAGCAGACTCAAGTTTGCCCGCTGATACTAGGTAGCTAGAAAGCGCTTTGGCCATTGGCCATACCCTTGCCAAAAAGTCAATTCGTGCCTATTCCATAGCCTAGAGGCATCGTTCTTTGCTGCTAACCATTTCCTACCTGACTGGGTGAGCCAGCTTAGTCCTACAGCTTTGGTGTTTATACGAAGCATACAAGACTCAGTGGGCTGATAAGAGCTGCGTATCAGACTGAGAAGAAGTAGTACAGCTAGAAAGAATTAGACTGAGAAGAAGTGGTACAGCTAGAAAGAATTTGGCTGCGCCGGCTGATTGCTCCTATCATCAGGCTCTGGGCACCAAGAGATACCGAACCATATGGTGGAGCGGGGATGCACGCAGTACAATTAAGCTTAAACGAGGAAGCAGGCCAATCTCGGTCAGATCTGGAATACAACAGGGCGGCCTGATTCCCGCACAAATGACGATCCGGCCGCCCCTCCCTAGACAACCCCCAGTTATTTGGCACGTTTGGTATCTCAGCCGTTGCCATGCTACCAATAGATTGTAGGCCAAGACTCGATCATAGTGTGCCAAGACTACGGCACCCGTCGCTTGATAGCGGACTCGACTTTCCGTAATATCCTCGGGTCTCCATTGACATCTGCCGTTCTTGGGAGCTGAGGCTCGTACGGGACTTTCTCGCGTGCGCCGGGCCTTGGCGCCAATGCGGGCTGAACAAGCTGCAAACAAGGATGTTGCCATGATAGGCGCCTCAGCCTCTCGGCGTCGGGTACATGTACTAAAAGGAGAACTACCGAGCTCCGCAAACAACTACCAGATGTGCCTGAAGCAAGGATCAGGGTGGAAAGGGAGCAACAAACCAGCAAGCTCTCGAGCCAGAACAGACAATGACCGCTTGCCGAACCAAGGAGGCAACTTGATCACATCCTATCCTATCATGATGCGAATCCTCGAGCCGTGTAACATCGGGCTTCCAGTGCCCTTTTGGGTTGCTAAAAAAGCATGGCAATGATAGACCCCATCTGACACGATGTTCAGTGAAGCATGGGTATCGGTAGGGCGAATCCATCAGCTGTCACAACCCGATGGATTGGTTTCAGATTAGACGGGGTGGGAAAACTGTGTGAGAGTGTGTGACACAGGAAAGCCTCAGCGCGCCTAGTTTTAATGATCCCGGTTCAGGGTCTTGGCGTCAAAATCTTCGCAAACAAAGCAAAGGACATAATTATGTGTCTGATGAAGCAATTACGGCCTCAGCGAGCCCGGTTCATCACGCTTAAGAGGCTAAGTCCTGTAGCGAACAGAACGGTTTGGGCTTAGAGTATATCGGTAGTATAAGATTTGAGAGAACCTCGTCCCCGAGATCTCGGTACCCATGGATCCGTTCGGCAACTGGGTATAGTACTCCATTTGCTTCCCTTCATTTGGCAGTCAACTGCATGATGCATGGGTCTTCCCGGAGGCTTCGTCTTTACCCTGCCCATTCCCGATCCCGGCTGGCAGTGCTCGCCACACGGGAAGGCTACATCAAGTGACGAATATTCTTGCAAGGATTCCACCGCGCACGTCAAGGGGGCTGTATACTAATGACCTTGAAGTGATTCTCTAGCCCCCCCCCCCCTCAAAAGGCTTCAAGCAGCAGCAGTAAAGGTCTCCCTGATTCTCAAGGTGTAGTCTAGGAATGTTGGGGGCCTGAAAGTCCGCAGATCATGAGGTTTGGCTTGGCGCTGCCTCGTCAAAACAAGTTCTCGGGTGCTTGTTTGGCCTATGTACTTCGTTGTTTGCATGACAGTGTATATGTCTTTGCCGTCGCTTATCACGGAAATCCTGTGTGACGTTGGCTTGATACCCGCTAGGTCTGGGCAAAGATAGAGGTGCGTCAAGGACATGAGAGTGATGAGAGGACAGTTTCTCGAAAAGTAATGTGACTATGACGCTGATGATTGAGAGCAGAGAGTTTATAAATAAGTGAGGGGCGCCCAAACTACTGCCCTGAAACACGCATCAACATATCCATTGCAAAGGGGCAATAGAGCTCCATCACTTGATAGCACAGAGGTGCTCCAACGCTATCTACTCGACATATTATTACCAGTCAAGCCGATTTGCTCCTCTTGACAGCCTCATTTTGCATCTCGTTTTCCATCAGATAGTCTTACCAGTCTGGAAATAGACGCCATGGCTCAAGCGTTCATGAGAGACGATGAACTCTGCAGGAAGTACGCAAAATTTGCAGCTGATCTGGACCGGTGGCACTTCAAGATCATCTACTGGTTCATGTTCGTCCTCAACCTTGTCATTCTATTCATCGCGTCTTGGGCATATACAAGGTACGCTGCCTATCTTACTCGGATCCCAAACGCCCATTCTCATGAATACATGTACAGAAGCCAAGTTACAAACGAGCAATTCAGCCATGAGCCACGGAGGCGCGCCAGGATGCTGGTGAGATACATGTTGATGTGCCTTGCCTGTGTCCTCGTATCGGCAGCAGTGGTTGTCATGGAAGCCTTTTCTCTACTCGCTTTGCAATTCTGCGACGGCGAGAATTTAATCTCGCTCTATTGGTCTACTTGGACCATGATTCAGGTTGGATCACTGATAGCTATGATGGGAATCATCCTCGCCATGGCACATTCGTTGCGAAACAGGAGACATCCGTAAGACGATTGATCACAGGGAAAACTACTACCACTGGACAGGAAGAATGCTAATTTTGAGCTGATACAGGCCGTGGGCACTTGCATTAGGAACACCCGTCCTCGTCATTGCCGGCCTATTGCATCTCATTCACGACTGCACGAAGAAGCGAGTCAAGAAGATGGCGACCGCGTCCATCATGAAGAGCAATGCTCCCTCCATGAGCGAAGTGTAAGATGACATGGTTGCTCTACTCTCGGTACATGAAGCTGACACTCTTTGCCGTCAATAGAAATACCATTCAGGGGAATCTCGAAGACGAGCTCGACAACACGATCCTGGGCGAGTTCATCGGCTTCACAGTGGAAGGCGGCCCTATTGTCCGCTTCAACGACTCCATGCCGCTCAATCTCAACATGGACTACGGGTTCGAATTGCTTGGCTACTACGACGGCACTCGACCCGTCGTAGCGTACCAAAAGGGCGCCGTTCAGTTCCTGCCCACGGACAAGGACAAGACGCTGCCGCCGAAGGAGACTCGGTTGAAACGGGAGAGGTCGGCTGATAAGTTGCAAGAGCCTGGGAGGGATGAGATCAGCAGTGCATGATAACGCTCACAATGTTGGAGCTGTCTGCAGAGTGTCTATGCCTTATATGTGGCTACCTAGACATCGAGGCGATACTGAGGACTAATTCCGGTGATGAATGATGGGATAAATTACATGTAAGGGAGAAGATGGACGAGGATCTTCTACGTACCAAGCTTTGATGAGAGGCAGATCTACCTCTCGGTGCCTTGTCTAAGATACCTACCTTACCTACCATCATCTAGATGGTGAAGTGCATTTCAAGCATCACATGATTCCTGAGGTCACGGTACTTTATGCAACAAAGCTGCAAATTGAAGCTTTTCAGACTAGGTAGCTAATCGATAATCGGCCTTTTAGAGGGGGGTTACAATTGGAGGGGCAATTTCTTGGTGAGAAAAATGTCTAATGGCGGGGCAAGATCCGAGCGACTGTCCGCAAATCGGCGCTTTGCTCATCCGCCTCTCGCGCCGAGCAAGACGGCGGTTCGATCTTACAAATCAACGCAACTCCATCAGCTTCGGACGACAGGTAACCATCGACCAGCACTTGAACCATGCTGATGTGCCATCGACGCCCCGGATAAGCAGCAGACATTGCCATGGGCTTGGAAAAGGTCAAGCACGTTGTGCTGGTACGTCGGTCGTTGTTACACCGAAGGGAACGCTTTGGATGCATTTATTACTGACGCCATCTACAGGTGCTCTCCGGCAAGGGCGGCGTGGGCAAGTCCTCGGTGACAACGCAGCTGGCGCTCTCCCTGACGCTCGCCGGCCACTCCGTCGGAATCCTCGATGTCGACTTGACCGGCCCTTCCATCCCGCGCATGCTGTCCATCGAGGCCTCCAAGGTCACACAAGTTCCTGGAGGATGGGCGCCAGTTGTTGTCCACGAGGCGGAGCCGGAAAGCGGCCTGGGCAGCCTACATGCGATGAGCTTGGGGTTCCTGCTACCGAAGCGAGGCGACGCGGTGGTCTGGAGGGGGCCCAAGAAGACGGCCATGATCAGGCAGTTCCTCAAGGACGTGCTATGGGACGAAACCGACTATCTACTCATTGACACGCCTCCGGGCACGAGCGACGAGCACATATCGCTGGCCGAGACGCTGCAGAGGGATGCCTTGCCGGGCCAGGTTGCCGGCGCAGTGGTCGTGACGACGCCGCAGGCAGTGGCCACGGCAGACGTGCGCAAGGAGCTCAACTTTTGCGTCAAGACAGGCATCCGGGTGCTGGGCGTGGTGGAGAACATGAGCGGCTTCGTCTGCCCGCACTGCTCTGAGTGTACAGACATTTTCGGGTCCGGCGGCGGCAAGTCCATGGCCGACGAGTTCAAGGTGCCGTTCCTAGGCTCCGTGCCAATTGACGCGCAGTTCATTGCTCTCGTGGAGGAAGGCCAGCGACCGCATTATCCGGCTGGGACGGTGGTCAATGGGCAGGACATATCGTCGGTGCCAGAGAGCGAACAGAAGGTCGGCAAGGATGACGGGACGCTGGTGGACAAGTACAAAGACTGTTCGCTGTATCGCATATTCGTAGGCATCACCTCGCAGCTCCAGCAGAAGATCACCGAAGCAGATACAACATGATACCATACCACACGTGGATTACTTGCGTACACTTGTCCAACTATCTATGATCAACGTTAAGTGCGAATGTGTCTTGCATGAATTGGTTATGGGACAGCCCCCTTCCACTTCTTGAGACGGGACGTTTCGCCACCCATCTCTAATAACTTCGTTGGCTACGCTAACCAGTCAAGCCAGTTCTAGGATACTACATCTAAAGGTCTGGGATATGGTAATTCACACAATCTGAATAAGCCAACGATGCCTCCCGGAAGAGGCTTGGATAATATCTTGGCTCGCCTGCGCTTGCATGCATCATTGATCCTACCTTAGTACATAGGTACACTGGGTCTAACTTACGCAAGGTACCGGTCGGGTAGGAGGCAGTGCTACGTATGAGCTTACAATGACAACACTCCCTGAGCCACGCATCGTGACATCCCTTGCTTCTGAGAGGTGCCAGCTGATTCGCATGAATACCCTACAGACATTGATAGGAAGCGGTGACAGAGAGTCAGGGATTCCTTGATCCAATCACGACCAATAATTCTTTTCCCCAAGGGGCGAAGCAAACACCTTGGGTGTCAATGCTCCTGCAACCGTAGCAACAGGCCCTCCGTCATCCTCAAGCCACACAGGCGAAGGTTTCAAGGCAATTACTTGTTCCGGAAACCCCGCCATCCATTGGCGGCGTCTTGAGGTGAGCAGACGAGCAGCAGTATTACGTCTGGTGCCTGACCATCAAATGTGGGCACCCTGCAAAATATAGACTGACGGATCGGTGAGGCGGGTGTCAACAATCCAGTGATAGCTTCGAGATGCGCCTCCAGTGGACTTGTGAAGTCGTCTGGTTGTTGGTGGGCATCATCAGTACAGAAAGCAGTGGCTCTTCTCCAGCATACGACCGAGGTCCCCATCCCATCGTAATAGAGTTTATCGCAGTAATTGAGGTATTTGGCAAGAGAGAACTAGCTGTGACGACATGATTTAGGTACTACTCGACTTAATGGACGCGAAAAAATCACCTTATCAATTGACTTCAGGCTCTTTCCATTAAAACCCCCCTGCTCGTACCTTGGGGGGTGGAGCCGACGCTGTAGCGGCAGGTACTTCAGCTGCATGGGATGGCGGGCAAGTACTGGCCGGTACACCATCACCCAGGTCCCAATTGGGCTGCGTCCAGCATCACACAAACACAAACCTCAGCCAAAATAAAATCTCGGACTGCGCACCCGCTCAAGTGCTGCAAACTCTGTTTTCCACCCAAGTCTGGCTGATTCTGCCCTCGATCCCTTCTGTGCTGCATCCTCCCAGCATCCCTCAAATTCCTCTTCATTCTGCCCATCTTACCGTTTCTCTTCCAATAGCGAAAAGCGAGGTTTTCGTCTCTTCTGAGAGCTTCCCCGAGGGGACAAAAAAAAAATCCCCCACAGAGCGCAAAAGCTGCAATCGCATCGCCCTACTAGAGTACCTCGCGCAATCAAGCTTCCGCCTCACACGACCGTTATACACTTTGGACAAGCTTCATTAGCTCTTCTTCTATCCATTAGCTTTCTCAAGTTACTGGATATGAGTAGCTAGACGTGTGCCTGTCCTTATAAGACATCTCGCTCCGGTTCTTTCTTTGGCCTTCTATGCGATCGACTGATCTCCTGCGATTCCTCTTTTCGCGACCTTCCAAGTATGCCCTCGCCGGCTTGCCTGCTCTATCATCTCAAGACTTTGGAAAGCTGACAACTTGTCCCATCTTCAGGCCTCGATAGCACCCCTTCAAGCCATAAGCTCGCTACACATCGCAACCACAACCGCCTACCCAAAGTCAACAGCCTTCGGCAAGATTTCTTGCCCTCCATACCAGTTTCGACACCGAGTCCTAAGCATCGGGCACCACACGCCAGCGCAACATTTTGTCACAGAAGTGGTTCTTTTACCCCCTCTGTCCCCGGCCTCCATAACGTCCTCTCGAGACGTTAGCCCTTCTACACTCCCCGATTGCTGCTGGCTTCCGCCAGCGTCGCTGGACAGACCACATTCCTGTGGGCCTACTCTCTCGAACAGACGCCGCAAGGTCTGTTTGAGTGGCAGCTAGTGCTCCGCGGACTCATTGTCAGACGGGCATAGCAACAGCGAGCTCGTCAATCTTCACTCCTATCCGGCATTGGCTTTGACGTGCTGTTTCAACAGCGACGAGTCATCAAACATGGCCAACTTTTCGGTGCCCAACAACTACACTTTCTCTCCTTCGTCGGCCACTCCCCACTTGACAATCAACCACGATAATGCGGCCGAGCTGGACTCCACCTATGCCTTCGAAGGTATGCGACAGTGCCCTTGATTTGCTTCGAAGGATCGCTACTGACATGCATCCACCCAGGACCCGAGAAGCTCCTAGAGGTATGGTTCGCTCCGAGTGCTTCGGCGCTGCCTCAGGGCGCTCGACCCGCCGGCCTCAAGGCCGTGACCGCCGAGACTTGGGAGACTATGCTTGACATGGTCAACTGCAAAATCCTCTCGGTGCTCAAGACCGATGCTGTCGACGCCTACCTTCTCTCCGAGTCGAGCATGTTTGTCTTTCCCCACAAGCTCATTCTCAAGACTTGCGGCACCACGACGCTGCTCCTCGGACTGCAGCGCCTGCTCCACATTGCCGCCGAGTTTGCGGGCTTCCCCTTCAACAACGCCACGTCCGCAAAGGAGATCAAGGCTGTTGCTATTCCCTACCGAGTCTTCTATAGCCGCAAGAACTTCCTCTTCCCCGACAAGCAGCAGGGTCCCCACCGCAGCTGGAAGCAGGAAGTCAAGTACCTGGACGACATGGTGGATGGCGGCAGTGCCTACATGGTGGGAAAGATGAACGGCGACCACTGGTACCTGTACATCACGTCGCCCAACCGAATGTTCACTCCTCCCCTGACCCCCGACTCGGAGAAGAATGAGACGGCCCCGGCCAGCTTCTCGATGCCCGCCAACATGGAGCTTGGAGGACCTGGAAGCGACGAGACGCTCGAGATCTTGATGACGGATCTCGATCCGTTGAATGCCAAGCAGTTTTACCTGGCGCACGCGAGTGCGGTCGCGTGCGACAAGCTGTCTGCCGAAGGCAGCAAGGCCGGTAACACTGCTGACAACGTGAGCGAGGTCAACGTCTTCGCCGACGGCATCGAGTCCGACCTGCATGAGTCGGCTGAGAAGCCTGCTGAGATGGAGTCTCTGACCACTGAAGGCCACGCCCTCGGCACGGTCGTGTCGGAGCAGTGCGGCCTCGCCGACGTGTATCCGACTTCGGTCTATCCCGATGCACGCATCGACTCATACCTCTTCAGCCCCTGCGGCTTCTCTGCCAACGGCATCATCCCTCCGCCCCCAGCCACGCAGGAGGATGGCCAGCAGAGCGGCAACAACGCTGGACACTACTTCAGCGTCCACGTCACGCCCGAGACTGGCTTCTCGTTTGCTTCGTTTGAGACCAACGTTCCGGGCGGCCAAAGCGGACGAACCACGGCCGAGATCATTGAGCACGTCGTTGACATCTTCAAGCCTGGCCGCTTCAGCGTCACCCTCTTTGAGGCCAAGGGTCGCGGCGAGAACCCTTACGGCTCGACCAGCTCCCACAAGGGCCTTGCCACCCAGAGACTTGTCGATACCGTTCGCGGATACCGTCGCATCGATCGCATCGTCCATGACTTTGAAGACTACGACTTGGTGTTCCGCTTCTACGAGCGCGAGGGCTGGGTTGGTGACAAGAAGGCTCGCGTCGGCGAGGAGATTTGATGTAGCAGTGGAAGATTTTGCTAGGATCGTACGAATGTACTCGGTGGAGGATCGGGTAGTCTTGGATCAGACGAATTGGGTTCGTTCTGGACATTTCTCTTTTCAGGCTATATTCGCCTTCTATCTCTACGTTTGGTTGAACCTTTGACACGGTTGATATTGATAGTCTCATAGTTTTGCATAGTGTCTTGACTTGATGTTTCTTAATGAATGATGTTATCCTCGCATCCATTGCGTCTCGCGAGATTATAAACTCTCCATTTACGCTCATACAAAGAGGACTGATTGCATTCTACTCTTTTCGGTGAATGATGAGAAAGGTGGACCGGCGGTGCTGCTTATCGATAAGCCGAAGATAGCAAAGCCATAGTCTATTCTGGTGTCTCCACTTGACCAATTTTTTTTCCGCAAAGCTTCTGCGAAAAAAAAAAAAAGCATCACCAAAAACTTCAAGAAGTCCAAACCCACAACCACCCAACGGTCAATTGGTCTCGTCCCCGTCTTCTCCCAGCCTCACATATCACCACGATTATAAATCAAACAGCCCGCCATGCATTTGATGTACACCCTCGACGCCAACGGCAACCGCCTCTACACCCTGAAGAAGGTCGCCCACGGCCAGGTCACCAAGTCTGCGCACCCGGCGCGCTTCTCCCCCGATGACAAGTGGTCTCGTCAGCGCGTCACGCTGAAGCGTCGCTTTAACCTGCTCCTGACTCAGCAGAGTGAGTGCTCCTGGTGCCCACGGGTGGAATCAGTTTCGAGGGAAGCTTTGTGTCCATATGCTGACTGTGTTTGCGGTTATAGAGGAGGAGGCTATGTAAACTCTCGCGTCCGAATAGGCGAATCGTGAACGAAAGCGACTTCAAAAAAGAAGACCGATGAGCAAGAATCCAGCCTAGTCACTTCGGTGTATTTGCGATGTCGGGCGAAGAAAGAGGTCAAGGAGACTCCTGCTTGGATACCACCAACTCGAGCTCTCTGCTCCCATCGTTTGGAGTCAGTGACGGGATAGTGCCGTGAGGCAGTCTGCTTTTCTCACGGAAAAGGGAAGGAAGAAGACGACGAGAAAGGGGAATGAGGGGACTTACATGGGAGAACGTGCGACTGCTGTAGGCAAAGTCGAGACATTTGGAGTTGGAATCATTGTCAACTTGATTCAAGGAAGGGATATGGCGTTTTAGGCGATTGCATGTATTTGGGCACATTTGCGAATGAGCAGATGGAGAAAAGACAATACAGTTTTCTCATGAGATGATATTGAGCCATTTGGTGCACCCTTCACTGGTATTCTCCTTGCTACTGTGTGCGCAAATGCTTGGATTCATGCAATCATTATGGACCTCTCCTATTGTCGGGCAATTCCCTCTTATCGTCATCCAGACACCCTTACATCTTATCTCTTCCGCCTAGAGTTTACCGCTCGTCCCGCACCAACCTTGACTTTGCTACCACCACCAGACCTATGGCCTGTCAGAAGACCAGGCAGATAGTCATCATCCATCAAATCCTTCTTCCTCTGTCTCCGCTGCTCATCCAGCGCCTTGACGTGCTCCTTCTGGTCCTCTGCGAGGATCAAGTCTCTGCCCCAGCCATTCTTCCCACCAACATGCTTGGGCAATCTTCCATTCGCACTGCCATGAACCGGCTTAGGCACGCTAAACACATTGCCGCGGTTGTTCCACTGGAAGTTCTGCTTCAGGTGGATCTTGAAGTTTCCGTGCTGATCTGTCGAGCAGCTGGTCCTCGTGAGCGTGTTCTGGCCGCACTTGGGGCAGAACTGCTTGTCCATGTCCTTGGTGATGTTGAAGCAGCCATGGCAGCGCAGCACCCACGTCTTCAGATATGTGATGCGCGACAGCGAGGGCGCAACCAGATTCAGATTGATGCGCAGGGCGACGTTTTGCATGGCGTAATCGGATGTCAGGATGGCAGCCTGCAGGACTTTGGGAGTAGCGTTGGCGCTCGTGCCGGCCGCACCGGAGTCTTTGGCTTGCTGCTTCTTGAGGTTGGAGGGGGTGATCCAGCCCTCGTCGTCTGATTCTTCTGATGCCTCCTCGGGTTGCTGTACAGCTGGCGAGTCCTGGACGGCTTCTGTCGTCCCCGGCTCTGTTGTTTGCTTGTCGGCATTGGCAGCGGCCTCGAGATTCAATCTCTCCATGTCGTCGCTGAGGTTCGCCTCTGTTTGCGGCTCCGACTGCACATCTGCCTCCTCCTCTTTGGCACCTTCTGAAGCCTGCTCGGATTCAGCAGGCTTCTGAGTTTCATCACCCTGCACTGGTCCCTCTGTTGTCTCGTCCGTCGCGGGCTTCTCCTGCGGTGGCCTGCCGTTCAGGCCCTTCTGGCCCGGCGTATTCCTCAGCCTCCAGTCGCCTCCATTCCTCTCGCACTCGAGCTCATATCCCAGCGCGAGCACCTCCATGTCCGGCCTGCTGAGAACTCCATAGTCGCCCGTCTTCTTTGCAAAGTCGGCGATGAACTTCAAGCTCTCGGGTCTGGGCGACCGCAGAGTGACGAATGGCAGCAGCGTCGTTTCGACTCGGGCCCGGGTGGCGGCGTCGCGGATTTCGCTGATGATGTTGGGAAGCGTGTAGAGCTTCTCGGCCCTGGCAATGAGCACGCTCGCAGGAGGATCGTTCTTGATCAACGGGCCGGTATCGAGAACAAGGCTGTGGATCGGTTTGGTGGCCTCGACCGAGGTCGCTGATGACTCTGTGGCTGCCATGGCAGCGTCCGGAATGAATTGCTGGGCAAAAAGTTTGTCTGGGTCAATTATAGGTAAAGATTCTTCATCTGAGACCCGTCAACAGCTGTTGGTAGAGCCGGTAGAGAGCAGATCTCTCGTGCGTCCTCTGGTACTGTATCTGGAGGGGCAATATCGGATCGCTACACAAAATTTGGTCTGCTGATAAGATAAGCATTCCGTGGGTTTCTTGGGGGGGCATGCATGCAAGGCATGGAGCACGTGCAGCTGACATATAACGTAAGGCAGGATCTCCAGATCTTCAGAGGACGATGCTCAAGATCACGTCTTGTCTTTGCACTCGTGCATAAATTCCTTTGAACGACGCTGAGAATGAGTGTTGAAGCGAATGTCACGGCCTACCAAGCGATTAGGGTGTCACTATTTAGGTACCTTATGCTATGTCTTTGTACGCTGACTGTCAATCAGAAGAGCAATTTCTGCATCCTCGGTCGGCCTTACCCTATACAAGCTTGATGTCCGATAAAGGCTTCAATACGATGAGCAATCCTACCGCTTTATTGCTGCTGCTACTTTTACTGCTGATTCTCCTGCTACTGCTGCTGCTGCTGCTGCTGCTGCTGCTGCTGCTTCTGATAATGTTGCTGCTGCTACCATCATCATGATGCTGCTGCCGCTATTGCCTGCTACAGTCTTGTCTTACAAATGTATATGAATGTTCTTCTGGGGCCCTGTCGGAGTCATTGCCAGGGAATCAAGTGTGGCGCTTTTTGCCCGTGGAAGACTCATCATTCGAAAGCTCAAGCGTTTCTCTCTTTTTCGATGCTACCGGGATGTCGTTCAAGCCCAGCGTTGTGCAGCAACTGGCGAGTGTCATGGCAAGGTGTATTTGTTCCTTTGGGAGGCCCTCACAACGTTACGACGACAATATCACAAGACATGCTTATGTCGAGCAGCTCGAGTTTCTACAAGTGCAAGAAAGAGCCTCAATCATTCTTTGGTGATTATCGAGCTGCTATTTGCCCTACGCCTGTGGTTGATCCAAGAACCAATGAGTCCATGATGAGCTAGTGTGCTCTTTTTGGAGGTCATTTCGCACAACGGTGTGTCAACAACGCGTGATTGATTCCGAACATGAGCTCGAAGACCGTGCCGCCACTACCTAGAAAGCCTCATTTCTCGTCGCCGCACGCTCTGCGAAAAGAGGTCGACATCATAAAAGAACATAGTAGCACTCACGCAAGACTTGTCTGCCCAGGCTGTCCTGTTGTAATCTCGCGTGATGTTCGCATGAGGCCCCTCCCATGTTGATTTCCGAGTCCGGTGTATGGGTGCAGAACCTCGTATCGGACCATCGGTTATCTCCCCATCCATGCAACTGGCCAGACCTTGATGCAGATACCATCCAACTCAAATCTGCTTCTCATTTGGCAAGATGGAGCATGCCAGCTTCCTCAAATGCACCTATCAAATTCGTCTACAGGGTCAGCCAACTCTTGACGTGACAATATTACGTGGTGCTTCACACTCGTCAGGCAGCAACCAGCTCGGGCCATGTGGTAGGGCTCATTTGCGAACAAGCACCGGGGTAGGCTTGTGGTCTCTCCATGTTCGAGACCTTCACATTACTATTGTATCTCGCGTGTTTTTCTTCAATGACTTGTTGGCCCTGCTGATCATGTTGATCCTGTTGGCCCTTTTGACTCGTCAGTGCGTAAAGATTGAAGATAAGCTGCTGCATTGAGCAGGTATACAGCGCGATTGACAGCAGCTTGAGCAGGTAGCCGGGACTGCTAGTGGAATATGCCATGATGTGCCGAGCGATGAAGCGGAAAGACGCGGCTGCTTTGAATTTATCGATCGACAACCGCTGAGAGGAACTACACATTGCATACCCCAAATCTCGTCACTGTCACTTGCCGATCTACAATTACTCCAGACTCTACGGCAGCAATGCAACGCGAGTCCGTCTATTTAGCTCTCAAGATTCGATTTCAAGTACGTAAAACATCTCGAGGGGTTTCCGGGGCTCCAGACGGGGTTGCTTCACCCCGAGATTTCCATTGAATAAGAGATTGTCATGATGATGCCCGCTCTCCGCGCTTCCCCAGGCTCCGTAGTTGGACCCTTACGATTGGCCCAGTCACAGCAACGCGGCGCAAAGGTTCATTTCACGAATGTGGAGAGCGGATTCTCCTCATGAGTCCTGCCCCTGCGCCGTCTCTGAAGGATATGCGGTCTGCTGGTGCGTTCGTTTCATGTACGAGTAGTCTCGCGAGGTCCGGCCTTTATTATTAACGGCTTCGCTTTGTGGTTACATGTACTGTGTGGACTAGGCGCAGGATACATCACGGTCCGTTACTGCGTATTACCTTACCTGGTCTTGCTGGGCACAATGCTACGTGGCCGCCAAGTGAGATGGGATGCAGATGAATGACGGGGGCGACTCAGATGCTATTCAGCCATCTTGTAGGTAGTACTGTACGGTGACACCAGCTGAAAGGAAGAACCCGGACGAACATAACATGATGCGCCCGTTTCCCCCGCAGCGAGCACAGAGAGGTAGTAGTGACGAATGTGCTACGTGGGAATGTCTCGGACTTTGTGGACAGATACGAGAACAGATGTCAGCACATCAGGAGGCGAACTGGCGTGCCAGCAACGTGATGCCGCATCAGGATGCGGTATAGCTCCGTTCTGGGTATCTTTCGAGAAGGCGCATGGAAGTGATCGCCGGCATTAGTGCAAACTGGCTAGGCCGGATGCGGTTAACACACGGAGGGTTTACTGCAGGTGACTCGGAGCGGAAGGAAGAAGGAGGAAAACCGGCGAAGGAGACGATGGACAGGAAAAGTCAGCACGCCCCAGGGATGGATGCTGGTGGCTGGAGATGGCTCGGTCTGTACAGCGGCTCGGCCCCCGTAAGGTTCGCTAGGAGGCCCCCCAAGATATCCCTGTAGCCCAGCGCTAGAGGCACTAACCAGGCTGCTGGACAGGCTGGACCTGCTGGAAGGGGGCAGCGCTAGCCGGGGGCGCTTCCAGGCCTTGTTGCTCTTGGGGATGGTTCGAGGCGGAAGGCTGGGCAACGGCCTGTCTGCCAAGGGTGACGAGTGGCTGCAGGCTTGTCTGGACGGAGAGTTTTGTGCGCCGGTACGTCCGTTGTCTGCAGAATGGCCGGTCTTACGCAGGGACGCATCCGTACTTGTACTTGGCCGCGGTCCGGCAGTGAGTGCCGTAAGGTGGTGTGCAGATTTTTTTTTTTTAGCCACTCATCTTGATTGCATCGACTAGAAGGATCTGACGGCGTTCGGCAGTGTCACAGCTTTTCCGGCGTCCAAGAATTTGGTGAATTCCAGTTGCGATGCCGGCACGTTTGGCAAGGAAATCGGACGATTCCGTTCACAACGAGAGGAGCCATTCTGACACCAACCGTGGCCTGGATCCCAGCTTTGATCTCTGCGTGGCCACAAACTTACTCGTACGGGTACAATACGCATAGTAACGTCGCTTGGTCGCTTAGACGGGCTCCGTACCTGTCCGTGAACAGGCATTCTTGTGAGAATCTCCATTGGCCACCGCGCTGGGCAGCGAGGGATTATTCGAGCAAAACAGAGGCAAACCGGGTTGCCTGAACCATCTTGGCTGGAGTCTTGACACATGAAAACTGCCACTGAGTCGCAATAGGATCCATCGTGTGTTGCTTCAGCGAGTAGCATCGAGCAGAAGAGGCTGGCCTCAGTGGGTTTGGTGGAATCAGTGGGCCTGCAATGGGCCAGACAGTGGGCTTTGCAGTGGACACCTGGGTGGGCATCTGGTGGACAAGGGGAGTACAAGAGGACGCAAAGAGACAAGGGAGAGCCGTGGCCCTACAGTATCAATGCCCAGTGTGAGGACGTGGATTCCAACGCAATGACGTTTTGGGTCCGGGGCTAGAAGAAAAGAAGGGGAATTCTTGAGCCGCCCAGGATCCACTTGGGCGAAAGCCTTGCCCTGCATCCCGTCAAACGACACTCGAATCCATGACTGTGTGATATGATCACGGAACAGGCGGCAGCCCCGACGATGCGATGCAATGCAGGCTCAACCGCCGTGATTTGCCTCGAGACGGAACAAGCCAGGCCTCGAACTTGGTTTTTACGTACAAGAATGCGGAGACATGATGTCGGCGAGTGATTGTTTTGCGGGGGAGGAGATGAGCCTGATTCCGGGGTAACGAAGGGGCCCTCATCAGCTGAAGAAGGGGACAGGATCGGGGCAGGAGGCAACGAGACAATGGGGGGGAGACATGGAGCAACAAGAATAAGACGATGATACGGCTGCAGCGTTTCCCCTCTTCCCTGCGTCTCTGGGGAACGAGCTTCGAGCTGGCCAAAGTGGAGGAGCGGTTGAGGGTCTAGATGCCAGCGAGACTCGAACAAATAAACATTGGACACACAAGACCGCCGTTTCTCCCTTATCAGCGCCGATGGAGCGCCGAACCCGGAGCGTTGTTTTTCCTACCCTCATTCCGTTTTACTTTCTAGCACCAGGACCCCGGAGGCGTTCGCGGCGAAGATCTAAAGCAGATAGCCCAGGCTTGACGTCTACGCCCACTCCGTCCGTGGCGCATCTGCTCCGAGTGCGCGGCCACCCCGGCCACATTTTGACTTATCTATCTTTCCTCGTGTGGCCACGCAGATGCGGCGCCTGCAACCTTATTAGCCCTGACAAACTAGATGTATGTAATTCGTCGTATCGGAATGGGGGCGCCTTGTTAGACATCGTCCTGGATCTGCACGCACCACATCTGTCCGGTTGGGGGAGTAGGTATTAAACTCTCTTCTCTCCCCCCCCATCTCCGCATTCTTCGCCTCGTCTCCTCTTTCTCTCTATTCATCGTCTTTGGCGGGTTTATTTAAAAGAGTCTTTGCTCTCTTGCCGCTCCATTCCTCCCTCTTCCCGCCCTTCTCCCTTCTCTTCTCAGTGCTGTCATTGTCTCACAAAAACTCTTCTCACCACCATTCCCTACTCCTTTCGATAGTCGAGTACCGACATCACATCCTCCTCGGTACAGCCATCGGTATTCGCCATGTCGAATACCACCCTCAACTTCAACTCGGACTCCGAAAAGAGCCGCAATGATCTCAAGGAGGTCCCCAACCGCGACTTCAATGTCCTGACGGGCGAAACGGGCGCAGAGTTCCGCGAGGATGCCGAGCGCGCCATCATCGAGCAGGGCGAGCACAAATTTAACCGATTGGGATGGAAGCGCCTCACAATTGTCCTCATCGTCGAAGCCATTGCCCTCGGTAGCTTGTCTCTCCCGAGTGCCTTTGCCACCCTGGGCATGGTTGCCGGTACCATCTGCTCTGTCGGCCTGGGTCTGCTTGCCATCTACACCTCAGACCTCGTCGGCATGGTCAAACTGAAATTCCCCGAGGTTGCCCACTATGCTGATGCCGCCAGACTGGTTGCTGGCAAGTTTGGCTACGAGCTCGTCGGTTTCATGTTCGCTTTCCAGCTGGTTCTGCTCATCGGCTCCCACTGCTTGACGGGTGCCATCGCCCTCGGCCGGATCTCAGAAGACGCCATCTGCTCTGTGGCCTGGGCCGCCATCTCCGCTGTTGTGCTCTTCCTCCTTGCCCTTCCTCCCAGCTTCACCGAGCTGGCCATCTTCGGCTACATCGACTTTGCCTCCATCATCATTGCCATTGGCATCACCATGATTGCTACTGGTATCCAGGCTCACAACGCCGAGGGCGGATTGTCTGCGGTCCCCTGGTCGGCTTGGCCTAAGGAGAACCTGGGCTTCACCGAGGCCTTCATTGCCATTACCAACATTGTCTTCGCCTACAGCTTCTCCATCTGCCAGTTCTCCTTCATGGACGAGATGCACACCCCCAAGGACTACAAGAAGTCCATCTGGGCTCTGGGCCTTATCGAGATTGCGATCTACACCCTCACCGGTGCCATCATCTACGCCTTCGTCGGACCGGATGTCGAGTCGCCCGCTCTGCTGTCGGCCGGCCACCTCATCTCCAAGGTCGCCTTTGGTGTGGGCCTTCCCGTCATCTTCATCTCGGGATCCATCAACGGCACCGTCGTCGGACGCTTCATCTTTTCGCGAGTGTTCAAGGACTCCATCATCCGATACATCAACACCCCGAAGGCGTGGGCAATCTGGACTGCCATGATCGCTGGCCTCACCGTCATCGCCTGGGTCATCGCCGAAGCCATCCCCTTCTTCTCCGATCTCCTGGCCATCTCGTCATCGCTCTTCATCTCGGGCTTCACATACTACTTCCCCGCCATCTTCTGGTTCGTGCTGCTGCGCGAGGGAAGCATGTTTGACAGGAAGAACCTTGTTCACCTGATCCTGAGCAGCATTTCCATGATTGTCGGCCTTATCGTGCTGGTGGGCGGGACCTATGCCAGTATTGTCGACATTGTAAGTCTAATGCCCTTAATCTTTGCCATCCCTCGAGGACTTTGGTACTAATCCGCGGCCACAGAAAAACCAATACGAAAACGGAAGCGTCCGAGGACCCTTCAGCTGCGCATCGTCGTCATAGACGACTTGTACAATTTATGATGTATCATTGTACTTTTATTCCTTTTTTATACTCATGACGATATGTATTTTGTATTCATGCGTTGTTGGTCATTTGATATACCAACTCGACGAAAGCAGTAGAGAGATACCAATAGATGAAGCGTGGCGTTTCTACTACCAAACACAAATTTTCTTGGCTCTGGGTGACATAATCAATTGCTTAGATCCTTCTAACGGTCAAAGAAATTTTCTAGAACCAGATTTCGTGTGGCTTGATAGATCACCGATGATCTCCGGCCGCCTAGCAAGTCTTCTTCGAGCGAGCGACGTTATCATTTGGCGACGAGATGAGAAGGCTCAAGATCCTTGATACGATTTATCAATTGATTGTACGCCTTGGGCATTTTGCTCGACGACTGGTTGTCTCGACGAGGTGTCATGTTCATTGGGTTGGCAGGCTCCTGGCGTAGTCAAACTTTCTGCATCCTGAACTGGAACAAGTTTTCGCTCCGTCAGCGGCGCGATCCTTTCACTCCTTTCACTTGCCCTCTTCTCGCATTCCTGACAAGAGAAACTGTTAGGGGGAACAGTCGGCCGTTATCGAAAAGGCCGTCTGTGGTATGTATTTCTGGGGCTAGAATGAGAATGAGTGCAGAATTCTGTTCCCTCTGGGAGGGGATTCTCTCCTTGTGGGGTGATTAACTTTGGTTACACTTCATACTCTAATGATCAAGTTTTTACCATTTGCTCATGAACCTACATCGGATGTTTAATGAGAGATTGCATGCGTGCACAATGCCGATGAATTCCATTTTCACTTAGAAACGAGCATTATCTGGACATAATGAGGCCTTCAAAAATCGTTCAGTAATGGAGATACCAAAATAAAGTATACTTCGTATGTCTAAATGTCTATGTGACGTAAACTACATGTATACTCAGCATTCACGAAGGGGCCATGACTCTGTGTGGGGAGCTAGCGGTGAGGCAGCTCACGCCTCATAGCATCTAGGTCAGATAGCATTGAGAGAATTTGCATCAGTGACCTATGCCCAGAGCGGAAGCAAACTGACCTCTCCTTATCCCGGCCCCATATCTCAGTGCAAGTCTCCAGTGTCTCGAGTATCGTCTGCCTCGGTGGTATCGAAAACCCATCTGCCAGTGGCGCATCTGCCTGCAGCAGATGCAGGCCGGCCGTCAGTGCAGCAGCAAAGAAGTCCAGCTTGAAGAAGCGACCTAACAGATCCCGGTTATCGGGATTCCCCACGTGTTCGCACAGATCGCGGTGATGGACGAGGATTGCGAGGCTGCACTCGAGAGAAGCCCAGTATGAGACTGGATGCAATATGGGAGCGTCGGGACGTAGGGCGTGACAGCGATGAAGCACGAGCAGAATACGACGGAAGAAGATGTCAAGGACGGCTCGCAGAGATGGGTTCCTGCATCCGGGGTGCTCCAAGGTAGTCGCCATGAGGAGTTTAATGTCAGCGTTGTATCGAAGAATCTCGTCGTATGTAGGTTTCTCTGTGTCTGAGTTGACTCTGGCTATGAGGCTGCAGATGGTAGGAAATGAGTCGCTTAGAGACAACCAAGGACCGAATTTTGGCTCGATATGAGGTAAGAGGGCATCATGTGTCTCGGTCCTTCGGAGGATGTCGTCTGAAGAGAGGAGACTCGGCATACCTGTTATGGCCGCCGTCTGGATGCAGAAATAGACAATGGTGATCCATAGAATATGCCCGGTTTGCCATTCAGAAACAGTGACCGCATGACTATCCATGGGCTTTGAACTCGCAACTGGCGGTTTATGGAGTCCGATGCAAACTGCGAGCCGCACGATGATGCCGAGCAATGACCAGCTTGCATCAAAGGACCAGCATGTTCCGTTGGCAAGCTGCTTGGCAAGGACTATGAGGCAAAACGTCCGCATCACGGACATGCTCGGCCGCACCATGAAGGTTGTTCTGGCCAGGCAAGATTCGGCTGCCAGACAAAGCTCGATTGTCGATGGCGAGTCGCGTGTCACAGCAAAACATCCAAGTGCGAGAACCATGAGGTAGGTCGAAAGCCAGGAGACGTCAGTCTGCGCGGCATCTTCCCAGAAGTAGTTGATTTCTTTGAGGAAGCGAGGGGGGTCGAGGATGGGATGAACCGGCTGGTAGAGCGCGAGATAGGCCTCGACAAAAGCGTCACATTTGTCTCGGTGGCTGTAGATGAGGTTGCGGACCTCGTCGAGCGAGGACGCGTATTTGATAGCACCAGGGGAGTTGAATGGAAAGTTGCTGGGGAGAAGAATGTCGGTTGAGCAGTCTATATGAAGAATTCTGATGTCTTCGGCATGGACAAACGTCTGGCCGAGGTTGAGTGCCGAAACCTCGAGCTTGTCATCTCTAGTCAGCCGGTTTTCTCGAGTAAGTTATCCAAATTGTTCTTTCTTACCCGGGTTATGAGGGCTTTCCAGTGTGTCGTCCCTCGGCGCCGTGTGTGCCACGAGGTAAAGATATCCTTGGCATCCTCGTGAGATGTCACAAAGCCAATCATCGGCGAGGCATCACTGGTTGAAGAGCCGTTATCGACTCGATGAGTGTATGTGCACTGACGGGCCCAGCCGGATCGGCGGCATCGTGAACAAGGCAACTGTTTATCGCATCCGGCTTTGAGTCGATGGCATCGTGTGCACGACAGAAGAGCGCGCTGTCTCCTTCTAATGGCTTTGGCGCCTCGATGTTCGGTAGTAGTCGTGTCGGATGACGGCGCGCAGTTGCCGCTTGGGGATGATGGCTGTTCCGTACTTGATTCGGAGCGTATTGACGAGGTTTTGCTCGAGACATTGCTCGAGGCATTAGTGTCGGTGACGGGAGGATTCAGCACCGATGTTGCTGTCGCATGCGCCAAGTTGTTAGATCGAAGTGAACAGTCGACTCTGGCTCGGAGACATCGCTCGCACGACGGTTTGGTCTTGTCGCAGCGAATCTTCAACAAGCGGCATCGACTGCATGTGTTGATTTGCCTGATGCTGGGCATTTGGTCGTCCAGTCAAGTATTTTGGCCATACGAGTTCGAATGGAGAGGTTCAGATGTCCCCCGAGCTCCCAAGAAAAACGGTCGCCCGTGTCTAGCGACCCATCTTGCATATATATGGTACTCGCTAGAGCTCAAATGCTTACAAACGACGTGCTTTTTGGGACCAATAACTTATTGCAATTGATGAGAAGCAGCTTTACAATAAGTCAAGCCTAGGTACTGATGCAGAGTGCACGAAGGATCAAAGTCACCAACGACCAAGTGGAACTGCACCTCTCGGCCGATGATACACCCTGCTAAAGGCCGACGGGCGCTTCAGCTTTTGGTCAGACGTAAGTTACTGAATTCATGTCGTTATGTCCCCATTGCCAGATGAATGTATTTGTCAATTGTCAACTTTCCACTTGGGATTGGTTTTCGGATGAAATACAGAGGCTGCCCATTGTGGTCAAGGCTCCGGATGATCCTAGCTAAATGTTAGATCCAGAGTTGAACGCTTTTTGTGTGGCAAGTATCCTGGGACGCTCCGAGGGAGCCTCATGATGCTGTTACAGTGGCCTTTCCATCACAATCGACCATCAGTATCCGTTAGGCTGGAAAACGCGGGATTTCGTCAAGCTCTTTACTTGAGCTTAATGTCTTTTAATGTTTGTGTCATGAAACTCTGTCTTTAAGTTAAAACGCTTCCGTTTTAGAGTTCCGACACTGTTGGTGCACTCGCAACTCAACACTTATGGGCATGGCCAACTAGGTATCAAGATTATACCCCACCAACATGAAGCCTTCTCCCTTCTCTCCGCTTTCAACACCATAACGATGCCTCAGCAGTGCAAAACAGGCACTGCCACTAGCCTCGGCAAGATAGTTGTTTTGAATGGCTTTCCTGGTACAGGGAAATATACTATTATGAAACGGGCCAGAGATCTCTTACCCACCACCAGCATGACCTGTCTCCTGGACAACCACCTCCTGATCGACCCTGTCACAGCACTCATTCCCGATCGAAGTGAAGAACACCACGAGTTGCGCCGCAGAATCCGAGCGCCTATCTTTGAGCAGATACGAAAACAAGTACTGGAGGGCGCTACTATACTTATGACAGCGTGTCTTGCCGGCGACAACGGGAGAGATGCTGCCTTTCTTAGCGAGCACTTCGATATCGTGCGTGGGACCGACATACCTATCATCTGGGTGAATGCAGACTGTGACCCAACAATTCTGGAGCAGCGCCTGGAGAGTCCTGAACGCTGCCAGGGGAGTAGGGCGAAGCTGACGGACGTACGTGTGCTACGGGACCTGTTGCGTGAGCATCATCTCATTGAGCCGACCCAGAGCGCCGATAGATCCATAAGGCTGGTGGTCAAGCAATTGGATGTGAATGGACCGGTAGATCTTTCAGCCAGTCATCTAATAAGTATGATAGACTATTAAAGCATGTTGCCTGACTTATTTGGCAAACCTGCCTCGATCACCATATCCAATAAACATGACTTGTTCTCCCTACCCTGCCGGTGGTGTATTATTGAATTCAAAGCCTGGGATCATTGAGGGGTTACAGGAAAGCAATCATTTTCTTTCAGACCCGTGATATACTGGCATGATACTTCGTAGGATACAGTCCCCGTCAGACTTCATTGCTCCCCTGGGAGAATGATCTGAGCTCGGGTGACCAGATGACGATATGTCGTCCAATGCACACACTGATGCAAGAGACTGACTGTGTCTAGCAGTACTTCTACGGTTGATAGCGTCGATGAAGCAACGATGAATAGCATGGGAAATGAGAAATGCGGGGGTCCGCCCCATCTCGCTGGCTCGCTGTCTGGGGTATCGCCATGCCGAACTAACCTAGGTTAACGGGTGCCTTTTCGTATTACTGAACAAAGCTGTAGCCAAGGTAAGCGGCTATAAGGGCATATAGAACACCAGCGTATATAATTGGTCTACAAGCACACATCTTATACGCTCAAGACTATGGGACCAATGCTCGTGATTGTTGACATGTATGCAGCAATTCTAACCGCTTGCCTTGGTATAACGGATGCTTGTATAAGGGAGTAGTCGTCGACTTTACCAATTACCGCCGCCTGCGGTAGTCAATTTATCAGTGTTTATAAGATCCTCCCACATCTGCGTCCATGCATGCCACCCAACGACCCTGACAGACCTTACACCGATCTCAACATGTCTTCTACGACGACTTTTGCACGCCCCTCTCCAAAGATATCTATTGCCAAGCTATCCTTCCCGGCCCCTCGGGTGCTCCTGGTCAAGATCTCACGCCCAACAGCCCTTAACGCCATTGCCATTTCAGGCAGCTGGGAGCTCGCCTCGCTTTTCGAATGGTTCGACGAGGAGCCCTCGTTATGGGTCAGTATCGTGACGGGGGAAGGTCGTACCTTCTCGGCAGGTGCTGATCTGAAAGGTAAGTTTGGGATATCAGAAGGAGTTCAAAAGAGTCACTACCGCTGACAATGGCCACGTTCAAGCGTGGAATGACGAGATCGGGTCCGGCAGCTTTGGAGAAATGCCATCCTCGGGCTTCGCTGGCCTTTCGCGGCGTACCGGCAAGAAGCCCGTCATAGCTGCAGTTAACGGCATCGCATACGGAGGAGGCTTCGAGGCGGTGGTCAACTGCGACCTTGTCATTGCTAGTGCTACGGCAAAATTCTGCTTTCCAGAGGTGAAGCGCGGCGTGGCCCCCTTTGCGGGAGCAATGCCTCGTCTCATCCGCACGATAGGAAAGCAGCGCGCGATGGAATTGATGTTGACGGGCCGCGTGCTTCCAGCCCAGGAGGCCAAGGAATGGGCACTTGTCAATGTGGTCTGTCCCGAAGGACGAGATGTGGTCGAAGAAGCTCTGAAGTGGGCAAAGATGATTGCCGAAAACAGTCCCGATTCAGTCATTGTCACCAAGCAAGGAATCAACTGGGGCTGGGAGGGCGTTGGCGCTGATGAAGGGACTCGCATCAGTAATAGCCTATGGCATCATAAGCTGCTGGCTGGAGACAACATCAAAGAAGGGTTGCAGGCGTTCGTGGAGAAGAGAAATCCAAAGTGGACTGATAGCAAGCTGTGAGTGATTTGGAAGTTAATATGTCAGTATTTACAATACATGAAAGACGATGGCTGCTCATCCGATGAGTGGTGTGGGACAGAATGAAAATGGACAACTCGCATCTGACAACTCATCCACTGTTCAAGAGGACCGAGCAAAGATACTATAATCCAACGGCAACCTCTCGCCCATCCAAATGGCCCGTTGAGAGTGGTCGCGATATCCAGACTCAGCAGACGAGACGCCGTCCTCCGGGATCGTATTGGGGTGGATCAAAGCAGACAGGGGTCCCCGCCAGACGGCGAGCCAAGACACAAATGCTCCAAACTGCGCGGGAGTGAAGACGTTCACTTCAAACATGGCGACGGGATGGGGGCCGATTGGTCGATCCCAGAAGGTGTAGATTCTCAACTCCGGGACTGGATCGCAATCTCCAGTTAGTAGATTTAGCGGTAGAGTTCAACAAACAAAATGCTTGACCTACACTCTCTGCGGATGCGTTCCCAGAGCTCGCGCGCGTATTGAGCTTGCTCCTTGTTGTTCTGGAAATAGTATATGTGGATGTCGCTGTTCGGACAAGCCAAGTTAGTGCCATGCAATACGTAAATGCTCAAAAATTTGAAAAGACAGGATGACGGAAACTCACAAGCCGCCTCTTCGCCCGTTGTCAAGAGGATCGGTGAAGCGACTGTAAGCCTCGCTCAAGTGCTCGCGCTTCGGATTGACAAAGCTCTTCCCGTCTTCATTCCTTTCGTCTGACAACGGTGGCGCATTCTCAAAGCCGGCGAGAGGTGAAGGGTATGTGTAATTCAACGGGTTTGCCATCTTTGCTTGAGTGTAGGTAGAGCCGGAGTATGGGTGGATGGGAGTAGGTTGATGAGGCTGTAATTGGCGCGGATTGTAATACTGTGAGGAGATGGATGGCGTGCTTTCTTGTTGCTACAGAATGAACCTGGCAGGGTGCGCAGCGCTTCGGTGGCTTGTCGAGTTAGCGGGTATTGTCGGTGCTCATTGACCTTTCCTTATCGATGTCATGACCTCTATATATGCTATTGAGGAGTTGCCCTTGACAAGAGTAACTCCGGGTGAAGCCACAGAGGAAGAGAAACTGAGATTTGCATTTGTAAGTGCAATACCCGATGTCGTCTGGTCGGATTATGTTGGCTCGAAGCTGACGATTCGAATTTCAGGCCAATTTAGTAACCATTTCAAGCAGTGACGCAATTACAGCAGCAGACGCTCTGTTGTATGCGGAGACGGAGGGTTTAATTCCATTGTCTGGCACAAAACAAGCATTACAAGCAGCTTAATAACTGGAAGAAGGTAGAAGCTCAAGAGAGACGTGGCTTTGTAATACCAAGACAACCCTGTTCTTTATTCTTGGTGGACACAAATGTCAGAAGTCATCCCACTTGCGCGCCGGTAGTGTCATCGGTGAAAATGGATCACGGCGGTTAAGTAGTGGAGTGCTTCAAGTTTCTCAGTGACACGGCTCGACTGTGCTCATCCAATATGTACAGACCGTTCAGTTGTCATTGTCTGTTGGTAACCAAACAAATGCATCCTCACTCCCGTTGAGTGCCTCTGCAAGGATATCATCAAGCCACGAAACCCTGGTCGCCGATGAGGAAAACAACGTCAGCCCAGGGAAATCCCACTCAAAGACGAATTGTTCCGGAACAAACGAGTCCAGCTCCATTCGATTCTGTGTTGCCAATGTAGGCGTCCGTCGAGCAGTTGCAAAACTGTCGTCATTTGCCGTGCTCGCAAGTACTTCGTGGGCTTCCTGGGTGGCACAGCTGAACTTCCCGATCCCCACCTGTAGAAGCTGAAGATACTGTTTTCCAGTGCTGCTCCGGCTTCCGCTATGATTCCCTCCGCTGGCTTCACTTAGCTCGGCCAGGAGGATATTGCCGTGTTCTACAAGCTCTCGACTGCTGCGCCCCTTACTTTCCGGCAACAGAATGGAAAGTTTGAGCAGCAGTAAGTAGCAAAATGCGCACTTTGCCCAGACAAAGTCCATTGCGAAGCGCAGATTGCGTAAATAGAGCCTCGGCTCTCTGATCATGATATCCAGGTGCTCCTCCAAGGCATCTTTTGCCATGGCGACAACTGACTTTTGAGCGGGCGACATGAAGTCCACATTCTCGACACCAGACGCCCGCAGGACTCGGCAAAAGGCCATGTTCTCTGACCAACATTTTTGTGCGCGCAAGTTGACACCAAGCCATGGCGCTTGAGCGCTTTGCTTCTCGAAGATGTGCTCCCAATCATCATACCATAGAGCAATGTCGATCTTTGCCTCGCGAACGACGTCCATCATTGCGTCTTCATCGCTGAATCCCACGAGGCCAGACAACGAGTCATAGATCCTGCCACGGACAGCATTGAGCTCGACTTGGGAGAACAAGGACAGATCGAGCTCAGTTGCGGCCGGGCTCTTCAGTATAATGCGGCATCTCCGTAAATCCCCAACAAACTTGAAGGTCGCCAGGTCAGCAGCATCGACATGCAATATTTGCCCCAACACAAACAGATGGAGCCATGTCCTCACTCTTCGCATCAAGGTGATTGTATCTTGATCCAGACTTGCCGAGGATACTCCCCGTGCTGCCGGGGCCACAGACCGATTGACCATCTCATCGTAGGAACTTGCAAAGTCCAAATCGATAGCCATGCGCGTTGCAGCTGCGACAAGGAGAGACCTCTCTGATGCATAGCACGAGCGGACCAACAGTGCCTGAATAGTCTCGAGTGAGGCCATGGACGGACTGGCCAGGGCGCAAGTCAGCATCCTCTTGACATGGAAATCGAGCATATGCCATTGCTGGGTTTCAGACCCCGTCACAACGCGGCAGCCAACTGCACATATTGCCCCAAACAGGAGACTGCTTCTTGCGCGAATGCTTTCGAATGAGTCATAGCGAGGATCGAGCACCGGAACAAAGTGGTCACATCCTTGGAAGAAGATGGAGAAGTAGTGACGAGCTTGCTCGAGACTTAGCAGGCCAGCATCCAGGCAATCTGGTAATGTCACAGACCCAATCTCAAAGTGAGATCTGGTGTGTTTTCTGGCAAGTGTCGTATTGGTCGGTGATTGGGTGTGTGATGAACGTATGCAGAATGCTGAGGCGACTCTATCGGGGCTGACAAAAGTGGCCCGAGGTGAGTATGAGATTGGGGTGTCGCCAATGCCTGGCTGGCTGGTGTGCTGGAAGCCGGTCTCTGCTTGAGTGCTTTGTGCCAATGCATCCGCTCGAAGCCTATCTTTGAGCGCCGCAACCTGTTGCTCAAGCTCCTCTATCCGGCTGCATGAGTGAGGCGAGCGTGGTCAGTTGCGTGTGCGATCGACAAATTGGAATCGGTAACGCAAGAAGCATACATCTCATGAGCCTGTTTGGGAGGATCAATAAAAGTGCAGATCTTCTTCAGGTCGCTGCATCTGGATGTAACCGTTAATCTGGGATCGAGGCACAGCCGATTCAGCCCACATAGAAGACCTACCGTGAGCATGGTCTCTTACCATCGCATTTAGCCTGGGATTAGCTGTCAGTCAGAACTTTGAGCTCACGAACTATAGGCTTCGAGTTCAGCCTCTCACCTTGGAGCGGCGACATGCGGTGCAGGATTTCTGTCCACCAACACGATCAGCAACGGAGCATGCCGAGCTACCGAGGTCAACGTGACATGACAGCGGCCCCTGGGCTGCTCAGACGGCATATGCTTACCGGAATCCTCTTCTTGCGGATGCGTGGGGTACTCGATGATGTCTTCATGTCCATCTTAATCAAGACAATATGCCTGAGAGATGCGTCAAGATGGGGCGGATGGGGAGGAGAGAGGATCTCGTCCCGGTAACAGGAGAGGGTTACTGGAGCCGGGATGCTAAGTGCCTAGATATGGCGATGCAACATTGAGCATGTCATCGCGATAACTATATTGACGGCGCCGGAGCCGACACGATATGGCCCCGTCATCGGGCTTGGCCCAAGGAAGAGAGACAGAGGAAAGAGGCCGTGAGGAGGTCTAGATGGAGTAGGTGGGGGTCCGAGCTCGAGTCCGTCGTACAGATGACTACATGATGGTTAACAGACGGATGGCCGCCGCGTTTGTTGCTTTCCATGAGAATATAGCTCACTCCGTGATTGTAATTGTCGAGATCCTCTTTCGTGGACTCGGCCTCACTTGGTATAGACAGACGCCTTCACCAGAAAACAACCACCCACTTACCTTACTACTCCTACTGCTTCTTCACCTTGACCCCGGACTTTTGCAGTCTCGTATCGTATCCAGACCTTCAGGTGATGCTACCCCAACCCCTGGTCGGCCGATTGCTCTGCCAATCTAAGCTTATCAAGTGGTGGAAAATTGACCGGCATCCCGATACTATCTTACTCCGCACTTGCTAGTCTTTGTCGACCCCAGGAATCCACTGCGGAGCGGCAAATGATAGACAAACTGGATCGGCGAAAGAGACGGGATTGTAACTGGATGGTCGGTGCCACTGCCCATTATGTTGCTGCACTCTGGTTTCATATGCGGACGAAGCTATTGGTCATGTTTCTGAGAGTCATCAATCGCGGAAGACACAAGAAGTCAACGGCCAACGGTAGCTGTGCCCATGTGCCAGCTGAAGTGTTTACCGCTCAAGAGTCGAACACATTGTCGAGGCTGAACCCCCTGGTCTTAGCCAACCTGCTTCCCCGCTTCGCCAGGAACAAGGGACAAGCTCAAGACTTTCTCAAGTTCAGGTTTGGGTGCCGCCTCCCGCCTGATTCGCAGCTGCGGCCTGGTATAGACACTTTTTCCAATTCAGTCAGGTAACGTTGTATCACGCCCCAGATCTCTGTAGCTGGTGGAAATCGAACATCCATGTACAGTTAGGATAAGGCGAATAAGAGAGCATTCGTGCTACGTACTTGTACAAAGTACGAGACAATTATTTCGTAATAGCCAGCCATTCTTCCTTATGTAGAAAGAAGCACCCATTGATCGAGCCATTTAGTCATGTATGCAATGCAATTGACCTGATAGGGAAAGAGAAAAGGATATCGCCGGCTGGTTATAAAGAGGACCGAGGGCCCGAGTCGCGAATAAAGGACCTACGGACTCTGCGCAGAACGTGGGAAGACGGTTCAAGGGCAGAAGCAGGCGACGCCTTCGCAACTCCACCCAACGACATGCTTGCCAACGCCATCGCCGCCCTTCTTCTGGGCAGTGGCATTGCTTCAGCGGCTGGTCATGGCTCTCCATTGACTTCCAAGGCTGGCCATCGGGCTGTTATTCCAGATTGGGATCTCAAGTCTTCCTCCGACGTCAGCAAGGACCTTGGCGGACTGTCCAAACCTGGTGTCGATACTTCGTCATGGTATCATGCCGGCACATCGAGGTGCACGATCATGGGATGCCTCATCAACGCGGGAGTCTATAATGACGAGGAGCTCTGGTACTCTGACAACCTTAATCACGTCAACTGGGGCCAGTTTTCAGTCCCCTGGGTGTACCGTCATGAGTTTGCGCTGTCTCCTGCCAAGGGAAAGCATTTCCTGCTGCAAACCAACGGCATCACATCCAAAGCCGATCTGTTCTTCAACGGCAAGCAGATTGCCGACAAAGAATACCAATCCGGTGCCTATGCCGGTCGAACCTACGACATTACCAACCTTGCGGCCAAGAAAAACGCCCTGCTTGTCCAAGTTTATCCGACAGACTACCTCTACGACTTTGCCCTCGGATACGTCGACTGGAACCCCTATCCAAGTGATAACGGCTCCGGGATCTGGCGTGATATCACCATCAAGGAGACTGGATCGGTCTCCATGGGCCCAGTCAGTGTTCTTGTTGACATAGATGTTCCTGTCGAGAAGAACCCTGCCAGGGTCACTGTCCGGGCCGAAGCCCAAAACCTGGAGAGTCATGCCGTTGAGTTTAACGCTGCAGCCGTCATCTCGGGCAACTCTTGCAGCGGAGAGGCTCTAAAGCAGACAATCAAGCTTGCCCCTGGCGAGAAGAAGCTGGTCCAATTCACACAGACTATCAAGACGCCCAGCATCTGGTGGCCCAAGCAATGGGGTGACCAGCCCCTGTATACCGCCGAGGTAACTTTCTCTGTGAAGGGAGCTGTTTCAGACACAGCTCAGACCAAATTCGGTGTTCGAAAAGTCACTTCTTTCGTCAATCAGTTCAACGACACCCAGTATAGCGTCAACGGCCACCCCTTCCAAGTCATCGGCGGTGGCTACGGAGCTGACATGTTCCTTCGATGGGATAGCGAGCGATTCACTCGCATTGTCGAGTATATGCTTGATATGCACCAGAACACGATTCGCCTAGAGGGCAAGATGGAACACCCCGAGCTGTACGAGATTTGCGACGAATATGGCCTGATGGTGATGCCAGGCTGGGAATGCTGCGATAAGTGGGAGGCTTGGGCTTACAACGACGAACTCGCCATTTTCCCCCCACCCGTGTGGGATGCGAACGACTATGAGACCGCCAACTATAGCATGATTCACGAGGCCGCAATGATGCAGCCCCATCCTAGTGTGCTGACCTTTCTCGTTGGAAGCGATTTCTGGCCCAACGACGAGGCCGTTGTCCTCTATGCCAATGCCCTGAAGAATGCCGGCTGGCAGACGCCCATCATTGCTTCTGCTTCCAAGCGCGGCTTCCCAGCTCTCCTTGGCCCTGGAGGAATGAAGATGGACGGTCCGTATGACTGGGTGCCACCCAACTACTGGTACGACGTTGAGCCTTCCGAAGACCGCCTGGGAGCTGCCTTTGGCTTTGGCTCTGAGCTGGGAGCTGGTGTTGGTACCCCCGAGCTGAGCTCTCTCAGGAGGTTTCTCAACCAGAGCGACCTGGATGATCTGTGGAAGAATCCTAACAAGAATCTCTTTCACATGTCCACCAACGCTTCGTCGTTCTACAACCGCAAGATCTACAATCAAGGCCTCTGGAAGCGCTACGGTGCGCCGACTTCTCTGGATGACTATCTGCTGAAAGCCCAGATGATGGACTACGAAGCGACAAGAGCTCAGTACGAGGGTTTTGGCGCTCTGTGGACAGCCAGCCGCCCTGCAACCGGTGTCATCTACTGGATGCTCAATAACGCCTGGCCGAGTCTTCACTGGAACCAATTTGATTACTATCTTCACCCTGCCGGCTCTTACTTTGGCACCAAGGTCGGCTCCCGCATCGAGCACGTCGCGTACAACTACCAGAAGAAGGAGATTTGGGTCATCAACCACTCGCTCTACCAGACGGGCTCGCGGAACATCAAGGTCGAGCTCATTGACATGAACGGAAAGCAAATTGCAAAGAAGTTGGTTCAGGTCAGAACCAAGGCCAACTCGGGCTTCAAGGCCATGGATATCTCGAGTGACATCAACAAGCTATCCAGCGTTGCATTTTTGCGCCTTGTCCTCTCCGATGAAAAGGGCAGTGTGTTGAGCCGCAACGTCTACTGGGTTACCAAGACGATCGACGAGCTCAACTGGGACGAGTCGACATGGTATTACACCCCAGTCAGCAAGTTTGTGGATTACACTCCTCTCAACACCCTGGCTACTGCCCAGGTCTCTGTGACGACAAGCGGCGGCAAGCATCTGCCAGGAATTCCGGGATCGCAGACTCGCACAGTCACGCTTGAGAACAAGTCGTCGGTGCCGGCTGTTTTCATCCGCCTGACGCTGGTGGACAGCAAGGGTAACGATGTGAACCCTGTCTCTTGGTCTGACAATTATGTTACTTTGTGGCCGCATGAGAAGCTTCAGCTTGAGGTTGGTGGATGGGATGGAAGCGGTGACAAGATTCAGATCAGCGGCAAGAATATCAAGGCCACCACTGTTAAGCTGTAGCGGTCATGGATTCTCATCAGGAACTTCTCATATGAGTAAGAGTAGTTAATAACGAAGTAATGTTCATTTCATTTCTTTTGGTGCCATAATCATAAAGTGGTATACAATCTCCTCCTGAGAAGACTTTGCTGCATTACAACTCGCGCCACCCTGCGCCGCTCTTGTCTTATAACTCTTTGCCTCATAAGCATCGTACAAAAAATTATACAAGGTATCGGAACCCCTTTCTCATCCGCAGAGCCTCGTCGATGTCCTCCATCTCGGCATGCGCAGTCTTCTCCAGAACATCCGGCTTAGCCTCCCAGGCCACCTCGCCCGCCTCAAGCTTCTTGTTGAGGTTGGTCAGGATCATCTTGAACAAGAAGTTGCCGACAATGGTAACTCCAAACATGGCCAAGACAATGCCATAGCTCTTGCGGTAGCCGTTCTCGGACAGGTCCCAGACGTACGAACCAGCGACGTTTCCGAGCTGACTGAAAGCGTTGACCATGGCAATGGCGACGGCGCGCTTGGCGGGAGGACGGGGGAACGAAGAGCTGATCCAGCTGTAGAAGACGATGAATCCAGCGTAGGAACTGGCCTGCAGAAAGAGGGCGACGTAGCGGGCAGCGACGTTGAGGGTAGACATGGAGATGACGAAACCAATGATGCCCATGATGATGGGGACGGTGATGTGCCAGAACTGGATTGATCGGGTTAGTCTTATGGTAAAATCTTGTGCATGAGAGAATTTCGATGGCTCACCTTTTCTTGCGTTCGATCGGCGTTCCAGGATACGACGAGGGAGACGAGACAGGCAAAGACCCAAGGGGGAGAGCTCATCAAGAGCGTGGGGACGTAGGCAAAACCCAGGGTTCCAGTCAAAGTAGGCTATGAAGCAGCGGTGTTAGTTCCTTTTGCCAAGTTCAAACGAGATGCGATAGCTAGACTTACGAAGAAGGCATTGAACGAAAGACCAACGACGTACGCCGTAAGCGTAAACATCATCAGGTACACCTTGACGTCCTTGCCGCACATGATGAGGCCGTCAAAGACACCCTGCTCGGTGGAATCCGCATCAGCCTCGCCGACATCCTCCAGCATACGCAGCTGGGCAACCTGCTTCTCCTCCTCGGTGAAGCCGCGCGCATTCGTGGGCAGATCGGGCAGAATAAAGGCAGCCGACAGGGCAATGGCCATGGTGGCAGCACCCTCAATGAAGAACAGCCATCGCCACGCAGCGTGGCCCAGGACACCTTGCATGTTTGACAGGACGCCAGCCGCGACCAACGAGGAGAAGGCGTTGGAGATGAGGTTGCCGCAGAAGAGGAGGGCATTGCGGGTGGTCAATTCGCGGCGCGTGTACCACTTTGACAGAATAAGCAGAGCGCCAGGCAAAAAAGCTGCCTCGACGAAGCCCAGGAAGAAGCGGATCACAACCAGGCCCTTGAAGTCATTGGCAATGCCAGAAAGGGTCGAGATGAGACCCCAGACGATCATGGCGCAGGAGATGTAGAGTGAGGGGCGGGTGATGCGGTTGATGAACATGTTGGACGGGACCTGCATGAGAATGTATCCAACATACAAGATGCTGAGACATGTCGCATACTGGGTGTCGTCGAGGTTGAGATCTGCCTGCAGACCCTTGAGACGGGCGGCACCAATGTTGTTGCGATCCAGGTAGTTCATGATGTAGATGAGGATGAAGAGCGAGCAGCGCAGGTCGAGTTTCCGCTTGAGGCTCTTCTCGACCTCAGCTCGTCGCACAGGGTCCATGGCCGCGGCGGGATGAGACTTGACCACGTCGCTGGAGATGACATGCTCGAGGTTCTCGATGTTTTGCTTCTCGGCCTCGAGGGCCGGGTCATTGGCCCGGGCGATGTCGTCAGTCATTGTGGGATAGGGGGATGAGTAGTGTAGAGCGGAAGAACAATGACTGGAGCTTGACTATGGACACCTCCGAGTGACGATGGCGGGACGGACAAGCAGCACCAGAGTGCTCCAGTAGCACAGAGGGTAGGGCCTTCAATATATAACAGACGAATACGGACAACTGAGTCGCACTGAGAAAACCCGGACGTCACATGGTCGTGGCGAGCCAGGGGGGGTTATGATCCGAAGACAGCATCATGCAGAACTCCAGCTAGTCTGGAACTCGTACCGCTGAATGGGTGTGCGCTGATCCTTTCTTCAGCTTTACCCCATCCAACTGCTCCCCCAACTTTCCCCGGCGGTCATCACAAACTGGAGGCGAACAGAAGGGATGGGGGGTTTGGGGGGAATGAGGGATGGACATATGGGGATGTGGAGAAGGAAGATCCGTTTCTGAGCAGCCTAGACCAGCAGTGATCCAGCCGGAAGCGGAACGACCAACCGCAGCCCCTGCTTTGCCTTGCCTTCTCATGTTGTGACGACGCTGGAACGCATGGTGGTGGTGGAGTCTGCTCGATGCTCCTGAGTCAAACCTCGAGCTTGGCTAGCGAGAAGAATTTTTCTCAGCTTCTGACTCCTATGATCTCTTCTAAAGTGCAGCTATGAGATCTTGCTATGCTGATATGTTGTGTCTCTATTGCACCTGTTGAGTACCTGTGGCCGGCAGTTGGATCTAGTTCAGGTAGCCTAGAGTACCTCAAGTGGTCAAGGAAGAGAAAAATTCTCCTGGGGCGCACGGGAATAAAACGCCACCCATTTTTGGCTGCCCTTTCTCCTGCTTGGTGCAAGCCATCTTTGCTTGGCTACATGCAAGAGCCGCCGCCGATGTGGAGTCCTTTTCCTCTTGTTCTTCACCTTCTCTTGCTTCTAGACTGCTGATCCCCTGGTTTTCACGAGGCGTGTAGAACCTTGAGTGGGGGATGCAAAACCCGGAGAGTAGAAAAGGTTGGAGACTACGGAGTAGTTGCTGGCCCCGTCACACCGGCTTGGTAAGACGGCTTGTATCAACTCACCTGTTCAACGTTAATTCGGTCTGCTTTAGCCCTTGCGATTGTCATCATCGTACTAGTACTCAATTCTCCGTCCATCTTCCTCCATAGTGCTCTGCTGTGCGTGAACTATTTCACAAGGGACACTTACACAGCTGACGAAACTTTTATCACAATGCCCACTGAGTTTTCTGTCTTGCCCATACATAATACGATGTTTTGCCTGCCGTCGGTTCAGCAAACAGCGAGCTCCTCGGGTCATACTACTCGCGAACCACTCAAGGCACTCCCCCTGGTCTCGCAAGCTCTCGCTCGTTGGGCAAACCTCGCCAATTCCCCACGTATCGCCTTTTTAGACGCAAAATCCCTGGCCGGGACAGCAAACCATAACCGCGGCTGTGATTCCTAGCTTGGCCGGCAGGCCGGCACTGGCGTCATGGCAGTCATTTCGCCGATGGAATGCCGTGCAATGGAGCCCTTTGTCCACGTTTTCGAGAGCGAGTTTTTGGGCTCTCCGCATCTTTCTCCATTTAGGCTAATATGAGGGCTTGGGGTCTCCACTGAATTAGGTGAAGCATCACCAGATTCGTGGGCGCATTGTTTGGGGTACTGCGTCGGTAACTCTCGGGGGACTGCTTCAACCCTGGGCACCTGATCTGGATGTCCCAACCATTACTACATATATTCAACTAGAGCACGGAGCATAGAAAGGGGTCAGCTTCAGCAGGCCATGGCGCTGACTCGTACGATGAGAGAGGAAAATTCTGCTTCGTGGGGAGGCTCCCCGAGTTTACTAGTCCGGGTCCGACACTTCGCCGGATTCTCCGCATTATGTCAATCGTTCTACTAGGTACCCGAATACAGCATGCATCACGAAGCTGCGGCGGCTCTGGGCTAAACTACGAGTCTATGGTTCTTTCAGATACATCATGGAATAATCATTGTTCTTGTGTCTCAGCCTGGTGCGTGAGAGACGATAGCAGAATGTCTTGCCTCAAAGCACAACCTATAAAGACCCTGACAGCACCGCGTGTCTTTCATAACAAGCGCAGGCTACCAAATCCTAATATTAAACAACTTCCGGTTTTCTGGGACGGTGTACAGGCAGGTTTCTCCGTTGTGGAGAGCCAGGTAGCCGCCTAGGCCTCTACTCTAGCAGTTAAGCTCGAACCTCTTCCGTCCCTCCTCATCCGCACCCAGTACACCAACCTCTACGCCATCTTGTGCCGAAACAACCTTACGCGCATCACCGGGAGGAAGCACAATGACCAACTTTCCCCAAGGCGCCACATACCCCGACGTCTCGTCTCTGGAAAATTGAACCCTGATCTCCGTTCCTTCGACCGCGTAGACGATGCTGTACTTGGATATTCTATTCTTCGCGACAGCCGAGACGCCGTCATCTTCGTACCATATAGTCTCATAGCCCTTTGCAGAGTGAGAACCTTGTCGAGGAGGAAAGATTTCGACCGCTCTGTAGTCATCCAGGGGAAGATTTGCGACGTTCTCCTTTTCCCCAGGGGACAAGACTTGCACGTCTCTTCCAACTGGGATGGCCGTCCCCACCTTTGCCAGCACGGGAATACCTGCTCCATGCCACTCGGCGTCAATGGTCGCCCATTGTCCGGCTTCCAAGTACTGGTAGGGAGCTTTGAGGTTGAGATATCCCTCGTCGTCGTCAGAAGACCTGGGGAGGTAGACTCGTGCTTGAGTGACGCCGGGTTCATAGACGCCACCTACCAGGAGGGCATTGCCGAGCCAGTATTGCGTTTCGCCTTCGGTAATGGGCGCCTTCCAGACTTCTGGGTCTTGCTCATATCCCCAGCCGGTCCAGCGCTGTGGCGGGAGAGCAGATTGGTGGCTCTCCAGCATCAGGGAGTAGATGTAAGGGATTATGGCGTATCTACGCTTGATTGCCTTGCGAACCAAGTGCGTAATCTCAGGGTACATCCACGGCTCAATGACGTCTCCGATATTGTTCTCGTTGATCGTCTTGAAGCAGTTGATTGCGAAGCGCTGCGAATAGGCACCCAGCTGGACCCAACGAAGGAGCAGCTCAGGTGATGGCTGAGGACCCTCGAAGCCTCCGATGTCATGGCCATAGCACTGCAGCAGCGACATGCCCGCGTTGAGCGCAAGAGCATTGGCACCCTTCATGCTGGCCCAGCTGGTGGTGTTGTCGCCGCTCCAGGAGCTGCAGGCGTACCTCATCGTGCCGGCTGTTGCACTGCGCGTGAGGACAAATGGACGCTCATCAGGAGCAACGTCAACAAGTGCATCGTGAGAGGCTTTACCGTGGAGCTCCGTGTGAAGGCTCCGACCCCAGAGACCAATTTGGGGCCTGTTCTTGACGTCGTCTCTTATATGCAGAGAAGGCTGGTCCAGTGCGCAGATCCAGCCATCGTCGGTGACTGTGTATTCGTTGTTGTCGTTCCAGATGCAGTCAATGCCCTGCTCTCTAAGCTTTTTGACTCCATCGTACCACCATTGGAAGCCAGCGGCAGAGGTAAAGTCGATGTGGCCACCCTCAGCGCTCTCGCCTCCACCGGCACTCCATAGCCGTGCTACCGCTGTCTTCTTCGTGTGCGGATCAGTGAATAGCGCATTTGCGGCTTTCAGCTTCTCGTACTCTGGATGAGTGCCAATGAGATACGGCTTCACGTTGGCGATCAGCCTCATACCGAGCTTGTGATACTCCTTGACGAAGCCCTCTGGATCCGAAAACCGGTGGCGATTCCACGTGAAGACGTTGCGTGTCTTGGGTGGCTTCTCGGCCACAGTGTAGCCAGACGACATCTGGTAGGCCGAGCAGGGAATATCGTGCTCCTTCAATTTGTGCGCAAGCTCGAGCAATGCCTCTGAGGCTGGAGGATCGTCAAGCATCGAGTACTTCATGCCTCCTGAGAGGTACCCAAACGCCCATCTCGGGACAAGAAGAGGGTAGCCTGCAAGATCCGCATACGTCTTGACGATGTCCCTGAGAGTTTTCCCCACGATGATGTACTCTTCTAGTCCTCCGTAATCCTGCCGATACACTTTGTAACGACCCCACATACCGTCCATCTCAGCGCCGATAGAATACGAGCCTCTGGAGTGAGATGTCGTAAAGGTCGCCAGGCAGCCACTCGGCGTCGCATTGATGAGGAGCGGAATGTGTTTGTATAGAGGATCGGTACGATAAACGTCATATCCAAAGCTGTCTGTCGCCGAAAGCTCGAATCTTCTCCCAGCGAGGTTCATCGGCGCTGCCTTTTCACACAGGCCGACATATAGGGTATCCTTGTTGTAGCGCGAGTAATGAGCGATGCCCTCGCCGTCGACGACGTATGAGCGATGTGGCAGGTCTTCATGCAGAGGCCCATTTCGGCCACCATCAAGAAAGACTGAAAGAATAGGGGAGGACTCGGTCCAGTCGACTGTAGCGGTGACTGGGCCAATTTTGATCTCCTTTGTCGTACCAGTAGAAGAAACATGTATGCAGGCAGCCTCTGTCTGCTTTTCCGGGGGAGGAACGCTGGGATGAGGAGGCAAAGGATGAGATTTGGACGTGAAGGTCGTCCGAAACACGTTGGGGCGTAGAGCATCAAATGTGAACCGAAAGGGGAGTTGGGGATCTGCCGAGTCGAGCTGTAGTAGCTTCTCTGAGGATGAAGCCTCCAACCAAGAAGACAGGACACGCTCTTGCTGAGGCATCGTAATGAGGGGTTGTGTAACTTCAACCACTTTATAACGAGCGACACCTTGAGGAATAGAATGATGAGTGTGGTATTTGAGAGGCTTGGACAGAGGGTGTTGCCGAGTTATATATCTGTGTTTACACGTGTATGCTTGGAGCCATGACACTGGTCGTTCTTCACTAGGGTGGGGGATCAAGATGAGTGGATCAGGACAGAACGTGGGCTCTATAGACGCCTACTGGACTTCAAAGCTCTCGATCTATGGGAAGCAAAGCTTACACGAGACGTTCAAGTGTCTTCTGAATCACTGCAATCCCCTCCAAAGGTGTGACATTAGGCGGGCGAATCTCTACAATCTCCGCTGAGGGGCAAACCAGAACCGGAGAAAGACGAGTGAATCCCGAAGGAGAAAAACCAGCATGTCCGCTCAGCCTATTACACCTCGCGAATACTTCCCCGCATTCTGTCCCGAATTGCTTGCAAGCGATCTCGTCTTGCCCCATGGGGTTTTGGTGCTTTCAAGAGCCTATTAGTCGTGTGATAGATCGAAAGACAAGTAAGTGAGATGGTTGCCATATAAATATCGTATTGAACTGCCCACCTGTGTGGCCTTGAAGGCAAATGGTGGCTTCAGCAATACCATCGCCTGCCTTGACAAAGGTTACTCGCCCTTGATCAGTAAGAGTCGTCAAATCAACATGTCTACCCCAAAAGATCACCCCGACATCATCCATCTCGAAAGCCCACAAGCCCAGGACCCCCAAACCACGTCCCCCGAAATTACCCCCGCCCCCAAGCCCATCACCGACATCCCTCTCACAGGCAGAGATAAAGCAGCCCAGTTCCTCAAACAAGCCACCCAATCCCCCATCATCGTCACCCCCAGCGACAACGCCCGCGTACTACGCAAAATCGACATCCACCTCCTCCCCATCATCCTCTTCGTGTACTGCCTCCAGTCCCTCGATAAGACGACCCTCTCGTACGCATCCGTCTTTGGCCTCATCGAGGACACCCATCTAGAAGGCGAACAGTTCTCATGGCTTGGCTCCGTGGTGTACGTCGCGCAGCTGGTGTTTCAGCCGCTGGTGGCGTACGCCCTGGTGAAGCTGCCGGTAGGAAAGTTTTGTGCAACGATGGTGTTTTGCTGGGGGGCCGTGTTGTGCGGAATGACGGCGGCGAAAGGCTTTGGGGGGCTGATGGCTGCGAGGTTGTTGCTCGGAGCGTTTGAGGCTTCTGTTGGTGAGTTGACTTGATGAAGATGGTTGATGGAAATGATCGGGACTAAGAGCTCTGAATAGCCCCAACATTCGTTGCAGTTGTACAGATGTGGTATCGTAGAAAGGAGCAGACAACTCGCAATGCCTCGTGGTATGCGATGCTTGGAGTCGTCAACATGGTAAGAGGATCGCCGGATCCCGGTTGCGTACAACTGCTCACAACATTCACCACCACAGCTCGGAAGTCTTCTCACATATGGCTTGGGCCACATCAAATCCACCCTTCGACCCTATCAAATCATATTCCTCTTCTGTGGTTGCATCACAGTCGCCTTTTCCCTGGTCATGTAGTATGTTGAGCCGCCACCCTTTCCTCAATTCTCGAAGACACACCTCTTACATTTACGCAGTGTTTTTATGCCAGACTCCCCAATGGAGGCAAAGTTTCTCAAAGAAGACGAAAAAGTCATTGCTATTGAACGCCTGCGCATGAACCAAATGGGCATCGGCTCCGGCGTCTGGAAGTGGGAGCATGTCCGCGAAGCAATGCTTGATCCCAAGACGTGGCTCTGGTTCTGTCTCATGCTCACCATCTCGTAAGCTTCAAGTCTTTCCATCTTTCCACTGCCATGATCAACACTAATCCTTCATAAAATAGTATACCCAGTGGTGGCATATCAACTTTCGGCCCCCTCATCATCCAGTCTTTCGGCTTCGACTCCTTCACCACGATCCTCTTCAACATCCCCTTTGGCGCCGTCCAGATGATTGCAACCCTGGGGGGAGCCTGGGTTTCCGACAAGATACACATGAAATCCGCCGTTCTTCTATTCCTCTGCCTTCCCCCTATTGCAGGCTGCATCATCCTCCTCGTCACCGGCCGCGCTCCCTCCGATCGAGCCGTCCTCTTGGTCGGCTACTACATCATATCTGTGTACCCCGGGATATCTCCCTTAATCTACTCCTGGTCAGGCCAGAATACAGCTGGTGATACTAAGCGAAAAGTTACCACGGGAATGCTCTTTGTCGGAGCAAGTGTCGGCAACATCGTCGGCCCGCAGCTCTTCAAGCCCAGCGAGAAGCCTCGTTACGACCGCGGCCTGCGCTCGAACCTCGCGCTTTTCGTGGTGCTGGCCGTCTTGATTGTGGTGGGCATGCTCTGGATCAAGGTGCTAAACAGGAGACAGGCGGTGAGACGGCGGGCGCTCGGCAAGCCGGAGGTGATTCGCGATCTCAGCATGATGGATCGTAAGAAGGGCGGGAGGGAATATGACGATGAGGTGCTTAACATGGGAGATGAGAATGTCGGCAATAAGGCCTTTGAAGACGTTACGGATTTGCAAAATGAGGATTTCATCTATGTTTATTGACGGGTAATAGCGAGTGGGTATATATATATCGAGTATTGCTATTCGGGCTGTATAAAATTGCTATTCGGGCTGTAACTAACCTCTTTAAGCTTAGTGGGGGTCTGTGCGTTACTTCCTTTTAAAATACCTCTTATCTTTAAAAATCTATATAAAATTCTAAAAAAATACTATAAGAAAAATAAAACTAGTTTTAGATTATTTATATAGTTAAGTTTTATATTTTATATTTAAAAATAGAATTTCTTAATATATAATAGCTTAAAAAGCTAATCTAAGTTAAGTTTAGATTTTTTTCTACTAAGTACTATTTATATAAGTATGCACTTAAAAAAATAATAATATTTATATTATAAGCTATATATAAATATACAAAGTTACTTAATTTTATATAATATATAGCCTTAAAACTAGTTTTAAAATATAGTAATATTCTTTTATCTTTTTCTAGTTATATAAAAGCTATAAAAATTATAAAAAATTATATTTTATAAATATAGCTATTAAATAAGCTAAAACTATTATTTAAAATTATTATTTATTTTATTTTAGTAGTATCATTTAGGGTTTAAAAGGTAGTGTTTTAAGTGAAATTTAACAGGTACTTACACTACAGCCCGAATAGCAATTTTATACAGCCCGAATAGCAATTTTATACAGCCCGAATAGCAATACTCTATATATCTTGAGCCTTTCCCAGGTATAAGCCACAAATCTATAATATTGAAAGCAAAGAAAGCATAGAGAATGAGCAAACTCCAAGTGTAAACAAACAAACACAGCCTCATGAGGTTGGAAGGCTGGATTCTCTGCCTTTGCCGAGATCGCTGCCAGCCCACTCAACCATGGTTGTGCCTCGTCGGAAGTGAGACGCCAGATGCTGGACCCTCTCCTCCCAGCTATGCATCTGCAGCTGACAGAAGCCACATACGCTCTCGTACGTATCTTGTCGGTGCTCCAAGAGATGGAGGTTTGGCTTCCATCCATCCCACTTTCGGCAGCGGTGAAACTTGTGCAGGTGTTGCCATAAGTGGTCCTTTCGAGTGAAGGTCCGCTCCGATACAGGCCGCTCTGCACAAGACTGAAACTCGTGGGACTGCATATGCTCATCTGTGGGTGATGTCTGACCACAGAAGATGCACTCTGGCTCACTATGATTCACTCGCCACACAACGTGTGACTGGTCGTCTGGGAGAGGCACCTTGCATATCCACGAGTCGAGGCCAGGGAGATGGATGGACCTCTCGTGTCGTACCCAGTCGTATTTCTTCTTGAAGCTCTGACGGCAAAAAGTGCACTGAAACATGTGAGCCCTACCACGATCGGCTGCCGTTTTTGTAGCGGCCCTTGCTTGAGAAGGGCCAGCTATAAGATCGCCATCGCTGCCGTGGATGGAGCTGCGTGCCGATAGGGAGAAGATGCCTGCATCGTCGGACTGATACATGGAGAACGCAGACGACCCAGAGTTGGAGGACGCCTCGTAGAAACCTGACGGATGCTGGTTGAAGATGGCCGACTCGCTGCTGGCCGAAGATGGGGCACCGTCGGTGGCGTAGCTGCCGTCGAAGGAGTGAACGTAACCATTCCGGCCCCCTGCATGCATCTGGCTGGATAGGGCATTCTCGATGGCCGATGCCGAGACCGGTTCCTCGTTCGGGGGCGAGTGCCGCCATCGCTCCATCGGCGACATGCCGGCAAGAAATGTCTGGGGCATTGGAGACCCCTGCAGGAACACTTTGCTGCTGTTGTTGAAGTGAGACTGGGCGGTCAGGCGATGGCGGCGTCTGGCATTGGCGAACCAGTTGATCACCTGCGTCTTGGTCAAGCCACTCTGCTCGGATAGCATGCACTTCTCGTCTTCAGACGGATACGGGTGCTCCTGATGAGTGGCAAACCAGTTTCTCAGGACCCTCGTCTTTTTCACAGAGCGAGTGCTGTTTCGCTTGTACGAAGCTATCGACGATGATCTGGTCGGGGCTGGAGCAGCCTCTCGCTCAATGCGCCATCTGGTGGCTCCCTCAAGGGTGGTAGAGCCGTCAGTCTCCTCGCGAACACCATGCAGATGGCCGATGACCGGGAGGAGAGTCTCGTAAGCGGAAGCCTCTCTCTTGCCACGCTCAGCAAGACTGCAATCGCGATAGAGCGCTACACAGCTGGAGCAGGAGCTGACGGGGTTCGGGTTGGCCTCGGTGGTCTGGAGGATGAGGCACTGGAGTCTGAGTCGTTGACAGTAGTTGCAAGGCACTGGGGGCCGATGAGCACCATTCTTGATAAAGAACTCGTCGATGACGTTGAGGTTCCTCGCAATGTCTTGCGGCGACTGCTGCTGCTGCCCTTGCGGCTGTTGCAGCTCTGCATCCCAGAGATGCTCGGCATGACTCGCTGGGCCCGGACCAAACGGCAGCGGAGAGGTTCCGTCAAAGGAAGAGCCGGGGCCACTGGGCATCTCGGACCCGAGCTCATACTGAAACTCGGTGAACACGGAGTTCCCACCGGCCGGACTGGTATAAGGACTACCGGCATAAGGGTCCGAGGGGGAGAAGAACGAGGGACCAAGCTGGTCCATGCGAATAGAGGTCTGCAATTGACGAGGGTCTTGATCCGAGGATTGCTGCTGATACTGCTGCTGCTGTTGCTCGAACGGACCATTGAAAGCCGGCGGGTCCGATAGTCGGCCGAAGGAGTGAGAGTGTGTGAGAGAGTGAGACTGCAGTTGAGGATGAGACTGAGACTGAGGCTCTTGAGCCTGCATCAGGCGGTGCTGGCCGTCCATCAGCCTGCCGACATCGTCCACCAGGAACAGCCCGTCATCCATGGCAGTCCCGGTCCGGGTCTAGGGCCAGGGACCAGAGCAAAGAGTGGCTGGCGTAAGCGCTCGCCGTCTCACGACCACCTCGTCTCTGAAGCGAGCAGACCGCCGCCCTGTGTCTCAGCCGACGTCTGGCTACACCCGTGTAGCTCCAGACAATAGGCAGGCAGCTCCCTCGACCAGCAGCGACTGTCTCGTGTACAGGGCTTTTCGCACAGGCTAGCGGCTCCAACGCGGTCGGCAGTCTGCGCAATTCGCTGTGCGTGGATCGCCTCTCTTGCAGCGCTTCAGTGACACAGATTGGCCGGCTGCCGGAGCATCAAACGCCTGGATCGACCAACCACGGCGTGCAACTTCGGACTCGGGCCTCTGCAGCGGGTCTCCCGTCACGATCTCCGGCCGGGGTTCCTTCTGCCCTTGTCCCTCTTGAGTCACCTCAGCTGCCCAGTTGTCCGAGCACAGAATTGCGGTTGGCGGTTGGCGGAGAGCGGAGAAGGCGCACGCTTGGGGAGATGAAGATGCTAAGAGGTGACATGACCCATTTGCTTCGCTCGTAGCAGGAGGGCGTCGATTTTTCGGGGGTGCGGTATCTCTGGGATAGAATGAGTGGGGCCAGGCACGTGCGTCTCACTGGACGTCCGCTCTCTTAGGTATAGGTACATGTACCTATACTGCGCCCTCCATCTACAGGCACCTCAGGGCAGCTACAGGCGGCGGCTTCAGGGCCTGAGACTGAGATTTACAGTGGACGGGAGGGCGGCACACCTCCTCGAGCTGGGAGCCCAGGACACCTCAGCGGCACATATCGTGTACCTCTTGGTGCAGGTAAGAATCGCTCCAGCTCTCATACTACCAACACGGCAGCTTCAGGCATGGTGAGTGGCGAGGATGCTATTGATCAATTACCGACTGTTCATACGGACGGATGGAGTTCTGCTTCTGACCTGATGGAGAGTAGACACGCCTTCCTGTACGCAAACGCCTTCTCATACATGAAGAGGGGCTTCCAGCTTGTTGATACGCAGCAAATCACACCAACAGCGCCTTCTGATGACATTGTACCTACATGTAGGTAGTTTGCTCTCGTCAAGCACATTGAACTGGGCTTGAATGTGCTGGTATCAGGTACGCGCCACGGGACCAGTGAACCTGAAGTTCTAGGCTCGTTTCTGGCTGGAGCTATAGCGGGATAAGAGTTGAGTTAATACGGCGCCTTCTGCACATGTGGGAGGGGCAGCACGACGATGGCATCACCACGACCCATGGAAGGTCGAATGACAAAGCCCGGAGGCGAGAAAAAAAAAAAAAGAGAGAACGCTTCGTGATAGATTGAGCAGAACATGGAAAATCTAATCAAAACCGGTCAAAGCACAGAAGAAGCCGGCGCATCGGATAGATTCCGGTTGCCTGCCAAGCTGCTCCTTGCCCTTACCATGTTGGGCTTCTCTTGCAGACTTGTCGTCGCTAGCATTCATTCGATCAACGACCCACGACCATAGGCAAGCTGAGGATGGTCCTAGTTCATCCCGGCCATTAGCGATATTCAGAGATGAGTGAATGGAGCCGAATGCGCCTCACATCGCTACTCAGGTCAATCTTGACAAATGCCAGATAAAAGGGCAATCCAATTCCCTCACACTGTCTGTCCCCTTGCCCCTACTTCTCCCGTTCATTGCCGTGTACCCGTAACCTTCACCTCATCCCCTTTCCCCCCCAACCCTTGACCTCACATAATGAGCCGTCGCCCCGTCTACTTCAATCCCTTGGCCGAATCATGGACGGCGCCCTCACCGGATGACCCTCAGTTGGCATACCGCTTCCATTCACAATTACCGGCTTACTCTCCCACTCAATTGATCCCTCTCACGGACCTAGCCAAGGAGCTCGGCGTGCAATCCATCCACCTCAAGGACGAGACAAGTCGACTCGGACTCCCCTCCTTCAAGATCCTCGGCGCCTCATGGGGTACATTTCGGGCCATTGCCCAGCGACTTGATCTTCCTATAGACTCTTCCTTGGGCTCCGTCGAGCAGAAGTTGGCATCTTCAAATATCACACTCTACGCGGCCACTGACGGCAATCATGGCCGGGCCGTTGCCCGCATGGCCTCCATCCTGGGTGTCCCAGCCCAGATCCACGTCCCTACGACCATGCACCAAAGCACCATTGATCTGATAAAGTCAGAGGGTGCGCGCGTCGTCATCTCGGACGGCTTCTACGACGATGCTGTTGTTGACGCTCGAGTGGCAGCTGCTAAAGACGATACCGCCCTTGTTATCCAGGACTTTGCTTCGGGCGACTACGTTCAGATTCCGCAGGTGCGTGCATCGTGTTATGCATAGCCTTTTGTCAAGTATCCAACGCTGATAACCTCCAGTGGATCGTCGATGGCTACCTCACCATGATGCTGGAAATCGACGGCCAGCTTGGCTGTACTACCCCTGACCTCGTCGTTGTGCCGGTGGGAGTCGGGTCCTTTGCGCAAGCCGTCGTAACGCACTTCAAGAAGCCCGGAAAACAAACAAAAGTCCTGACCGTCGAACCTGATACATCCGCCAGTCTCTGGAAAAGCCTCAGAAGCGGCGAGTCCTCCTCCACGTCGGAAAAGTCCCCCAGCATAATGGCAGGGCTGGATTGCGGGACGCCTTCATCGATATCTTGGGCTGTTCTCCGACACGGAGTCGATGCCAGCCTCACAATATCTGACTATGAGGCGCACAAAGCTTGCGAATACCTAAAGTCTCAAGGTGTGTCTGCAGGGCCCTGTGGAGCCGCACCTATCGCTGCGCTCAGGAGATTAGAGCGAGCGGATAGAGAAAGGCTGGGTCTCACCAAGAACTCCGTCGTAGTAATCTTTTGCACAGAGGGTGCACGAGACTACGACGTTCCTCACAGCGTGGCGAGCGACGATCCCGTCGAAATAACGCAGACGTTGGTGAAGATCAACTCGGCCAATCCGTTCCTTGGATCGGTTCCCGGTCCTGGAGAAACTGCTATTGCTCGCTATATCACTGCTTGGATGGAGCACCGTGATATTGAGTCTCATTGGATTGAGCCAACGTCCGGACGACCTTCTGTGGTAGGCATCGTCCGCGGACTCGGCGGTGGCAAGAGCCTCATGCTCAACGGGCACATTGACACCGTGACCCTCATGGGATACGAAGGCAATCCCCTCAGCGGTGACATCCAAGACGGCAAGCTCTATGGCCGTGGAGCCGCTGACATGAAAGGCGGTGTAGCAGCTGCCATGGCTGCCCTAGCCAACGCGAAAAAGCACAGCCTCAGGGGAGATGTCATCTTCACAGGCGTGGCAGACGAGGAGTTTGAGAGCATCGGCACGCAGCAGGTACTGGAGGCAGGCTGGACAGCTGACGGCGCAATCGTCAGTGAGCCGACCAACATGGAGATTCTATACGCTCACAAGGGCTTTGTATGGTTTGATGTTGACATTCAGGGCCTTGCAGCGCACGGCTCGAGATACGACCTCGGTATTGATGCCATTAGCAAGGCAGGCTATTTCCTCGTTGAGTTGGATAAACATGCAAGCCATTTGACAGCGCAAAGCGGCGATGCTGTCCTTGGCCCAGGTAGCATTCACGCCTCCCTCATCAAGGGCGGCGAGGAAGTCTCATCATACCCTTCTCGTGTTCAGATCCAGCTCGAGCGGCGAACCGTGAACGGCGAGACACCGGAAACTGTACGGAAAGAGCTCGAAGAGATACTCGACGGCCTGACGAAAACAGTCCCCAACTTCACGTACAGTCTTCGCACCACTTTTCACCGGTCTCCCTTCAAGGCCGACCTTTCCCACCCTTTTGCGAAACTCGTCCACAAGCACGTGGGAAACACTCTTGGCAGGGAGCCTGCTGTCTTGGGCGCCCCCTACTGGACTGACTGCGCACTACTAGATGGTGCTGGGATTCCGGCATTGCTCTGGGGGCCCCAGGGTGAAGGCTTACATGGAAAGTTGGAATACGCAGATGTTGAGTCGATAAAGCAGGTCGCAGAGGCCTTGACTGCAATCGCTGTGGAGTTTTGTAGCTGACGTCTGCTAACAACAAAGACGGTCACAAGGGGGGGAGAAAACAACAACAAGAAGACATCACATTCCAGCACTGTTTACATATTGCTTTCTCTCTTATTACGGTGACAATGGATGTCGCCAACCTTAAACTATGTGTGAGTGACCGATTACATGTACTTCAACTTCATCCTCCGACACTCCACTTTCTCAGACATATTCTTCAGCCTCGGCGGTAATGGCCTCCGTCTTCTCCGCAGGAATCGGCGCCGTAAGACCCAGAGAGGCCGCAATAGCAAACAGCCTCTCCTTCTCCTTCAAAGCAGTCTCATCACCGAACACGCGATCCATGTCCTCCAAGCTGCGACCCTTGGTTTCCGGTACGCAGAAATATGTAAAGACCAATCCAATCAAGCAGAAGGCCGCAAAGAAGATGTATGTGCCCCATTTGAGAGTCTCAAGCATATCCGGGGTGACCAGTCCAATGATAAAGTTGCACATCCAGGTCGAGCTAGTGGTGATGGCCATGGCCTTGGATCTGCTACCCAGGTTGAAGATTTCCGAGGGGTAAACCCAGCCGATGGGGGCGAAGGAGTAGGAGAAGTTGATGTCGTAGATGTATATGAATGCGATTCCGACCCAGCCTGCCGCGGCATGTTGGCTAAGGGCAGAGCCATACTTCCCGACGATAGATCCGACAATGATGAGAGAGATGAAGGTTCCGGTAGCGCCGCACATGAGAAGGGGTCGTCTTCCGACGCGATCGATGAGGAAGAGGGCGGGCAAAGTGCTCAGAGTGTTGACAATTCCGTACACTCCGGTAGCCAAAAGCGATGTCGTGTTACCCGAAAGTCCCAGCTGTCCAAAAATGGTCGGCGCATAGTAGATCAACGCATTGCAACCCTGGAACTGCTGCAGAAACATGATGGCGCTTCCAATGAACACCCGCTTGAACGTAGGCCAGTTGGACAGCAAGCCGTAGTATTCAGCGAAGAAGAGGCTGACACCACTCTTTCCGGGGTAGTTTTCCCGCGTGTGAGACTCATCAAACATGACCTCCGCCTTGATAGCGAGGTACTCTTCTCGTAGGGAATCGGAATCCGGATGGACGCGGCGGAGGCGAGCCAGTGAGCGAAGGGCTGCATCCTCGTTCTTACGCATGAGGTGGAAACGCGGGGATTCGGGGTAGAAGATCATTCCAATGCCGAGAACAAGGGCAGGAACAATCTGCAGAGCGAACGGGATTCTCCATGCAGCTTGGCTTTGTCCAGTGCAGCCGTCGGGACCGACGTCGTTTTGGGGGTTAAAGGTCGGTTTCTCAGCAGTGCCGCCTGAGTAGGGAATGTCGGGGGCGCAACGGGTGCCGCCGATGTACTGGGTGCCGTATTCGAGCCAGTAGCTGACGAGGATGCCCAGAGTAATGCTCACTGTGAGAGAATTTGCGTTTAGCAGATTGAAAGATGGCGGGTGTGTTGGACGAGAGGGGGATTATGAGACTTACACTGCTGGAGGACCACAAGAGTTCCTCGAATGCCGGCCGTGGAGACCTCCGACATGTACATAGGCACGATCATGGTAAGCATACCAACTGCCAGACCTGCGACAGCTCGTCCTATGCAAAGTGTTACAAGGGCCCTCGAGATGGCAGCAGGGAGCTTTGAGACTTACCACCGAAGAGCATGCCAATGGTGCTCGCGCCAGCCTGCAGAGCAGAGCCGAGGAGAAACACCACAACAGCGGCCATCATCGATCCCTTTCTGCCGAATCGGTCCGCAATCGGTCCATTCAACAACGAACCCAACCAGGCTGTCAAAAGGAGCGTGGACACAAACCAGCCCTTGAAACTGCTGTCGAGGTAGATCCTCGGGAAGAGTGCACCAAAGTTCTCCATCCCGAGGACACCTGAGACCACGCCTTGGTCATAGCCGAAGAGGAAGCCACCGAGAGATGCAAACTATTGTCGTGTAAGCGAGATGTTTCTACATGGGTTGGATCAATGGAAAACATACAGCTGAAAGACCAAAGATGTATGGGTTCTCCCGAAGTTGACGGAACACGCCCTTCTTGGGCTGCACCGCAGCGCCGCCTGCTGGATTTGACGACATCTCGCAAAGTTGACCGTTGTATCGAGCTCCTAGAATCCACAATGCAACTTCACGATGGTGCCCAAAGCTCGGATCGCACAGGCAGCAGTGGATCGGCGGGCCTTTATATAACTTCTTCCCCCATGCCACCACGTCTTGTGTCTCGGTGACACGCAACCGGGTCTCATATTCCTGACCGCACATACTGCAGGGTGACAGTCGCCCTGATGACCACGATGTTCGCTCTCCGCATTTCCCCCCCAGTTAGTACGAGCACGAAAAGGGTTTCCACGTTCTATGTGGGGGAACATCGTCATGAGATCCAATGAGAGTTTTCTGTGCATGGGGTTACTGTTGGAGAAAGCGCCCTTTGCAAGGCGAGATCAGCGCACACAGCACCCATGTACCCCATAGCAAACGAACGGCGCGTGTGGGGGAATAACGCGGAGAGGCCAGCCGAGCGAACAAGAGCCGTTCGGAAGTTGTACGAGCCCAGATTTCTCCACATCGATGGGCACTGGCAGTGGGGATCCGGAGCAAGATTCTTGGAAATAGTTTCGCCGTGACATGACATGGAGGGACATGTTTTGGTGAGGGTCACTGTGATGCGGTCCGTGTTGGGGTGGTTGGTTTACAGCTGACGCGCGAGTCATGACTCTCACTTCTCCAACAAGGCTTTTCGGTGAAACCAAACTCGCGGATGAATCATGCAAGAAAATGATTGGCTTCCGTTGGAGCAGCCAGGAACAAATTTGCAATGCCGGTGGCGGACGAGGGGGGGAATTGCGGAGAAGAAGCAGCACAGCTTGGGGATTTCCCGGGTGTCGCTCGACAGCCTGTTACAGCCGTTTAGACGTCGGGTCGTGGTTATGATGCCCTATGACAACAACTGGAGTAGGTAATTGCGCAGGCTTTCGTGAGAATATGCGGAAGACTGAGAAAGAAATGGCTTCAAAGCAAAGTCAAGAGTAATCGCCCTATGACTATGAGATGTCACTGGACGATACATACCTTGAAGAACAAATGAGACATCCCTCTTAAGTAGTTTATGGTGGTAGGTACTCAGCGTGTTAATATTGGGAAGTAAAATTAAAGTCATAGGGCGAACAGATTGCGCAAACTGGGTACAGGCGTGCTGGTTATATTAGGGTGAAGATTTTGGACATCCTCCATTTCGATACTGCCATAACCTGCTCACATGGCACATCTTTTCCACCTCCCCAGAGTTCTCTTTGACACTCGCATACTTGCTTAGGCCATCTCTCCCTTGGCCTTCGAGCGTTGCCTCCTGTGCGCTCCGCCCGATGTGCATCAAATCAGGCGTGCAGTCGTCTGTTTCAGCACAAGACTTCATGTCCATGAAATCTCCCTCGACCGGCTCCCGGGTAAACCGTCCGGCCGAATCCAAGGGGAATATAGAGTCAAGGTAGTGCTGATTGAGCTGATGGCCTGCCCTTGGATTAACAAACACTTTGCCCATAAATCTGCTCTCGAGATGATTTTGGACCTTTTTCTTCGTAAAGGCCAGCACACCCCATCTGCTAGCGAAATCATAGGCATTGGCATAATGCTCGATGTGAGGAATTGCCCGCTGGTCTGCCGTTTCGCCTGCTGAACTTTGCTTCGCTGAAGATCCAGGTGATGCTATGCCGCGAGACGGGTTGCTGAAGTGATTCGCAAGGCAACCAAAAGTATACACCTCGAGAATCTGCAGAAGGTCTTGTGGAACCTCATCGAGCAGCCAATCCAGTATCATGCCACCTTCGATACCCCCCTGAGAGTGCAAGATAAGCACTACCTTTTTCACTCCTGGTTGATAGAGTGCTTTCTTAACCTTGACATAGCAGTCTCGAATGTCTGAGGTGGCGTAGAGCAATGCACGTTGGATAAGGCATTGTACAAGATCAAAGACAACGCCGTAACTGGGATCAGTTAGAAATGTTGCGACATGAAACTCCATTGCAGATGGTGAGGTTTATGAGACTACGGGAGAGGGGATACGAGGGCGTAACCAACGTCTTGTTATGTACTCCGACCACAGGCCGGTGAAAATTACGAGAGAGTCGATCAACGTTGCTTTGTAGCCAGTGTTTTCTGAATGAGAAAGGAAAGGATTAGCATATTCGGTCGTTTCAGGGGAACATACTTGATACGGATACTTACCCTACGCAGATTCCATTCAAAAAGATCCAAGCCTCATCATCATGAGACTCCCATTGTTGTGAGTATTCATCATCTGTCGACCTAAGGCCTTCTGCCGGAATGCCACGATTGAAATGGAAGCAGACAAGAGCGTTAAGAATGAGGACGATAGCAATATACAAGACATATATAGAAACAGGGTAGATTATCAGGAGTGGAAGTGATATGAGGAAAGATAGCTGCACTACAAAGAGAAAACAATGCAAGGCAATGTCAATCATATTTGCCCATGTTGGATAGAGCTCGTCTAATGGCCCGGACGGCCATGGATAAAGGGGCAGAAAAATGAACGGGATATACAGTATATTAGCAAAGAACAGCCGAACGTCAGAAGCAAATAATTGCCAAGGAGATCCTGTATACGTGAGCGGAAGCTCCGTCTCTTCACCTTCTTGCGAATGTAGAAAGCTGGGATAGTTCTTAGGCATTGTTTGATGACTCATTTTTTTTGTAACGTCTCAATTGAGTACAGTCAAGGCGATATTTCTCAAATATCTGGTACGCTGAGAGACGATGGGGACATGAGATCGGGATGGTGCTGTATGTATCTGTCCCCAGTCGGGCTCCCCCAAGTAATTCCCAACTACTTCAACCAACACCTTTATTGATGCAGCAGACAACCCAGGTTATTGCATGCTTCCGTTGTGCACCAATCAAAGTGTCTCTCCATAGGACATCAGCAATATGTCATTTTGACTTACTTTGCATGCCTCAGGACTCAGCTACATTTCATAGCCGTGCCGGCTGCATTCCATGACTGAGTTCTGAATGATAAGAGACTCGTCGTCTTGCTTTTGCGGCTGAATCAGCCAGGCTGAACAATGGTTGCTCGTGGCTTGCAACAGACTCAAACCTTCTGCCCAGCAATTTGCACAACAAGCACAAAATCACTCCCGGTACACTTAGCATGAGAACTTATCGAAACTTACTTTTCTCCCCTTGCTCGCCAATCTGATGACGGCTATCGTGACTTTGCAAAAGATCGAGATGCTGCAACAATCTCCAGCAGCCAAGCATTCTCAGCCCATGCGCCTGCATCCAGCCATCGTGTAACGACGACGCAACAAGGCTCGGCGCTGCTTTCTTTGAGATCGCTATAGCTTATGGCCAGCTTTCTGCCCTCCCTCAACTACTCGAGCATCTGGAGAATGTCAAAAGCTCCAGGGACTTGACCGCGAACATACATCAAGCTTGAGATTGCCTTCAGGATAGGAAATGGCTGCCCTAATACAGATATAAATAACCACCTTGTTCGCTCCTCTTTGTACTTCAATCTGGCCTGTGAATCTGAGCTGTTATAACGCCGTTACATACGACTACCGACGTTCCGTTATCCACAGTCCACTTCAAGACGGTTGGCATTCGGTAACACGTGATGCCAGGTTTAAAGAAACACGCCGATACAATTGACGGTGACAAGGCAGCTCCGGCTGCGAGAAATAATGGTCCTGATGATGGCTCCTTGGATCATCAAAGTGCCTCCTCGTCCCATGAACGGACCACTTCACACAAGGTAAATGGCCCATCAACAGAGAGGAAAGACAGGACACGCCAACGAGAGAGTCACCGACCGGCACATGACGATGGACAGGAAAGACAAACGCCACGTTCCTTTCCTCGAATATCACGACCTGTTGAGCTTATGCGAAACTCTTACGATGTTGTGGTAATTGGAACCGGTTATGGGGGAGGAGTTGCAGCCAGTCGTATGGCGAGAGGTAGACAAAGCGTCTGCGTCTTGGAGAGGGGAAAAGAAAGGTGGCCTGGCGAATACCCAGAAACATTGAACGATGCTGCCAAAGAGGTCCGTGTCAGTGGCGAATTCGCACCAGGAGACAGGAGAGGTATCCCAGGCCCGCTTGTAGACGGTGGCAACCCTGCCGGACTCTATCATTTCGTGGTCGGAGATGGGCAAAATGTGTTCATGGGTAATGGGCTGGGTGGTACAAGTCTGCTTAATGCAAACGTCTTTCTAGAGGCCACTCCTGCGGTTCTGGAGATGGACATCTGGCCAAAGGAGCTTAGAGGAGTGGAAGCATGGACCAGATGTAAGCCTCATGCTTTTCATAATTCTGAGGTCTCATGGGAGAATGCTTAGCTTCTTATCCAACTGTCTCCTCAATCTTCGGCAGCTTCAGAGTGTTTCATACTGACATAGGACAGATTACAACCGAGCCAGAGACGTTCTGGAACCAGCACAGTACCCAGCCTCTTATCCTAACCTTCTCAAGGCCGATCTACTCAAGAGAGAAGCGGAGCTTATGGGCGTCGGAGACAAGTTCTATCGCGTCAGCCAAACCACCAGGTTCCATGATGGACCGAATAGCTCTGGCGTCTTCATGCGAGCATCATCTCTGACAGGCATGGACGCTACCGGCATCAACGATGGAAGCAAATCTACCATCCTGGTGAATTACCTCAGTGATGCGTGGAACTGGGGGGCGGAGATCTTCTGCGAGTGCGAGGTGCGGTATGTCACAAAGGCCCCTGGACGTGAAGGGTATATCGTACACTTTGCGTGGAATTCAGACAACCGAGGACAATTCTCGGGTGCATACGACGACTTGATGTGGGTTCATGCGAAGAAATTGGTCTTTTTCGGTGCCGGTAGCATTGGAACAACGGAGATCCTTCTTCGTAGTAAGCAGCTGGGCCTCAACATGAGTGATGACCTTGGAACCGAGATGAGCGGAAACGGCGATATGTTGGGTTTTGCGTATGTATCGGCCAGTCTTTCCACCCTTCCATTTCTGAGAAAAAGACCCTTACTAACCTGAAAGCATGGAATAGATACAATACTGACTATGAGGCAAACTGCCTCGCTCACTCCCGTCCTACACCAGAACGGCCAGTTGGACCTTGTATCACGTCAGTGCTTGACTTGCGCGATCAGAAGAATCCTTTAGAGGGGTTCGTGATTGAGGACTGCGCAATTCCTCAGGCGCTGAGTCCGCTGATGATTCCGATCCTGGAGTATCTGCCAGATCAGATAAAGCCGTCTTATAACCTCGCCCAAGCTTGGGTCAAAGCAGCAGCAAGGTTGGGTAGCAAAGTTCTTGGGCCCTATGCCCCCAAAGGCAGTGTATCAAGAACAGGGGTATACCTCATCATGTCTCACGACAGTAAGTGAAGACTACCAGCAGTCAATGAATAACAGTGAGTAAGGGGTGACGCTCACATACCACCTTTGACAGGTAGCCAAGGCTCCCTCACGCTCAGAGAGGGCAAGCCTGTGCTGAGCTACTCCGGCGTCGGTCGCTCTCAGTCAGTGTCTCGTATTCACGCTTTCCTCGAAGCAATGACGGCCTCCGTAGGCGGCGACTTCATCGCCAATCCCGCCTGGACGCTATTAGGATCGCAGGAAATCACGGTCCATCCAATGTATGGTATCATATTCCAGCTCTCACAGTTTGTCTCTAACGGCCCATGTAGTGGTGGAGCTCGAATGAGTGCCGATGGCACAGGCAAAGCGGGTGTCGCGAACAGCGACGGGGAGATATTCAACGGACATGGAGACCGAGTGCACCCAGGCTTGGTCGTTTGTGACGGAGCCATCGTCCCCGCGGCTGTCGGCGTCAATCCATTTGCCACCATAACGGCCCTTGCTGAGAGGTCGGTCGAGATGGCTAGTCAGAAATACGGGATCGCTATCGACTGGGACACGAAAAATGGTATGTGACACGCAAGCCGGATGTCCAAATGCTGGGTCTAACGAGCGGCCAGGGCTACTAGATTTGTATGGGTCACCAGCATTCCCTTTGCCGACGGAGCCAGATATAGAAAAGCTGGCGAGCAGAATCACCAACGCCCGTGAAAATGGCCACTCTGGAGTCGGCTTCTCTGAAGTCATGTCGGGATTCATCCACGCTGGACAGGACGTGGGCGACTTTGAGGTTGCCACCAAAATTGCGCGTAGCCACTGTGAATCTGCAAGATTCTTTCTGAGTGTCAAATCTTGGGACACAAGCGAATGTGAGAAGTATCCCTTGAGAATGCCATCTTCTTTTCATGGATGCTAACCAGTTTCCATAGTGACTCAGAACAACTGCCATTCGGCCAATCTGACGGGTACTTTCTGCAGCAGTGCCTTTGGGGGAACCTTCATTGTTCATCGGGGTACTTTCCGGCTGTTTAATCAAGATGCCAGACATCCCGATACTGCAAACCTGACGTATGATTTTGACATGGTGTCTCCCAGTGGCAAAACGCTCCATTTCAATGGATACAAAGTTGTCAACTCAGCTGCATATCTCAACATTCCGGAGGTTTGGAGACAAACAACCACGCTGTACGTGACCATCACGAATAGCAAGGCCAAAGTGGTCGGACGTGGCACACTGCACATTCAGCCAGCAGACTTCTACAGGGAGCTCATGACATTCGGAACAACCGCGCCAACAGTATGGGGTGGGTTGACGTCGACCACGAAGTTCCTTTCGTTCTTCGTCAAACAGTTGGCTACACCGTTCTTCTCACGATTGGGCGCCCTTCAATGGCCAAGTGGTGTAGTGAATCATGCGGCTGGCGCTGCCACAGCATCCCAGGTCATATCACTAGAAGCGACAGACGGGGTCAAAACAACGATGCTAATGTGGAATCCCCTGCGAGAGAACGGGGAGGAGAACGCCTCCACGGCGCCGACAATTCTATTTATACCAGGAGCCGCAGTTGACCATACGATATTTGCGCTCCCAACCATTCGAAAGAATGCCGTCACCTACTTTCGCGAAGCCGGTTACAGAGTTTACTGTGTCACGCATAGGGTGGGCCGGACTCCCCTAGCCAGAGAAGACCACACACCATATGATGCAAGGCGAGACGTTCACGCAGCCCTGGCTCATATTCGCAAAGTCAGCCATTCACGTACCCAAGGAGGAGACAAGGTGTATGTCGTTGCACACTGCGTCGGTTCTCTCGCTCTTGCTTGTGGCCTTTTGGATGGAACTATTCCCGGCCACTGGATTCGCGGCATCACTTGCTCAATGGTCTTCATGCATCCTAAATTTGGCAAGATCAACAACCTCTTCTCTGCGTTCCCGGTGGACCTCTACAGCAGTCTCGTCGGCTCGTACTGGGACTGTTGTAGTAGTCCGAGCGACACATATACGCAGCAGCTTCTGAACCAAATGCTACGTTTCTATCCTGTTGGCAACCGTCATGAGATTTGCCGATCGGTCGTTTGCCATAGAAGCGAGTTGGTATTTGGGCGGTAAGTCATCAAATACATAGCCTTCTGTCCCGAATTTTTTCTCTATTCTAACGAGGAATTCTATACTAATTGCCTAATAAGACTTTGGACCCATAAGAACCTAAATGAAGCTACACATAGCCAGCTCGATCAATTTCTTGGGGGCACCTCGATGCAATCTCTCAAGTGGCTCACGAACTGCGGCCGTATCGAGAAAGTCACGACAAACAACCCCAATGCAAACCTGGTAAGAGCAGAGAACATGAGCCGCCTCAAAGAGATCCCCATACTGTTTCTGTCCGGCGCAGAGAATATGGTCTTCACCGCGGAAAACACGGATACCTCATACACTGCGCTATGCAATGCTCATGGGAGGCAATGGTACGAGAGAGAGCTCTTCCAAGGCAAAGGGCATCTTGATGCTTGGATGGGGGTTGGCGCATATCAAGATGTGTATCCCAGAGTGGAGCGACATGTCGAGAAGGTCTTCGAGGGGTTGAAGGTTTGAAACAAAAATGGAACCAAAAATGGAACGTACGATATGTTTTCCTACCGCATCAAGTTTGGTAAATCACCCCAGCACGCACGCAAGTGGTCATTTCACAGATTGGTTAAGCTCATTCAAAGGAACCCCCAATCTTGAACGACGTGTATGTAGTACAGTATGATCCGCTAAGGCGGCGTGTTTACACTAGGCGCACAAGCCCCTCGACTGCATGAAATGAACTACTGACTCTTGCTTCAAACCGGGTCAGCCAGCAGCTACCCAAACCGACTACTGACTATGCTTAACTATGGTAGACGCAAATAGTGTAGGTCGACAGCTGCTAAAGTAGTGAACTGTTGGCGGCGGGTTAAGCGACCTCCTGTCAGTTGAGGTGTAGCCTCAAAGGAGACCCCCTAGTCACTTCATATGCCGGAAATCACATGTTTGGCAGTATCACCATTTATATGGGGATATGAAAGCTTCAAGCGAGGTTTATTTAAGCACTATCACCCTTCCAACGTAAAATATCCACTGCCAGGTGCCGTACTGCACTCAGTAACGGAAGAGAGCTCAGAATCATCTGACTAGCTACAGGTTTGCTTGACGCTCAACTCTTGTGTACTACTACACTTCCTTGATTGTCTTTCATCCGCTCAACAAAAGATATCTACCGGGCTGAGTATATCTAGTAGCAGAGGAGGCTCCGGTGCACGTTACAGGCGAGGTTGGCCGGGGCATCATGGCAGTTGCTGTTAAAGGAGCCATCATCATTGTCCAGCCAGATTGGCCCGCCGCAGCCCTGCAGCACGTACTTGTGCCCGTTATCGAGCGGGTTGGCGAGATGGACGCCGCATGGGTTCTCGCCTTGATCGTTGATACGAGTCCAGCGGCAGGGGTCGGCACCATCAACCCACATCACTAATAGGTAGGAAAGAGGCCTCCGTCAGAACGTCTGCAGCCAGTTGGAAGATATATCATCAGGTTGAACACAACTTACCGTTAAATCCTGCGGCGGTCCCGACAGCAATTGTGGCCTCAACGCGCGTTGCGGACAAGGCCAGAGCCAAGATGGTGGGAATAAAGTCTCGTGAGAACAGCATATTGAAAGGCTAGGGACTTGTCGCTGGACTACTTTGATGGAGGGATTGTTATTGTTTCTTGGGCCACATGTTTGGAACAGACGGTCAAAACTAGCTCTTTATATAGCCCAGCAAATATTTTGCATCTTCGGTGGCGATTCGTATTCAGACACGAATGATGACGCATATTAGCTTGGCGTAAGCAGGTATCGGTTCTCAAGAACAATGAACTTCCTAATAAGGCAGACCATGGAAGCTATGGCTGGATGTCGAATAAGCATAACTGGGTAAAAAGCAACGGTCCGTTATTAGATCACGCCAGATGACAGCAGAGCATTGCGGGCGTTGTTCAGAATGTGGGGGGATGCTACGCGGCAGTTGTCGGTGCAGAAAGATTAGGTCCTTGGTGAAGCAATAGATGAATGGGAGAGTTGTGGTATACCGACCTCCCTCCTTGCTTCCCATCTGCCAAAGTAGCTGTCTTGCCATTCACATTCCCCTGCCATCTACGCTCATGTACTCATCGGGCCCTTCATCTAGCTCACCGGGAGAGCTCTTCGACATAGCCATTTAGGGTGCTCTTTAATCCAGATGCCTCTTGACACTCATGGCTCTCAAGTGGATTGTGCCGAGTTACCAACTGCCCGGATTTTGCTTGACAAGAAAGGTCCGGTTGATCACTAAAACGAACCAATTATGTCCTGGTGGTTGTTATAAGCGCATTAAGGCTGATGTATCATTCACCAATCATAAGCCCTTGTCATTGCTGACTTGCTTTGTCTGCCTCAAGCACTGGAGCATCATGTCAGAGCTATTCGCTCATAGAATAAGTTGACGTTGCGTCCATTGTTGAGTCCCGCATAACAAGCAAACCACAGGACACGCCAGCAGACCCCCTTTTCTACTTCATTAGCCACAACGCATGTCCAGCTTTTGATGGCGAATGCTTCATACAACACCCTCATTTGTGACTCACTCAAAAGTATGTAGGCTAGTACCCGCTGTCTTCATTGGTAAAAGAGTATGTGTAACTTACGACATCCAATGCCTACCATACCGCCCAATACTTGAGTCAAAGTAATTCTACTCATTGCGTTGTTCCAAGCTCAATGATGTCGTAGATTGCAAGCTTCTGCCGTATGCTTATCTCTCGCCTTTGTGGGCGTAACTAGAGCAGTACTTATATCAAGTAATCTGCGAAGAATCTGCTCCTGGTATACGCAGAGCAATTATATCAACGACGAATGGCCCGAGCTTTAGCACGTGGTCGTCCAGCTTATATCGTGCTCAGTAACAAATCCCCATGAGCACCTCTACCTATGGAGTTGTGCAATTCATAGGAAGCGATTATTTCTGGATATTCATCGTGATTCAGAGACGTATGACCTACCCTTCTCTAGCTGTGAGAGCCTCGTCATCAGTCAGTGAGGCTCCGAGCCATGATTCCCGTAGTAAATCCGTCATTCACTGTATTATGTATGTTGTCAAGCTGCATCTAAAATAAGAATACCATCGAAACAAGTTTTATAGATAGGCACGACAATCAATCCTGGAAAACTGAAAAATGAGTGACCTTTGTGGTGCGTATATCTGCTCCATCTCCCAATTCAGTGATATAATGACATGACACAAACTGTACCCTATTAGTACTACATGCTTCTTGATACAGCGTTGCTATACAATAAATAGCTTTGTATGAGTATAAGTAGCAGAGACGTGGGAGGCTGAGTTTTAGCTATTGCTATTGCCATGGAAAAATGCCCAATGCAAAACCAACAATTTTGCAGTCAAATGCTCCGTCTGACAGCACATAGTATATAAGATATTCAACAATGACAGATCACTTATTTTCTATTGTAATGCTTCAGTGCTCAAGTACATATATTTCGTGTTGTACTTCATTGCTATGGTCGCGTGCACTTGGTCTCATATTCTAGTTCGAACCTCATGTTGTTGCTCCCGATGAATTCTAGATCTGAGCAGGCGCTCCTCAGTATCTCCCTCATCGACGAACAGTGTGGCACGATCTCCACCAAGACCCAAAAGCGCTAAACTGTCCTGAATCTATTCATACTCAACAGTCACAGTGCTGCCAGAGACCGTTGTTGATGTGAGAATGTCTCCCCTTGAGTCCTCCAGGTCGATAATGACGGGAGAGTCGCCGCCCGCTGTCACAGTTGCTCCGTTCACGACAGCGGTGGCTCCGGTAAAGGTAACGGATCCAAAGTCTGCAAAGGGAACCAACGAGCTGCCAGAGGTAAAGTCCTCGACAATCCACTCAGCGCTCGTGCCGGGCAGGGGTGAGTTCTGTCGGGAGAAGGTGTGCGATACAGTCTTCCCACCGCTTGTCAGGGTAGTAACGCCGCTGTTAGTGCCAGTCTTGGTGGCAGTAACGGTGACAACCGATCCAGCCGTCACAGAGATGCCAGAGTACTCAACCAACGCGGCCGGAAGGTACTCATACCAAGCCTCGTACAAGTATTCGCCGTCTTCGACGCACCAAAGGACGCCAGTCTGGATGAGGTCGGCATCAGAGTAGCCGTCAATTCCAACCCAAGCAGCACCACAGTACTCCTCGCGAGAACTGCCACCAGCTGGGACGCTGGGCCTGGGGACCGTGAAGGTGCCGCTGACCTCGGTAACGCCCGAAGTCGTGATAGCGGCGCCTGCCCAGTTCGTAGACTCAACATCGGCCGTTCCATTGACGTTCTTAGATGAGCCGGCTTGGAACCTGTTGGAGCGGCGGGCAGCACTCCTGGCTCGGATAGCATCCATAGCCGCCTGCTTGCGTGCGGCAAGAGGGGATGCCAAAGCGGCACCAGCCAGCAGCAGGACGTTTGTGGCGAAAGCGAGGGTCTTCATCTTGATGGTTTCGGATGAAGATGTGCAGTTGAGATGGGTGGAAGTGAGACAGTTGACACGGGCAAAGCCTTTGGATGAAGATGTTGGTCGATCGTGGACTGTGGGGCGAACAGCTGTTGCTCCTGTATAGGTATGAGTTGAAGGAGGTTCCGAGAGGGTCTTTATATACTTACAATTCTATGGGTGTACACTGCTCCGGTTCGTCTTGTAATGGTTCTCATTGCTGAAAACAAGGGCTTGAAGATGCAATCGGAGGTGGTGATCGAAATAGGAATGTAGGATTTTCCTGGGAAGCGGGAGACACTTTTCGCATAAGCTTGAAGATATCTTAGCCATATCTACACGTCATTAGATGCCGGTCGAACCAGAAGGAAGGCACCATTGAGAAAAAGGAATAACTGTTGAGAGGGTTGAGCATGTCTTGCTCTGCGACCTGCCTATTGCGAAGAACATCTCCGAGAAGAAGACAGCCAATGGTGTCCTCAGTAGCTGAAGCTTTGCAGACGTCTAGGAATATCGGACTAGAGGCTGAATGAGCCTTGTGAGCTACGTAAACTACGTAAACTAACTTTGGTCTCACGTTGTTGAGCAAACTCAGCGCTTGCGTTTGTTGGCGTTTTCTCAATAGTCACCAGGTCTCGTAGCTGACATGTCACTTCTACCTGGTTCAAGAGATATGTAACATCTTCAACATGACCTGGTTGCGGGACGCTGCTCGATGTGTACACAGGTTACGGGGCTATCTACTTTCTATAAAGCTCTTACACGTACGGCTAAGTCATTCATCAAGCATTGGGATCGAGACATGCTCTTTCGCAATTTTCACGCAATTGGTAGCAAGCTCATCCACTACCGGAGCGCTGAGCTATGTATAAGCCTTTCTTTAACCCAGATCAGTTGCTTTGCATAAGGTACGTGGGTGAAGCGTAGGTAGCTTCCTGATTTGCTTTATTACTTACTGGAAGAGAGGGTCAACATCAACTCCGATTCGTCTCCCAAGGCATTGCTGCAGCCACTTGCTCGCGTAGTAGCGGCACCTTACCCGTATGGGCGCTTCATACCTATGATGATATATGACTGGATGATTTCATCTTCCCTCGACTAATAGAGCACCACTCAGCTTCACATATCTCGAGGTAGCTTCGTACGTGGGAATGTTTTATCAAGCTAACGCAACCAGAAAGCTTAGTAACGCCATCAATGCATAGTGGGGGTAATACCGGAAAAGGAGTATGTATGTAGGTCGTTGCAATGGGACGAAGATAACATGCGATACCACCCCATAATCAAGTTTGGCCTGGCCCATCTCCTTCAGCTTCCGTGATGCCAAGCACCCAGTAGAAGCCGTCTTCCATATTGAAAAGCTGCCTCCTTCCCATTGCACTCAAAGGCCGATCCGGCGCATATGATGGCCTGCATGGAGATTTGGCAATGAACGAATAACTTGGCAACCGGGAGGGTTGGATCTCTTATTCCCGTAGTTCTGACCCTTGACAATAGAAGGGACTTTTGATCACGAATGGTGTGTAGTTCTGGAGTCGGAGCTTTTCCTAAAGTCACTATTGCATATGATAGATCTATATCTCTTAGATATACTAGGTAGGTATGCAAAGCTAGAACGCCCCAGGCCCTACGTAGGTAGGCAAGGTATTCGCATCGTCTTTGACTGGATTTTGCTCCCCATGAACTTGGTAGACTATTTCCTCGTTTTGCCAGTTTCAACTTCAAGTTTTTTTCAAATTTCTTGGTTGACAGTGAAAGATTGTTTCTATCACTGCAAAGGGTTGAGGGATATCGAGCAGCCCTAATCCTCATGTACAGTATCATCGACCCCTGCGCTTGACTGCAGCTAAAGATCTTGCCGGCAGCTGGAGGACCCACCAACCGGCATGTGAGCCAGCTTTGGACACCTCCAACGGATCAGTCGGCACCGATATATCAAGTCCGGGATGGATCTGAGCTCTTCCCCGCGATGAGGTTGCACAGGGGTGGAATGAGCGGACGCCCGCTTGTGGCGAGCTTGGAGAAAAGTTCATGACTTTCCTTACTTCGAGGGAACTCGAAGTGAAAGTTTTACGCTCTATGAATTGAGTACCTGATATGATCGACGAGCTCGATAATATCGGATGTGTCGACAGCTGCAAGTAAGGGACTGAGGGAATAGAAATTGGTTCTGCTTGACTGACCCAACATTATCCCACCACTCCTCCTTACTGGAAAGCGGTTTGGGCGGGACATACTACGCTCTGGGTGTGGTAACACTCCAGTTAGCCGCCTGATGAATCCATGCCCTAGATGATGTGATTCATGCGACAGTGAACTTAGGACGTCTGAATGTCACCGGAGCCGAGTGATTTACATGATTTACAGCTTCATCCGCTGGCTCAATCAAGATCCGAGGCAAGTAGTTGTGCTTCCAAGAGATTAGGAGATATAGACGCTCCAATCATGACCTAAAATCGACATCAAGGTTAAAGGGTAGGTAAATCCTCGCTTGAGTGCGATCATCAAAACGTGCTTGTCGTAGGCTACCTCGTAGACGACTAGGCGCCCGTGCGCCTCTCGAAGGAACGCACTCTCCATGCCTTGGAAGTAAGTGGTACAAACTATCGGTAGCAGTGACCCAATACTATATATCTGTCTGGCAGTGAACACTTGAGACCATATGTATGTAGTGAAGTAGACCACCAGCGGATGCCGGCTGTTGTATGGGTATTTCCTTTGTTACTATTACTCTTCTTATCCGTCTGTATCCTCAATGGCTATTGTGAGCTTCGGGCACTTCCGACCTACCCCCGCATGGCAGAACACGCCACGCGGAAGATCACTCGAATGTGATCGAGGAGCATCAGGGCTGCCCTGGCGTTCTCCACTTAGGAGTGGAGGATCCATGATTGACATATTTTGCTCGGACAGTATTAGGGGCCGGACTGCAGAAGACACTTAACGGTTGAGGACGTTGCACAAGAGTAGCTACCTATGGCGTGAGGAAATGGGCAAAGACATTCTCACAAGCGTGAGTAATCCTTCTGAGAAGGATTGGAGAGGCGTTAGCTCATGAGATGGAATATTCTGAGTTACAATTGGATTAATGTGAGCTCACTAATGCAAATTGTCGGCGAAGTCGCCAAATTCTTCAACAGTTGCCGCCTCCACAAAGGATTCTCATGAATCTAGCACATCAATGTGGATGTATGATATTTTTATTAGAAGCACCAGAACAAATTTTTCAGTTGTAGATAGCTTGAAGGAATACTACACTGAGATATCAAATCTTGAGCCTGAAGTCCAATGGAGAGGTTCCCATAGGAGCACCAACTTCATGAGTACGACGCTGCCGGCCGATTGAGCAACTTGACGCTGGGAACACTCAAGTTGGCCTACTCATACGGTCCAGGAAATCGCGTCGTTGGTACGACCGTCACAGACTCAGGGCATGATATCAGTGTTTCCACAGTTCTCACCTTTGACGATTTTGGCCGCGAAGTAGAGAGAGCCGTAAGCCAACAGGGCCAGCTGCTCTACCGTCTGAGCCAGTCATATGAACACACCGGCATCGTCACTTCACGCCATCTCGAGGGTGGTGGTGAGGGCAAGACGGTAAGAGACGAGAGCTTTGAGTATGATGTCCACAGCCGGCTGACCAAGTTTACCTGCACGGCGGACGAGGCTCAGATGCCGACCGACGAAAAGGAGCACCCTATTCAACAGCAGCAATTCGACTTGGACGACTTGGACAATATCCGATCTGTCACCACCACTTTCAGTGACGGCAGCCAAGATCTGGCGACTTATGTCTACGACAATGAAGACGACGCATTCCAACTAACGCAAATAACCCACACACATCCCGACTTCCCCTCTCAAACCAACCTCGCCTACAATGCCAATGGCTGCCTGACGCGGGACGAGGAGGGCAAGACGCTCGACTATGAAAGCCACAGTCGCCTGAAGAGTGTCAGAGACGGCAGCGGACGAGTGATGAGCCAATACGATCACGATGCAGCCGGCCGCCTCGTCCGCCAATCGATCCCAGGTCAACCAGATACGCGCCTCTTCTATCGGGGAGACCAGCTCATTGGCATCGTGTCTGGCGGCGCCCAGACGAGCTTCTTGGCAGACCATCTAGGCTATTGGGGCCAGGTATCTCAAGCAGATAGCAACAGCAACGAGGCAGAAGCGCAGCTATGGGTAGCCGATGGCCACGGCTCAATCCTCAACAGGACTGGGCCTGATCAAAAGACCCTTCTACAGCAGTCATACAACTCCTACGGGCACCCCCCACTGCTCAGCACTGGCACCGCCATTGCCTTCAACGGCCAGTATCGCGACCCCGTCACGGGATGGTACCATCTCGGCAACGGCTACCGCACATACAACCCGGTGCTCCGGCGCTTCCACGTCCCGGACCCAGGCAGCCCCTTTTCTACCGGCGAGATCAACCCCTATGCCTACTGCGCTGGAGACCCCATCAACCGTATTGATCCTAGTGGGCGGTTCAGTTTCTTCAGCCTGCAGTTTGACTGGGGCGACCTTCTCAAATTCGTTGTCGGCTTTGTTGTCAGCATCCTCGTCGGCGTTCTAACTGTGGGTGCTGGCACAGCCATTGCGGTCGGCGTGGACATAGCCGCCGACGTTGCCACGGACATGGCCATAAGTCCATTGGCCGATCTCGCTGCAGGCCGCAAGCCGTCGTGGAAGTCAGTCGCAGTGGATGCGCTCAACGGACTGTTTGACGGCGTTCTGGGCGAGTTGGGAGGCAGTCTGCTCTCCGCGGGCTTCAAGGCCGCGACTAAGTTCAAGACGGCGATCGGACGCGCTGGATCGTACACGGTCAATGACGTTGTGGAACATTCCTTTGGCAAGACGTTAAAGGAGGTTGTTAAGGAAGTCTTTCCAACTGAAGTTGTCAGTAATGTCGTCGAGGGTCTATCTGAGATTGATCCCTTTCCGGAGACTTCCGGCGAGTCCCATGCAGGTCCGTCCCGCTCCCTTTCGTACGGTCAGCAACAGCGGCAAATCGAGGCATCCGGTATCCAAGTACCATCAAACATTTGCCGACAGGCATCTGTGGCCAGCGACCCGATCCGTCCGGCACTGCTAGATCGTGGGTTCTCTGTACATCCCGAATACCGGCGCGGCTCCGGGCCCCGTAGCCAGGGGGCCGTCAGGTCGTCTGTGGCTCAGATTCTGAATCGGCCGCTGCAATTTGCTTTTGGGCCCGCAGGCTCCTCGCAGGGGAAGTGACAGACCACGGGCAGCGGTGCGCTCGAGGCGCTCGAGAAGAAGCGACGCATGTATGATACGCTGCGGGACACGATTCGGCGACAGGCTGGAGGAGGCTCCGGAACGGGAGGCATGTGAATGGTCAATGTAGTCGCGTATCACTATTTAAGGGTGGTTATGTGGGCAATTGTGATGCTTCCTGGGGCCCGAGGGACGAAGTGAAAAGATGCTCTCGAGATCTAGCCCCCGTTTTGCAGCTATCAATCATCTACCTCTGCCATAGATCACGGCTACTCAGGTTGGATGACTCAATGCCTTCGGGTTCATGGCTATTAGTGCCCTTTTATGCCTGAGCATTGTTCTACCTACTTATAAGTGATACTCAAGTGATACGCGGTTTATATTGCTTGTGGCAGCTCTCGGGCCCTCCGTGGCGGCACACTTCATCTCAAACTGTTTGCCTCCTTTGCATAAACTGCCTCTTCCCAGACAGGCTGCCTATGGTAGATCTGATCCCTATAGGTATTGAGGGCTGTTGTTCAATCAAGCAGTACAAATTGCCAGACTGCGCATTCTGCATACTTTGTATCTTCAGCGGCTCCTCGACCGTTGGAGACCAATAACTAACGCCCCAGGCCACACTTGTTGCGTCACATGGTGATAGGAAGCAGGCCACGCCCTTGCCTGAAGAGAGAAGTAGTCCCCATTTCTTATCGACTAGACTTGGTATGCCATCAGGAAAGACGGCCAGGCCCCCTTTCTGCCTCACACCAACGTATTGCAGCGTGTCGTCAGGGCGGAGCCTTGCTCTAACCTTACTAGATGCTCCATCGGCAACGATGAGGAGATCACATTTGGTGGTTGTATTCCCTGCAGATAAGCCTTCACCAGAGAGGTGTACCAGCATCGTCCCGTTGGCAAGCCTCTCCGCGTCCACTCATGCCGTGTCCCATAGAATCTGGTCTGGCCCGACAGCATTAATTAAGACGCTTCGAAGACTTTTTCTGGCGATTCGTATCCCCCCAACGGGAAGGCTGGCAGCAGGCTTGAACTTGACACTCAATAGCTCAGTCCATTTATTGTTCCACACCGTGAGGGCCAATGGATTATCGAGCCCCTGAGTAGCGTGTTTGAGGACTTCGTCGAGTATTCCGAGATCGCGAGCTGCATAGAGGCCACCAGTTTCATCAGATCCGGCGAGAGATAAACTGTAGCCTTCTCGGCCAGCTGGTACAGCAGCGGAATCGCGTTCGTAAATGACAACGCTAGGAGGAATGAGACCAGTTGGCCATAGCTGTCGAAGTGCGAGGGCAAAGGAGAGACCCGAGATTCCTGCACCAGCAACCACGATCCGTTTGCCTGATAGAAAATGCGCGTCCATGTTTTCTTTCTTGCTGAATTGAGGTCTCCATTCATTATTGCTTCTCCTCTTATATGACTCTGTACACTGTTGCATTATATCAAATCGCATGAGCAATGTCGTCAGATTAGGACCGCAACTCGCTGTTTGGCAAGGCCGAGAGCCGAACAGGGATGAAACCGACACTGAGCTGCTGATGACTCGCTGGAGGGGGCATTTCCCCACAAGCATCGTCGCTGAAGGAGAAGTCCGAAGACCGAAATGATTCTTCGGCGGTGCGGTCGAAAACTGAGGCGGTAATGGAGGTTTGGTCACGTTTCACATACAAGACTGTATCTGATATGTCTGGGGAGCTGTCGAATCTGGGAGAAAGAATCATAGGGCTATGCAGATAAAGTCACTCAGTAACGTGAAAAACCAATCACATAAATGTTGAAAAAAAAAAAAAAAAAAACGCAGTTCGCCAATTGGTTATGAGTGAAGATTTGATTTATCCAGGGAAGTAAGTCATCCAGGGGCATCGGACATAGTATGAACAGACTGTCATGGTCCGAACCCCCGGCTTCCCATGAAATCCAATTCGTCGCCATGCATATCAGGAATTCTTGCAGTAACCTCGGAAAAGGCTAGAGTCTCGTTGTCAATGGTTTGCCACGCTGTAAATGGCATATCAAGGGGACACTGAGACGCCTCAGCTTCCTTGGAAACTCCGTGGCTCCTGTCAGACTCCGCACCCCTGCTTGCTGCTTCTCCAAGAGGCAAATGTGCAAAATGTGGTGTGTTTGTTGTGCCACAGAGTCGAGAACCTTCTCCTAATTGTTCTCCCTCATTGTCCATTGAGAGATGCATTGAATGTTCGAAACCTGTGTAGTCACTGAGAGCCGTTTCCCCGACGAGCTCACCACTTCTGTGTGCAGAGAACTGAGAAGCCGAAGGCCGTCGTTTCCTTTTGTGAGTGTTGTCCGTAGAACGAGGCTCCAGATTTCGGGATATGGCACCCAGAGACGGCTTGAAGCAATCGGTAATGTCCAGCCGGCTCATGGCCGCTGTCACTCCCGTTAGCAACGGGACTGACTTTGTCATCCTTAAATTCATCGGCCGCAAATGTCCCACAGGTTTGTCTAAGGGAAGCCGCCCAGGCAATGGAGGGCTCATCTGCGTGTGCCTCGATATTGGACTCCGTGCCATGAGAGGGATGCTAGAGGCAGGGCCGCCGAATAGGTCCCGGTATTGATAAAGATTGGGCAGCTTGATGATGCTCGAGAGGCCATTCTTATCAATGTCGAGACATGCTTGCTGTAGGAAGGCGCTTGTAATCAAGTGGATGCGGCTTATGGCTTCCATGACGTTGATGATGAGTTCTAGGTTGGACATGTCTTTGGAGTTGATTCCTGAGGAAGGGTCCTGTTTGGCGAGGTACACGTAGACGGTCGTCGCACAGTAGAGGGAGAAGGCGCACAGGGGGTTGCTCTATATTGTATGTCAGCCTCGTACTTCAATGTCGATACGGGGTCCCGTACAAACAAAGAGGAGCGGTGTGATGTCAGCTTAGCAATGCTGGCAATTTCCTCAGCAGCATTTTTGAGCAGACTGTGACACTCCTTTCTCAACGAATCATCGAGTTGGTGGGTTTCGATCTTCTCGAGAGCAACGTGGTGCAAGCATATCACGCATGCGTGAAAGTTCAGGTTGATATATGTAGCGAGAGGGTCTCGTATGTTGTCAGGAAGACGGAAGCTTTCCGGCATGAACAGGAACAGGGTGGACAATTGGTTATCTAAACGCCGGTGCCTCTGCCAGAAAGCACCATTGATGGCATCTTCAGGTCGGTCGGACGACTTGATGAGATGAACGTGTGACATGATGGACTTGAGCATCTCGTTGATAACGAGGAACCCAGTAAAGCCACTATATGGTGCGCCTTTCATAACCTCATACAAGAAAGGTGCAGTTTCTTCTTGGCCTGAGGCAAAGGCCGCTTCGCTAGCCGGAAGCCGAGTCATTATCTGTGTTTGTTTAGACCTGTCATGGTTCCAGGCTATGGGAGTGAGGAACTCACCTCTTCCGTCCTAATGATGCTATTCCAACCAGTCGCTATACTTCCCTGGGCATCGTTGGAAAAAGCGATCCAAAAGACTCGTCTGCGCTCCTCCAATTCGGTCCAGTCGATTGGGGGTCCCAGGCTCGGAGGGAGAAGGTCATCTGGCGCATCTATCCTGTCGAGAGCCAGCATTTGCACAAGTCTGGAGCCTCGAGCGGCGCTCATGGATGCTCTTGTGTAAAGCATAGCTCTGGCTTCATAGGCAGTGATGAGGACCCAGGTTTGGGCATGTGCTATTGTGATAAAATGCTCCCCGTCACCCTTTCTGCGCGTTAGCGATAGCTAGGCCACTCCTTTGATAGAGATTCCCACCTTCAATTCGTCAGTCTCGGCGTAATGTCTGGCTCTTTTATAAAAGACATCAGCGATTCGGTCGTATTTAGGATGCCACAAGGCGCCCATTGCCCAGATAGCATACTGCAAGCACATTGGTGGCTTGTTCAGCGAATTGCCGTAGAACGCTTTGTAATAGCGGCCAGGATGGACTGCCGGCATATAATGATATTGCGTAGAGAAGAAGGAGGTGTGCCTAGGTACTAATGGTGAGAAGCCTGTCGCTAGAGGTAGGTAAGATATAGCGCCATGAAGACTCACAGATCTTCTATCATTTCAGAAGGCGGCAGTGCCTCTGACATGCCGAGATCAATCAGCTGGCCACTCTCGAACGAATCGCCAGCATAATTATCAAGTCCTGCAGGTCGGAATAGCGGTTGCGTCCCCTCCGGAGCCTCATTGTCCCCAATCACTTCATGGCTAAATAGCTGATCCTCGCCAGCAAAGGTGCTGGGCAGACCGTTGAGGTTTTGAAAAGCGGCGTCGTCTTCCCACGCTATCCCGTTGCTCGGTTGGTCTTTGCTACTGACACAATCTTCGCTGTCCAGTCCGCCGACAAGGATGTCTTTGCTAGTAGTGTCAGGACGGCTTTGGCCAACCTCTTTGAGATATCCTTCAACCTGGGCTATTGGTATTTGTGAGTTACAGCGGTCCAACTGCTCCAGAAGACGCGTGCATCTGAGCAAGGGAAGCTCTCAAAACATACCTATGCGAGCCTCCAGCTCCTTGACATTGCTTTGCAGCAACTTCGGCTTGCGCCGAGCTTCCGGATAAATGCACTCGCTGTTGGCTTTGGCGCATCGCGTGCAAGCCGGTCTCTCATGGTCACATTTCAGCTTCCGGACTTTACAAGAGAGGCAAGAGAGTGGTTTCTTGGGCTTTGAACTGGGTTGTGGAGCATTCAGCTGTGCTTTATCGTCAGCTGCTGACATGGTGGCTCGAGGATTTCATCGCCTTTTGCACAGCGCCAGCACCTCGACCTGTGCTAAAGTATGCAGGTACTAGGTTAGTCCTGTCGAGATGTGAGGCCTTTGACCAGATACTGAAAGATTTGAAGCCAGCAGGAAGTTGTTGATCAGACACCCCTTGAAGATGCGATGCTTGAATTGTGGCCTGATAAGGCTCTCGAATCCAGATTGATGACTACTACAACGTGAGGTACTCTTAGCCTACCTACCTTAGGTAAACAAGGGTCACGTTCTCACTCAGGTGCTCGGCTTACGAGCAGCGCTTCCGACGCGGGTACGCGATCCCTTCAGAATTCCCCGGAGGCAATGACTCATACCACGGTTACCCTACATGTATGCAGCGAGCAATGCCTGCGCAACTTGCAGTAGTAAAGCATCAAAAAGTGTACACATGTATGTTTCATTTCAGACAATCCTTCTATACCTTATCTATAAGCGAGGGAATCGCTCAATTCTCACGAATCCATCCTACTGATCAGCGATATCAATCACGCCTACTCCGTCTTCAATCTTGATCTTCGTTCCAAACGGCTGAGAGTATGTGCAGAGCCGGCCGAGAATTTCGTTGGCCACCTTGAGGGCTGGCCGCGTGGGAGTTCCAATCAAAGAGCCAGGACGAGGCGTCCTCCCCAGATCAGCCGGGTATATGCGTACTTGCGACAGCTTTCCGTCAAGGTAATTCGCCGTAACCAGCAGAGCTTCCTTGTTCTCCGGCAAATCCAGCCACGCCCAGCGGCCCTCGTTGCTCTCGCCGTCCCCAATGATAGGACCCTCAAGCGGAGTAGGCGCGCGAAAGGCGGCATCGTCGCGCCAGGATCGGAACTGGGAGTTCTGGAAGACAAAGTTGGAGACGCCGTAGAAGATAGGCTTTCCCTTGTATATCTCCACGCCCTTGAGCGTGTGCACGCCGTGGGCGAAGAAGAAATCGGCGCCATTGTCGATGACTTGCCGCGCGAACTGGATCTGGAAGTCTGCCGGGTAGTGGTCGAACGAGTAGTGCTGGAACGAGAAGCGGTTCTGATGCCAGTGGATGGTGACGCTGAGGAAATCGGAAAACTGCTTGCCGGACCGGACCTCGCGGAGGATGTCACGGAGATCCTGAGGCTCCATCTCGTAGATATACTCACCTGGCTTCGAAGCCACTTTGAAGTGAACATCAAAGGCGTTCAGCGTCTCGGAACCGTCGTTGGGATCGACACCCGCGATAGCTTTAAGTTGCTTCATCTGCTCCGCCGTGACACTGTGGAAGACTTTCAGGCGGAGAGAGTTGTTCTTGTACGTAATTTTGCCCTTGGATCCGAAGTGGTGTTCGAGGCGCTTCTTGATGCCGGCTACTTCTTCATCCGCCTCGACGCTGGCATTGTGGACCCTGAATTGCCGTCCGAAGACGAGAACAGATCCTTTGGGGTCGGCTTTTGGCATGCCAAGCGGTCTGCTAACCTCGTCTCGGCGGGCGATGATGCTATCGCGAATCGCTCTCACTTGCTCGAGCTGTTCAGGGGTCACAAGCACGGGGTCTCCCATAGGTACGCCGACCAGTTGAGAGTAGTCTTGGGTTTCCGCATAGGCACCGATAAAGCCTACGATACCCTTTGGCGTCGTCTTGAAGCGGGCAAGCCTAGCCTCAACAGTGTTGTAATCCGTTCCGACGTAGTCGATTCCCACGCGGCGAAGTTGCTCGAGGTTTTGAATGAGTCCGGGGTCGCCGTTGTCGAACGTGTGGTTGTTCGCCTTTGTGACCATGTCGATGCCCATGTTTTTCCAGTCCTCCGCCACACTCTTGTCTGCCTCCATGTGCGAAGGAGGCCCACGATAGGTGAGGCGATCAACGACGGTGTTCTCGTTGTTGGCAAAGGTCATGTCGGCCTTTTGCATGACCTCAACAAGAGCTTGGATGTCCGGGTCATTTCGGTTCGAGAATGGCATCATCTGGATGAGATCACCCACTGCCGCAACACTGAAGGGCTGCTTGATACGCATCGCCAGCTCGCTCTCCTTGTCCCGGAAGCTCTCCGGCGGACGCATGGTGATGGAAATGGGCATTTTGAGACGTTTAGGTTCGTTTGAAAGCTGAGTGAAGATGCAGAAGACGTTGACGAATAGTGAGAATCAACACAATTGCTTCGTGAGGGCAACGTTCGCATTATATGTGATTTATCCCATTTCTCCTTCCACTCCTGCCTCCCAGATGCCAAAATCTCCAGGCAGACTTCGAAGCCGTTTGCCGAGACCGGCTCCGAATCCCACAGGAATAACGTCAAGCATCCTTGATATCTCATCCAGGACACTTCGAGACCGTGAAAATTTCCACAAAGAGAATAATCATCGACGGCGACCGGTCGCTAATGCCACGCGGAAGATGTTGACGAGTAGTTCGAGGCCACAGAAGACGCCTCTCCTGGACCATCTGCGGACATTTCCCGCTTTCCGGGGCTCAGGTGCCCACAAAAAGGAGGCAGAACACGGAGAATAGGACATCTGATATGCCTCGAATTCCGCGCTCGATCGGCAGCTGAGCCCCGGGCAATGCCGTAGTCGAGGAAAGATTCCTAGTTATGGTAACAAGGCGAAGGTCTAATGCAAGTGTCGCGATAATTTCCGCTTTCGGTAACTTGCCCAACCGACCGTCTCCGCCACGAGCTCTGAGGCGTTTCTGCAGTTGGTGACAGCATTCATTTGCCTTGACGCGACTTGCACTCAGGGCTATGCCGTTGAAGGGTTCGAAGAAGCTAAGGTATAAACACTGAGAAATGACAATGTTAGTTCAAATGTTCGAGGATAGGTATCTTCAACCTCATCGCCATCACTAGGGAATGGAGTCCTGATTCACTTCACTTAAAAGGGGATGAGCCCCCAAAGCAACCCAATGCTTGGCCAGAAGATGATAATGTGTAGCTTTGTCGAGATCGAGAGGCTTCTCAACCCACATATACCACTTTTAAGAAACAGGCGTCGCATTGGTAAGGCACACCTGTTTCTCCCTCGCGACAAGTCATCTTTATAGGCATCTCAGGCTCACTTGAATGTGTATCTCTGCACCAGCTATGGATATTCAAAGGTGCCGACAATGTCAGGCTATCAAGGTATTTTGGTCATAAACTCAGCTTGGCAAACTTGAGTTGCCGTTCCAGGCCACCATACTGTAGGTACCCAAGGCAGTGGCCAGGTATTAATAACACAGCGCGCTCCATCTGACTCATATCTTGATAAGCGCCATCGAAACAAAGATCAATGTGCGATCCTCGTTATATAAACATCTCGCACCTCTCTTCACTTGCTTCTAGTGGAAGCACTTTGTCGCCATGGCTGTGTCAACTACAAAGGCCCTCTGTGCCAATCTTCGGCTCGATGCTGAAAGGCCTTGCTTACTGTTTCGAGCCGTTTTGACGACACTTCAGGGAGTTCCAAACACTGCCAAGGCTCATACAATCGTGTAAATGGGCTCACCTCTACTACTAACTCTTGTTCTAAGCACCGTATACCGCCTTTGTGGAAGATACCCTCGTTGCCCTATACCATGGGGCTCGAATACTGCCACTGTTCATCTGACCAGTTGCAAAGGTAAGGCATACCCATGAATATAAAGTCATCTCTACTAATCGCTTTAACGGCAATACTCAGCTAGTATCGGAAAGTTTTGGTCGAGGTGCTATCTGAGCAGCCACATGTTACCTGAGTGGAAACAGTGATGCCGTCGTCCACATTCGAGAGCCTCCAGGACTCATCGTCATGAAAGGGGGGTTCGAAGAGGAACCGGATAACTCTATGCGCGTAGACTTTTAATGTCCGACGTGGAATTCTAAGCAAATCTTGACAAACGGTTCTGAGATGCAATGGGAGATTGTCTTGAACTTCTCATCTTTTCTGTACGAGAGTAGTCTTAGCATCCCAAGCCTGGCGTCTGCCAATCAAGCGATCCCTACCGACCGCTTTCTTCCGAGAAATGCAGGGGCACGGCAAAATCTATGCGTCTCTTCGCATGACCGGGCTATTTCTGTACAATATTCGTAAGCAGCCAGCCTTTATTAGTCAGAGCAGCAAGTCCACGTCTCTCCTGTGCTTCCACTTAAACATCACAAGATTCCAATGCTTCGAGCTCAAGACCTTACAGTTAAAGACCGTATAGGCAATTTCTGCTCAAGCTTGAAGGTCGGCCGTAAAGCTTCTCGCCATCTGATACAAGACACTGAAAAAAAGTATTCGGGTTCTTGCGGGGGAGTTTAGCCTCAACGCTACCCGCACGGCGGCGAGACGGTTCAGCAACCGGCCATGCAAGTTTCTGCCCATCTGCCAGACAGAGCCCGCAAAAAAAATACGGAGGCGGAGCAACTTGTTATTTTCGACAAGCATCCTGGGCAAGGACAGTCCCCGGAGGCGTCATCACTGTGGCTTCTCACTGAGCATTTTACCCCCCCACCGTGCTCACCAGGAGGTTTCACTCTGACAACATGCTCTCCAAATTATTGCTCGCTGTTGTCTCTTTGTCCTGTCTTTCCCTGACCTGTTTCTCAGTGCTTTCCGATGCCCTCCACTGACAGAGAGAACTCTCTCGCAATATGTGACTGACAAGCATTCTTGTCACCCGACATCTCGGCTAATTCCTCCTTTGCGAACTAGGACTATCGCAACTCTCTGGAACTCTTCTATCTGGAAACATCAAGTTCTCGAGAGTAACAAGGAAGAGGGACTGATCAGGCTCTGGCAGACTTATCTAGCAAACATCACTTAACGGCGACCTTGAATGGTTGAGTCACCATGGCAACGATTATCGTTCGAAGACAACCGCGCAGCAAGGGATGTGAGCAGTGCATTGCACGCCGTGTTAAGGTGAGGACAAACCAGTCTGTCTCCTGCTGTTCTCGCTTCTGCTTCCATGCAGCCTTGCAGGAGAACACAACTCTGACTAAACTGATGCAGTGCGACGAGAGGCCCGGGTGCTGTAAGAATTGTGCTCGTTTTGGTCTCCCCTGCTCAGGAGCAATTCGCGGTGCAGTCTTTCTCGACATGACGGAGAAGGTATCTTGCAGCTCAACGAAGCCAAAGAAGCAAAGGAGGAAAAAGAAAACAGTCGTCCCTCAAGAGAAGACGGGAGAGCCGACAGAGCAGACAGAGCAGCCCACTCCCCCAGATGATGCTTCAGAGCAAAAAGGCACTGTTGTGGAGCAGACAAGGTCTTTGGCAGTCCGTTCTGCCGTATTTCCGACCACTCCGGTTGACCCTACGTGTGACAATGGGGACGAAGCACCATGCGCGGATCTTCTTGAGATAGAAGAGAAAGGCGAGAGGAGCCATTGCGACCATTCGACTGTCCCAAACACTCGGCTCGTTTCCCACTTTGACGACGGAAGTTGCTTCGGCAGGAAGACCTTCAGTTACAACTCATCCATCCCTCCACATCTGGACGCGGCAGCGTACAACGAGTATTGTTTCGTCGGAAAGTTTGCTCAGCAGCTCCTCAGCTCTCGTCAAAGCTACTCCACCAACAGGCCCAAGTCATGGATCCTCGAGCTCCCCCATCTAGCGGCGACAAACGCGCTACCGTCGGCTCTTAGATACGCGATGCACGCGGCGGCACTCCTCTATCACGCCGTAATGAATCACGATGACAGGGCAAAAGTCGCCTCCTTGAAGTGGTATCTCGCTGGAATCCAGAGCTATCGAACCACGGTACTGGGATCGAAGCCGAAGAAAGATGTTGCGGCATCAGGACCAGCGGAGAAGACTTTGAGGTCGGAAGGGATGAGCGTCTTGGAAATTGCAGAGATTTGTGTCCCAATCATGTTCTCCTTCTACGAGGGCCTACAGGGCGCGAGTTCGGACGTAGAGTTTCTTCACCATGCGGCGGCCACAGAGATGCTGGAGCGACGCGGTCCAGAGAAATGTGTCAGTGGCCTCGCTCATGGCGTGATGCGCTCACTCAGAGTCCGAGAGGTGAGAAAACATACCATATGTCTATACATGAATGTGGTTATTCTGTTGGTTGACCAAGTGCATTCTAGGCTTTTTATTCCATCATGCACAATAGATCCGCCAACTTTTCCTCCCCTGAATGGCTCTCTATCCCCTTTCAGCAAAAACACAAGATTTGCTACGACAGACTCATCGACATCCTCCTCTCGTTTACCAAAGTGCTTCGCCTCCCGTTCCTGAACCAGAAGGGAGCAACACTCAGGCGTTCCGTAAACCGCGTCCACGACCTTTCTACAACCCGCAAAGCCGATATCGAGCAGAGAACAATGATTCTTTTGGCACAACTTCAGGACTGGTGGCTGCTTTTCAGACAAGAGCACTGCGAAATCATCACGTTGAGCCCCGAATGCTCGCTCAGCCCCGAAATTGCCCACATGACCGTCGCCTCTCCCACATCCGTCCTCACGAACCCGCTCTCCAGCTCGTGGATGGTCGCCAACAACGAAACCCTCACCGCGAGCATGCTCTCCCTATACAGCGCCACCCACATGATTCTTCACACAATCCTCCTCATCATCTCACTCTCCAAGGCCCCGTATTTCATGGGGCCTGATGGTCAGACAGAGGTCGATTCCCACCAAGCCTCGATCTCGGCATACGCGACAGGCGTCTTCAACGCCTCAATGCACCTAAATATGATCAACCCCTTCTGCGGCGACTCCGTCCGGACGAGCTTTTCCATGACGATTGTTTCTCAGTTTGCTTTGGAGGATACGCAGCGGGATGAAGCTCGGCGGATACTCGCTCAGTGGAAGGTTCGTGATCCACAGCCTTCCAGCTGCTCTGGGACTGCGAAATCAGATGCTCTTGTGCTCTGAATATCAAGAAGACAATGATCACATGCAATACTACTACAGTCACTTGGAATATCTTTTGCGGATACTGCTTGTTTCAACGATACGTATTGCTGTTCTATGTCTACCATATGACCCTACCGAATACGAATATAAGAAGGAGTAGTCCTATTTGAACAGTCAAGAATCTCTATTTGAACAGTAGTGGTCTGTGCCACCAGCTAGAGCAACCCCCCTTAGTACTTTCTACCACACCTGTACACCAAAATACAGTGTAGCATACTCCGTACTGGCAGTCGTTTTAGAGGGCGCTGAACATCACGACTACAGAATCAGCCCTGCTGCTGCTGTCTCTGCTGCTGCTGTCTCTGCTGCTGCTGTCTCTGCTGCTGCTGCCTCTGCTGCTGCCGCGCCTGTCGCCGCCGGCACGCTCCTTAATTCTGGGTTAATGACAACAATAATAATGAGTCTATTAGAGATCGCGACATTGACGTTCGTGGTGTTGTATGGGCTACGGGCATTTCCATCAGGGCACACTGTAAAGGGGTGTGTGGTCATGGAAGTGCTAGTGTAGGCGCAGCAAATTCAGTAGGTGCACAGACCATTACTGTTCAAATAGAGATTCTTGACTGTTCAAATAGGACTACTCATAAGAAGAGGCATCCGACTGTCTCACATTCTTCATTGATCAAAATCCCCTGCGTAAAGAACTTCGCCTGGCACATTCATGCGTGCCCATAAAGCTCGCATGTAATTTTCCAACCCTCTCTTCGTCTTGGTAGCCTGGACTGATAGCTCTGCATCCGCATTTTCAGTTTCCAGTTCAACTAACAGTAGCAACAATTAGCTTCCATAGTAGGGTTTAATGCTTGGCTTGTCTGATCGCATCTTACCCTGGATGTAGACAGCAGTCTTCTTTCCGCTGTACATGGCGTGCGGGATGTTGGTAGTATTGTCTGAGTTGGCATCTCCAATGGCGAATACGCCCGGGATGTTCGTGACCAAGCCTCGCGATGCATCGACAGCGAGCTTGCCTCCGTATAGAGCCACGCCAATCTCTTCCCCCAGAGTTGACTTTTGCGCCGTTTCAAAGTTGGTCAGGATAGCGGCCCGCAGCACCGGGTCGCCAGTTTCAAAGTTGAGCTGGAAGAGGTCGTGCTCGGGGACAGACGGTAAGCTAGGATCTTCATCACCAGTGGTTCCATTGGAAAGCCTCTCGATGGATGTAATGATGCGGTTGTCGATGTTTATGCTGTGCAGCTTCAGGTACTCCTCCCACTGCGGAAAGTCTTCCTCCGTGGCGGTGCGTTGATCAGGCGTGTCTGTGCCGTTGACAAACAGGATGATGTCCTGATTCAAGGTGATAATCTCGCGAACCGCACTGGGTCCCTTCTCCAGAGGCCCCAAGATGCCCAGCTGCTGGTCTGCATGCTCGTGGCCGTCACACCACGGACACCAGTATATGCCCTTGCCCCAATTCTCGCGGAGTCCCGGCGTGGAGGGAATCAAGTCACGGAGCCCTGTTGCGAGGATGATCTTCCGAGCGGTGAAGGTAAGATTATGCTCATCTGGATAGTCAGCGGAGACTGTGAAGAAAGAATGATCCGCCTGCGGTTGGATCTTGGTCACTGTGCCGTTTACTAAGCTGACAGTGCCATATTCTCGGATCTGGTTGCGTGCTTTCCAGCGAAAGTATGCCGGCGTGACTCCTATCCATCGTTGAGTAGCTGATCGCATATGGCTGAGCTCCCTGCTGGAGAGGACGACCTACCGTCAAACCCAATCACGTCGTGTAAATGCCGAGTGGGAGCATTTCGATACTCTCCCGAGTCAATCAACAAGACGTTCCGACGGACCCGGGCCAAACCACTTGCGGCACTGAGGCCTGCCGGGCCGCCTCCGACGATGATGACATCGTAGTCAGCTTCAACTGCCGGTCGGAGGGTATTGCCTCTGTAGGCAGCTTGACAAAGGCCACCAAGAGCCGGCAAGACAGCGAGGACAGTAAAGAGTCTCATTTGCAAATGAAGTAGAATGAATTAAACGCGATGGGTATTTTGAGATCATCTTGGATGGCATCCAGGGCGGAAACGGCAGCTTCTTATTCTCTCGTTAAACTTTGCCCTCTGCCAACCGCAAACGTCAAGTGGGAGGGAGGCAGTCATCCGTCAGATGTCACCACAATGTACCTGTGCTTTCGCAAGAAGTACGATCTTGAGAAATCGAACAGATACCGAATGATCAACTTTTGTTGTGCGCAGAGACAATGTAGCGTTATTGTGTGATTTTGTTCGCTGATGAGACAATGTCTCTATTAGTCGATTCAAGCCGCGAACCAGATGAGCAGCCTGGCAAATGATCTAGGGAATCAAGTAAAACAGAGCAAATACTACCCAAAAATACCACCGACTGACGCACGGCAAATCAACGTGGTTTAGCCGCAAATTCTACGACCATATCAGGTGCTGAAGAACATGTGCTTTCGTCTCCCTCCTGAGAATACAGGGCATGATTACAGCTTGGGTTTCGAATTGTCAATCGCCTTCAACGTCTCAGCTCGTTGCCGCCTCGACTATAATGCTACGCTGCCTACCAATATCCATCTCAGCAGAAATAGTCAATGCGTAAGATGCTGAGATCATCATCGTTCTAAGTGAATATTCCGCCATTCAACTGATGAGCATTGTCTCTACTTCCTCTTCTTGAGCTTGGGACGCAAAATTACACTTCATTCACATGCGAAAGACGTATGTGCTAGAACGGCAATTCGAAATAGGTACTTTATGCGGCGACAACAATAGGTAGCTTCTATATGCGCTTTAGGATCGCTAGTCAAGTCAAATATCTCATAGAGGTATTCATCGACTCATCTCAGATCTTCAAAAGAGTCGCATCTCTCCACTTCTCATCCGACGCCGCAAGCTCAGCCGCAGCCTGCTTCACCAAATCCACCGTCTCAGGGCCCAGCAGCAGCTTCAGCGGCGGATCGTCCACCTTGGAGATCTTGACAATTACATCCGCCACCTTCTTCGGGTCCGAGCGGAACTGGCTGTACTGCTCGCGGATCTTTTGAAAAGCCCCCACAGTCTGCTGGTACGGCTCGCTGATGACGAACCCGTCTTCTGAGAAGCCAGCCCAGTCCGTCTTCATGCCGCCGGGCTCCAGCACAGTCATCTTGATGCCGAACGGCGCCAGCTCCTTGGCCACGACGCCGGTGAAGCCTCCGACGGCCCATTTGGCAGCTTGATACGCCGACAGTCCAGGAGTCGCCAGTCTGCCGCCCACGGAAGAGACCTGCAGGATGCGGCCGGACTGCTGCTTCCGCATGATTGGTGTTACGGCCTTTGTCACGTATACGGTGCCGAGAAAGTTGGTATCGATCTGATCTCGATAGAGCTCGATGGACGTGTCTTCGAGCGCTCGAGGGATGGCGTAGCCAGCATTGTTGACGACGACGTCGATGCGGCCAAACTTGTCCAAGGCGGCCTTGACGGCGCTCTCCACCTGGTCGTTTTTGGAGACGTCGAGAGCCAGTGGAAGGATGCGATCCGGGCCATACTTTTCAAGGAGATGGTTGACTGTAGATGGACTGCGGGCAGTAGCGACGACGTTGTCGCCGTCTGCGAGGGCGGCTTCGACGATGGCGAGACCGAGGCCTTTGGAAGAGCCGGTGACGAACCAGATGCGAGCCATGGCTGTACTGAGGATTTTAGAATGCCTAAGATGTATATACGAGTCGGTAGGTTAAAGTATGTGTTTACCTAGAGATGTAAGTGCTGGTAGAGATGTTCAACACTCAACAGCATCGCCTCGACCCTTTATAAACCTCTTTGTCCATCCACATACATCGCCCATCTGGAGGCCAAGTCTCCTCCTACTCCGCCCATCCGCCTTAACTCCGTACTCGAGGCATCACCACTCCGGCTGCAACTATCCAATGGCCTCATTGTCCCGACTTTCCACGCTGCTCACGACAAACACTGGACCTCCAACTCGGCAAGCCTTGGACCGTTGAGGATCCGATTTGTTAACCCCGGAGCTCCCTATCAGGCTGCGGAAGAAAAACACCAGACTAGATCACACACTCTACCTAGGTAGGTAGGTATATTTATGGTGCCTACCTGGTTATTACTCCTACCTACTATTACTAGGTAATGATATCTATAAAAGAAACGGGTCTTTAGTTTCTGCTACTATCGCTATGTACTTCTATTCTACTGAAGTACGTTAACTAAATCCTAGTTGATTTGTCCATACCAGGTAGACTGAGGTATAGAAATTTAGCGTTGAAAGAGATCATGCCCGTGTTTTCTTTCCGCCGCATGTCTATGAAGCAAATCGCGGGGCGAGCGGGAAATAACCCGCTCCAGCGCGGCCGCTTCAGCGTTTAGACTCGGGGCGAGCTCAGCCCTCTCCCCAGTCAGTCCCTTGTTCTCAAAAGCACTTCTCAAACTTGTCGCCAATCTTCAACTTTCCATGTAATTCTCATCTTTCACTACAGCCATACGAGTATACAATTTGAACACAGTTCGGAGCCCGACCATCGACGAAAACGATTCCGCTCCATCGCCGCCGGGCCGCTTCCGTCAACCCAAAGCCGCCGCCGATGTTCCAAGTGCTGTGAGTGGACCGGGGACGCTCCGTGTGTATATGAAAGCAGACAAATCGGTCTGCGCTCCCGCTCCGGATCTCGTCTACGGTGCCCTGAGCGGCCGCTTGTACCACTCTCGGAGCTACCGGTTATCACCATCAACCATCATCTCGCATGTTTCCGTACTGATCGACCGGCATTCGCTTCTAGATTCGCCTCCTCCAATGTGAGCGGCATGAGCAACATGTCATCATCTCCGTCCAGCCAAAAAGCGGCGCGTGCTTGCGCAGCCTGCCAAAAGTACAAGCGGCGGTGCGACAAGACCTTGCCCAGCTGCTCTCTATGCACCAGGTACCATATGCCAACGCCCCCCCCCCCCCTTCGACTTCCCACACGGCTCGCAAGAATTCATTGCACACTCCATGTCTTGCTTAGCGTTCTCTTGGCTGCTGTGTCTCGCGTGAGGTCTTCAGAGCGGCCGCCTCGCCGTATCTCCCCCGATCCTAATTTCCCTTCTCGTCCAAGTCCACTCATCTCATTGGCCTAACATAAGGTACTCAACTTACAACCCATACCTAGGTTACGCAGACCATGCGACTATACCAATCGGCAGTCCGAGAACGAGCTCAAGACGCGGATCCAAGAGCTCGAGTCTCTCGTTGCCAACCACGTCGGCACCCTCTCCCCGCAGCCCCAGTCCACCTCGGCGTCCTCCACGCAGGGCACCGGCAGCCTGTCCTGCGGAATCTACCCGGCGGCCCTCCGCTTCCAGAAGCTCTTCCTGGATACGGACATCCAGACCCGCCCCGATGCTCCGCCACCGCCGTCAAGTGACATGATCCCGGGCCCGGTTCTGCTTCACCTTGGCGACCAGGCGCAGAGCGCCATCATCATGGCACAGTACTTCCAGACCGTCCACAAGTGGATGCCCATCATCAGCCGGGTCCGGTTATCCGCTCTTGCCGATGCAGAGCTGGGCGGCCGTATGAGGGCGGATTTCGCCTTGCTGCTCGTCGCCATGAAGCTTACCCAGCATGTTCCAGGGAACTCATCCAACGCGGTGCGAGACGGGCTATACGTCTCCGCCAAGGAGTTTGCGGCGTCTCTGGAGATTGCCGGCGTTTATACGCTGCTCAAGCTGCAGGCGAATCTGCTCATCGCGGTGTATGAGATGGGACATGGCATATTCCCTGCTGCATATATTTCGGCGGGATGCTGCGTGACACAGGCCATGGCGCTTGGGATTCATCATCGCGAAGCCCCTCAGATTCTGGAGCAGCCGCGGACTTGGATAGACTGGGAGGAGAGACAGCGTGTCTGGTGGTTCGTGGTGATTCTTGAGAGGTATTTCCCTCTGCTAACCGTTGTAATGAATTGGGAGGCTGACGTGAATAGATATATCAATTCCGTGGGCGACAGCAGACCCCTTCTATCTGCCGACCCCAAAACAACTTCTCATCTCCCTGTCGACGATGACGCCTGGGACTCTGGAGTAAGCCACCACTATTAGTCTTATCACACGACATACAGATGCTCATTACCATCCACAGCAAGCCATGTATCCTGAGCGTCTCATCCTGTCCTCATCCAAACACCTATCCGCAAGCCCATTCGCCCGCCTAGCGCAAGCCTCCCATCTCCAAGGCGAAGTCATCAAGCACTGCAACGACGACACGCAGAGCCTGACACACGTCCAAAACGACGTCGAGGTCCTCAGCCAGGTCATATGGTCATTCTTGGACGTCATCAGCAAAGACAGATCAAGCATGATGCATTTCTACAGCGCCGTCGGTGTCTGTCTAAGGTAAGTCTCCCATATTGTCAGGTAAAAGTCATCGTCTCGAGAGCTAAGAGCGATACTCAGCGCCCTGATGAAGCTATGCGACTACCACTCTTGCGACTCATTCGCCGTATACAACGACAGAGCCCTCGACGTAGCCGAAATGGCCATCGCTCGCGAAATCGCCCTCCGCTGCCAAGCCATCATGAAGGACTGCATCGCCAAGGCAATGACCTTTGTGGAAGTCCTCGGCGAAATGGTGCAGGACCACGAGTCCATTGAGAACCTCGCCAGCCTGTCGCCCTGGTTCTTGGATAGCATATACCAGTGCCTGGCGAATTTGGTCTATCTCACGGCCACGTCGGCCTCTGTTGTTGCGTCGGAGTATACTTCCCAGGTGTCGCTGTGTCTGGAGCTTTTGCGGAAGGCGAATCGGAGATGGAGTGTTGCGGGTGAGTATATCAGTGAGACGTCATGCAAGATGATCGGGATGCTAACTTTGAACAGGAGCATATCTCGAGGCTATCGAGTTGGTAGAACAGGAGCTCAAAGTCAGTCACTACTAGGGCTTTGTAGAGGTCATTGGAAAGGTCAGGTGGGCGTTTATCTGGACGAGTTTCTTTGGGGCCGCTACGCGGTCAGGCCCGTAAGTTCGCTGATATAGACCATTTGACGTCTGGTCCCATGCGCTGGTGTTGTTGCTCGGCTTGACCTCGAATTCATCTTGACTGTGTTTCTCCGCAGCTCAGTCCATCATTGGTCAACCAACCCTATACCTCTTCATCATCATCTTAAAGATCCTTGAGCGCATTGATACGGAATCAACAGCAGTGATTGACCATGGGCAAAGCAATGCTTGAAGTTGGCTTACCGTCATCACATCTCCAATCGACCACAAGTGCAGTCATGCCAAAGGGCAACTACCATGTCCGCGCAACTCATCACCCACATGATCCATACGCACCACCAGACAACAATCACACAAGAAGAGAAGGGAATGCCGCAATCGTCGTCTAGACCGCAACTCTTCCTGTCCCCGTTCCCCTCACGATCCCACAATCTCAGCATCAACGCAGCGAAGAGCTTTCAACACCCTGGTTCGAACAACAAGGCATCTCTGTCAACATGACGATACTAGATTGTCAACCTCATCCACTCCCGAGAAAGCATCTCCGTGACCTACATAAAAGCATCAAAGTTAACAAGTCGACATTCTCACAGGGTACAATATCTCCAATCCTAGCCCAGCGCAAAAAGCAACCTTGAAGACATATCCATCATCATCTCCATCGTCGATCGAGAGCTCGCTTCACAATCGTTAACAAAAACAAGCTTACAAACCTTGAACAATTCGAACTTGGGCATCAAAACCACAGACATGAAGTCATGACTTCTTATGCCCTTCAGACAAAACACGGAGTCCACCTGCCAGAAAGGACTCATTCCCGAGAAGCTCCATATCCTACCTGTACGTAGTACTATGCCAAAGTGTGGTAGGGTAGATATGTGATACCTTCTAAAGCTTTCGTCCTTATCAACCCACCCAATCTGCTTCGGTATTGACATCCACGGCCCTTCTCGGTGTGGGCCACAGCACCACAATTCCTGTGACAGGCCAGGGGTTCGACCAAGGCAACAAGTCCATAAAACTTCATGAGGATTGTCAGGAACAAGGAAACACTAGCAACGGCATAGGCTACGCTAAAACACCACAGAAAGATAGCATCTGAACCAGAACTCCATCGACATCGGGGTGGCGATATCCCGTTATATGAGCCTTTTTTCCCTCTTATTCCTCTTCCTTCACCTCTTCGTCCCCATAACTACCTCCATCTCGAGCCTAGCTCTTTAGTACTTACTAGGTAGGCATCGTCGTCCCGCCTTTCGCAGACAACTCAACATTTCCGCATGGCATCGCGGGAGGAAGCGAGTCACGGTAAATCCGGATTTCAGCATCGCCATGCCCATTCAGATCAGGAGCCGTATTTCCTATCATGCGTTGAAACATGCAGGCACGTGCAATCTCCTTTGCTAGAACCTTCAGTCGATGAAGACATACAATCGTCATCAGGAACCACAACTCCCAGGCAACCCACTTCTCACTTCCGGGGTCAGTCACTATCAGATTCGAATTCCGATGTCAAAAGCACAGGCGCTCATGAAGATTCATGCAACGGCCGGCAAGGCGGCTGAAGAAAAAAGAAAGAAAAAGAAAGAGAAAAAAAAGAGAGCATTGACCATTCTAAAAATAAGTCACGGCCGACAAGCATCTTTATTGGTCAATGGCAAGGCTGCCCAGATCAATTAAGCCGTCCGTCCGCAGCCTTTTTACCCGAAGAGTTTTGCCACGATCCTCTCCGTGTGCCGGGTCTTGACGGGGTGCCACTCTTCCACCGTTAGTACCGACCTGTCGGGAGGACCTGGCACTACTAGGTAGGCACAACAAGTGCGACAACCAGATGAGGAGAGTAAACAAATTTTCACGGTGAAGAACATGTCACTGGAGCTCCGTTGTTGGGGCCGTCGGCGCCGTCTCGAGTGAATGTTGAAACGGCCAGGCACAACTAAAAGCCAACCCAAACTCCATACTGCTAAACGCCCTTTGACAACAATGCTGTTACTCCGGGCACAGTAGAACATAACCCTGCCAAGCCTGCCTAGTTCTCTCTCATCCTCCTTGCAAGCTGCTTGACCATGCCTGTAACCCAAGATCGGATCTGCTTGGATGCCGCGCCTCTCGCTCGATCGATTGATTAAACGTTGTGTTCTGGCAAGGGCTGGACGTGCCGTCATCGACATAGGAGATTTTTCATCGCCACTGCCACCAGAGGTTACACCCAGGGAGGGGCTTGGCAGCATCATTTCAGCCGAATATGTCCATCGACGGGTAAAATCTTTCATCAGCACGACGCCCAATCATACCGGTTCAGCGGACCAAAAAAGGAAATCTTCGAGGCAGCGTTGGATATCTGAAACCGAATCAAAAGTGACGTGGAAAGCAAAAAATCAGGTCGCTGTATTATTAAGTACTTGAGGTATCTGTTTCTATGTCTATCGCGAGCTTCGGGACGTAAAGGGTGACCGTCTTGTCCACGGAAAAGGCTTCGGAGCCCAGGGCCAGGTATCCAAGGTAATCGCCAGATTTGGGCAGGTCGGCAGCGGTAGCAGTGAGCTTGAACAGACTGTTAATCAGGGGAGAAATGTCCCCGTTGAACTTCTCCACCGGCGTATCCGTGTACCAAGTCAAGACGTTTTGCTTCTGCTGGTTGACGCCGGCGTACAGATCGCTGCAGGCCATCCTTGTCAGCAGTCGATTCGCGAGGTTCCCAGATATCAGCCAAACAAGCTACTCACAATTTATTGCCATCAAGCGTCTGGGTGGAAACCGAACCCTGGGCGAAACCAATGGGCTGGGTGGCAGGGCCAATAGCCGCAAACCACACCATGAGTTCGTACTTGGCCTTGGAGGGATCTTGCGCCGCTTTCTTATCGCTGTCGATAAACATGTCGATGGCGACGTTGGTGTTGAGGTTATCGGCTGTGAGCTCCGCGAGAGTCGCACCCTCAGTAGTCTCGTTGCCAATGCCATAGGACCATTCGAGATCAACATCAACCTTGGAGATGGTGTTGATGGTCGCGGGGAAGACGTCGGTATCGACCTGGATGTTGGGGAAAGCATGGACGGGATTGTCTTCAGGCCCAGGCGGGTACTGCCATGAGATCATGAACTGAGGAGCGGTAGTATCCGTGGCGTATGTGCCGTTGTTAAACGTGGTAACCTTTGCCCGACCATTAGCAAGTGACCTTGAAGCGAAAATATCTTGAGATGGAGTTTACATACATTCAAGCAAAGACCTCCCGGATCGCCGGTGTTCCAATTCCACTGGTTAGGATTCACTGTGACGAGCATATGTCAGTATACCAAGATTGATGCTATTCCCCAAATTTGGAGACAGCAATCCGGTTGAGCGTCGGAAACGGTGAGCAGAGCTTCAGCGCCAATACATCATATTGCAGGTCGCAATGATAAGCTCGCAATGACCAGCATTGCACCAATATGAGGCTGCTCTGGAGCTCTTCCCACCGCGCGAAGCTTCACCACAGCACAAATCCCATCCATATCCAAGAAAGGCCTGGAGGCGGCAACATGGTGGGCGGCACGTACGGGTATATTGCTGGCCCTTGGTCTCGGGGGTGATGCCAATCGACTTTTGGCAGTATCTCGTCTTTGTGATGCCATTATGCGGCACCTTCGGTTTGGGCGTTGGGATCGGAGGCGGTTCGGGCGCAAACAGCGGCGGCTGTCCAGTTGCTGATCGATGGGACTGGAGGCCGAACAAGATGCCCAAGGTGACGGCGATGGGGATGGCCAGCAGCGCAGCGTTGACGAGGACGCGGATCGTCATCGCGGCTGTCCGGACTCGACGAGGCAACAAACGAACGAGAGAAGCAACAGAGAGCAAACAAAGGATGTAACGAGCGTCTTTGCCGCAGCAGCTGCGGAGGTTCAACGAGCGAGCGTCGTCGAGAGAGATCCGAACGGTTTTGTCAAGCCGCTGGACATTGGGATGGAGGGGTGAGAGAGAGCTGCTGAGAAAGAAAGTCAGCGATACGAGGAATCTCGTTCTCGTCCAAGCAAGGCTGCAGGCACGGCTCGGGATGGGCGACAGGTGAGGTACGAGGTACGGGGTACGAGGTACATGCGCGGGCCGGACGCAGGGCTTGTGCAAAGTACCGGGTGCCTGGCGCTGGCCAACGCTCGGTCGCGTACCGGTACTTGGGCAAGTTGGCACCGCTACCGTCTTTGGCTACAGCGGCGCTAGCGGACGCGGTGGGCGGGCTTTAGTGGTCTAGCGCACAGACCGGTTGCGCCTCAGCGGTTCCGCGAGGTGCTGCAGAGCTGGATCAGGGGTGTGGCCCTCGGGGCTCCAGGGCTGCTGACGAGCCGCAGCTCGATCGAATTCCATCCATGCTCCGAGATGCGGTCCTGGTCGGGCGCTGATCCAAGGCATTGGCAGTGGTGGTGATGCGATTCGAGTGGGCGCCACCTCAGACAAGCCTCGATTTAGCTTGATCGCCAATGTTTCGGGACTGGACAAATTACGGCCGAGGAGATGGAACTGGGCGATGAAGGGAAAGAAAAAAAGTCAAAAACTGGGACGGTGGATCACCTGTGACGACGGATGATGCACTCAGCGGCTGTGTGTGTCCAGCCAGGAGACGGACGAAGTGGACGAAGTACGGAGTATTACATGTACTGTCTGTACTTACCTTAGACGAGGCTGGGCGAAGAGGTGCCGATCTGGCAGTCGAGATGCCGTTGAGCAGGGCGGTTAACACATCGAATTTCCTCTATCGTCCATGTTGCCAGGTTCACCGACCCTGGTGGCTTGGTGTCACAGGCGGCATCGATCCAGCCATCATCACGTAGATAAGGCAGCAAGACGCATAGGGTGCTACGTGAGGATGCATGAGATGAACCACTCAGTGACCAGATCAAGAAGACGACCAGAGAACAAGGCTCGGTTCGCTCTCGATCCCGTCACAGGGAGAAGCCGATGTTGCCGGGCTGCCATTCATGACTGCAGTGACGCACAAGGACAGGCTCAGACAATCTCTGTCCTGACACCAGCCACTCGTGGTCAATCGCTATGATCGAGCTGGTCGATAGTCAGGAGGAGATTGAAGTGTGACGATGGAGACTTGCTTTCTTGAGAGGCGGTGCCAAGTACGGCAAGGTAGATGAGCATGCAAGCCACCTGCATGCTGAGATGAAGGTACGACCATCGGGATTGTCTCAAGGCTGTTGATCCTCTCTGCTTTTCTCCTTGTCTGTTCGTCTGTGCGTCAGTGGGAGCCGTCGTACAGGTACACGCCTCGCCCAGGAGCAGATGCATGCACAAGCACAAACGGCTCCTTGCACACGATTGCAGTTGATCCAATCGCTCCCCAATCGGCGCTTCTCTGGCCCTCTGCCATCTACTAGGTAGTTGCATGTTGCTGCTGGCCACATGATTGCAGCATACGAGTTTCCATAGGTACTGTCCATACGAGTATAGTACATGGAATCTTTCGGAGAGTCGCGGTGCTCTCATTAACAGGCCACTCCCTGAACTTCTGTCCATCGCTGGAATTCCATGATATTCCCTCGCTTCAGGTGTTCATGCTGCCTCCAGGCTTTGCAGTTCCTGCCGGTGTCAAGTGAATTAGTACGAGTACTCCACAACGGTGGTCCATCTGCGCTAAGCCAATCACAGCCTAATCTGGTTTCCTTATCCCGATTGTGGAGACGAAGGCTCGCCCCTCTATCTTTTCCATTCTGCAGTGTTTCGTTGCTTCGTTACAGGGCAGTTACTCGGCCTCTGGAAACAAGGAACATGAACCCACGACAGCAGAGCACAAAGCATCCCTTGAGGCTGTCAAGCAGCAGCGTCCCGACTCGAGTCTCACCACGGAGCCCGCGCGACGATCGCCGCTGCAGTCAAAGCCTGCGAGATAAGATGCAACATGGAAAAGTGGACGGCGGGAACAGGGAACGGTGCCTTGGCGACGTCCAACTTGTGTTCCTGAATGAGCGAGAGATTGAGAGAACCTGGCGTATGACCGACCTTTGGTATCAGTTCAGACGGCCAGTTTCACGCTCTGAGCCAATCACGCCCGTTCGAATTGGCTTATCTACATGATGTACATGCTGTACAGTACTGACACAGCACGCACCCCCTATTATTTACAGGTTCGTCAGCTCCGTCCGAGATGAAGCAGACCCAACAAGAGGCGTGTGGCTTGACAAGGACAGGCAGGAGACGTCGAATGAGCGCAGCGGCGCTGTTTCGTGCTTCAGCCTCCCGCGACGGGCTAGTGATTTTTTTTTTTTTTTTGCTCTCAAGCATAACGAACAAGGTAATTCTCGCAGCCTGCTCTGCGCCTGTTGCCGTCAGTCGATGTCTTGCTCCGCTTGGCACGCGCTGCTGCATGTCAAGCACATGTCAAGGCTGTCTGTCTGGGCAAGCGTCAATGCATTAGACATTCTGACAGCTTCGGCTGCCCGCGTGAACGAGGTGTCTAGGTAGATACACACAGCCCATACGAGTGGTGGAAAAGCTATTCATGATTACCTACTGACCTAGGTAAAAGACAGAGATCCAAAATTAGAAGCTCCTCCCTTTCCACGACTCAGCAACATCTCCCATCCAAACAAAGATCGAGACGAACAAAGTACCACTACTCAAGGCCCACGTCACGCCACTCCGGCCTCGTATTGGAGGAGCAGACGAAAAGGCAGGCAAGACGACGAGAAAACGGACCAGGGAAGCCAAAAAGGTGTGGCCTTGTGTCAACGTTGCTTGCGTTCCCTCTAGACTGCATCTGTCGCTTCGACCCCGTTAGCCTATGACGACGATTCCCTCTCCCCCTGCTCGCCTTATCCCGCCCAAGCCGCTCGCCAGAAAACACGAGAAAAATGGTGGGAACCCTGCATGGCGCAACGGTACCCTGTACAAGATACGATGCGAAGACGGGGGGGCACGCATGGCCGGGCTTGCGCTTGGAGAGCACGGCTGACACAAGTACTGAGTACCTGCATCAGCAGCCAGCTCCGCAGGCTAGCAAGCACCGCCTTCAACCTGAACTTCTAGTAGCAGTCCGGACAGTTTGACCGAGGGCGAGGACAGAGGACGATACCGTACGAAGTCATACGTGAGCACTTTGTTTCCATGTGTACACAGGCATCGTCCAACGCAGGACGAAGCAGCAGCTCACATATTCCCCCTGCAACAAGGCAGATGCAGTACGCTGTACGAGGTCCTTTCGAGGTGATAGGAAAGAGCAGACAGAGATTTTTCTTGATAATGGCGAGCAGGTAATACATGAGATGCCAGCTGGACTCAATTTGCTTATCAACTCAATTGCAGCAACTTGCTTCCAGGGAGCTGCTGACTTTGTGTGACCACTGACAGCCCACTGGCAGCCCACTACCACCCGTCGCTCCCGCTGCCAGTCCACACACAACATGAGGTTCCATGTTGTGATCAAATTGCCCGGCGGCTTCTGTCTCGTGTTGCCGTCTCAACGACCACTTGCTGTTCATGCTTTGCCCTGCCGATACGCTATGCTTGCGAGACCGTGATGTCAGCTGTCCCTGATCAACAAAGAAGACTGAAAACTTCGCAGCAGAAAACAAAAGAAGGCATCAGAAAGGAAACAAAGCAGGGCATCACCTCCCCTTCCCTTCGATATCCCTCGTCCCCTTACCCCCACCCACCTGTTGCCCGTCCCAGCCGCCTCTCTCGGCCCAAACGGCCGCATTCAAGGACGCAAATGCACGCATTGCAGTATTACCAAGTAACTCGTAAACACCGTAACAGAGACCGAGGCTCCAGGTCCCAGTTTGCAGGCACCGTGCCTTGGAAAAGAAGCGGACAGTATTACTCGTAGAAGCAAAACCCGCAAATACGGTAGGGCACCACCCGGTGGTTGTCCTCGCACCAGCGCTACACACATGTACTGAAGGTACCTCAGCAGGTGAGGCAGCTCCACGCACCCATGGCAGATCCGCAAGGTACCCGGTACAAACACCGGGCTGCCTGCCAGCCGTACCCGGTACATGCACCTGCGGCCTGGGGTGCGAACCTCAAGTACCTTACCTACCTTACTGCTGCCACACCTCCATCTCATCAGCTAATATTCATCTCCTTCCGTCTCAGCCTCTTCTTCTTCCACATCTCTCTCCTCTCTCGCTCTCCATTCAAACCTTCGCTATTCCCCGTCACCCCTCTTCCATCATCTGCGGCGAGTAACTTCGCTGCTCACATTCGTTTAGCACACATCATCTTTCCTCTTACCGGAAAAGAGCCCTTTCAGCCGTTCCCCTCCAGCGACACACCCGTGATACCACCAAGGATAGCTTTCTCTGCTGCCGCCTTCGTTTTCTACGGTGGGATCTAGCATCTGTGACGACGGCTTAGGCGTACGCCTCTTCCATCGATACTAGTAATACGGACTACGGCTTCCAGTACTGCTATTTGATCTTTGGCAAAACACAGAGAGGAACCCTTTCGTCACCCCGGGCTGACCGGCTTCTCCCTCGCTCAACCCTTGGCTACCCATCAGACCCTTTTTTGTCTCTCGCTTGTGGCCCAGCCACATAAAAACAGTCGTCCACCATGGTGAAAAGCCATCAGGAAGAATATGAGGAGATGGTCGAGATAGAAGACTTCCGACGCCATCAACCCACGGGCTCTGACGACTCCCATCCGCGATTGCTCTCCACCAACATAGACTCCAACCGCTCCAGCCAGGTCCATCCCGACGACTTCATGGCGCCGCAATGGCCGCCGTCGATTGTGGGATCAGGCAGTTCGCCTTCCCTGACCCTTAGGAGCGGCGCGACGACGCCTTACGACCAGCTGTCGTCGACCAAGCACCTGATATACACTGACTCGAGGTCATCGACTCCCATGGTATGGCATCCCCTTTCTGTCCTCCCTCCTCTTGTTGCTCCATCCCAGTTGTAGGCGATGGGTCAATGTTCTGTGCGAAATTCTTGACTCGACTCTTGCCGCGAAGTCGCTGCTGACGTCCTCTTCCTTACCTGTTTTTCTTTGAATCTGCAGAGCCCAAGTTTCCAAAGCCTGACCACTCTTTTGCCGCAGAACGGTCGTTCTCCGAGCAAAGAGCTCAGCAGCAGCGACAGTGAGGTTCATGAGAAAGTGACCATCCTGCGCAAACGCGACGACGCCGACATCTGGAAGGGCTGGAGGAGACATCTCTACCGCCTCACGCCCTTTCTCACCTTCGCCAACACTGCCGTGTACATGGTCTACCTGGGCCTTCGCATCGCCTGCGTAATTCTAGCTCAAAAGGCCACGGACACCACCTTTGCCGCCGCCTGGGTCTTCATTGCCGTCGAGCTGGCAGTCGCTATTCCCTCGCTTATGCACAACGGCTGGACTATGTGGTCGCTGAAGAGCAGGCATAGGCCCAAGATGAGGCTGGTTGGGAACGACGTGCCTACCGTCGACGTCTTTGTGACCTGCTGCGGCGAGGACGATGAAGTTGTCATGGATACCGTTCGCGGCGCCCTGGACCAAGATTACCCCGGTGACAAGTTCCGAGTTATTGTCTTGGACGACGCCAAGTCCCCCGGCCTTCAGCGCGACTGCGCTCTGCTCTCGCACACGTATCCCAACCTGTATTACATGGCGCGGACCAAGATTCCCGGACAGCCGCATCACTTCAAGGCCGGAAACCTCAACTATGGCTTGGAGCAGAGTCACCATTTACCTGGCGGCGCCGGTGAATACATGGCCGCCCTGGACGCTGACATGGTAGGTCTTTTTAAACCACGGGATTCAGGTCAGCTTAACGGCTAACAATTGTCGCAGATTCCTGAGCGGGATTGGCTTCGCGCTTTGCTTCCCCACGCTGTACAGGATCCCAAGATGGCTCTGGTTTGCCCGCCCCAGCTCTTCTACAACACCCCGCCTTCCGACCCTCTCGCCCAGTCCCTGGACTTCTTCGTTCACGTCATCGAGCCCATCAAGGACGCCATGGGTGTCGCCTGGTGCACTGGATCTGGCTACGTCGCCAGGCGAGAGGCTCTTGAGGAGATTGGCAACTTCCCCCTGGGTTCGCTGGCCGAAGATGTGGCGACCTCGACTCTGATGCTCGGCAAGGGTTGGAAGACGGCCTACGTTCACGAGCCCCTCCAGTTTGGAACCGTTCCCGAAGACTACGGCAGTCACTTGAAGCAGCGTACCCGATGGGCCATTGGTACCGTGGACACGTCGTTCAAGCTCAACTTCTGCCTGTGGGGTGAAAAGGTTCGTCAGATGACGTTTGCCCAGCGCTTCTCCGGGTTCCTCTACGCCTCGCTCAGTCTGTACACCATCCTGCTGTCCATCTCGCTCTTCGCCATCCCCGTCATCCTCATCATGGGCAAGCCGCTGGTCGCCTACGCCAACGACACGCAGCTCCGCTGGCTCATCCGCGCCTGCTTTGCCAACACCATCGTCAACCGCCTGTGCGAATTTGTGCTCTTCATCCCCGCCGGCTACCACACCGGCCAGCGCGGATCTCGATACCAGCTCTGGATGTCGCCTTACATTGCACTGTGCATCATCCGATCTTTCGTCTTGCCCAAGTGGCTTGGTGGACAGACGCAGGCCTTTAAGCCTACCGGTTCTTTATCGTCGGCCCTCAATGAGCGTGACCCCAAGCTCAAGAAGAACATGTTCCGTCGGTTGTGGGCCATCCTCTTCAACTACATGGCCGCCTTCCATTTCGCATTCGTCTACTTGACCCTCGTCGCCGCCACTCTCGTCTCGTACCGTTGCTTCTTCCAGGAGAGCCATCGCGTCAAAGATATTCTCATCTGCTTGGTGACGCACGCCTTCTGGCCGCCCCTGACCTTCATCTTCATCTGCAGCTCCATGTGGACGCCGATTGGCTACGCCATTGATCCTCCCCAGATGCCGGACCGAGAAGAGCTTCTTGTGCGCGATCCCCAGACCAAGGTCGCCCACCCGACGCCCCAAAGCAAAAAGGTTGCCTTTGGCGGCCAGGCTGCCTGGTTCGAATTCGAGTACACCTTCTCGACATTATATACCTGTCTCATATTTGTCGCATCTTTCCTTTTCTAAGTACATGACGGGGAGAAGAGTCTTGAGAGACACAATGCACATTCCACCGTGTATCGGCCGCCACGAGCGTCGAGTGCGGGGTTCTAATGTGTCCTGAAGATGTTGATGAGTTGCGGTGCGGTGTGTTACGACAAACGATTTGGGTTCTATGGGATTGTTATGTGTTTGTTTGTGGGTCATTAGATGTTGAGAAAGGCGCAATGGTTTATGGATGGACATAGAGGGGAGGCACGTGAATAGCTTTGACTGGACAGTCAGTACCAAGGTAATTCAGCGCACATACGCGACACCATCTACGATACCTACTGCTACTACCTATAGATTAATACGGCGCGACTCGCCATGTATGTAGCGAAGAATGAGCAACCTTGCTCATTACAAGCGATCAATATTGACCATAATGGCTTTGTCTCTTTTGTCCTGCGCGTCGTTTTGCGTGCAGCTCCTCAGCTGGTGATTATCGAGACTAAGAAAGCGAAGCCTCGAGTCTAAGACACGGAATGCTCGGATCATACACATGGCTTTGGTTAACCTTTTGGCTTGGCTACTCGGTCGCTTCCGTCTTGGACAGAAGCAGAAGTGTGACATCTTGCAGATTCTTGCTTACATTGACTGACTTCCGGATGTTGTGCAGCTACAGGCAGGGCAAACAAACACAGTTGACTTTGACAGAACCCTGCATTCTGGCATGACGGAAATGCCTTTCTCTCAAGGAACTACCAAACTGTGGTACTAGCTGATAGAACTCAGGGGTCGGGGATACGGAATGGAGCTGATGAGGCGGATGAGACTGTCATCACGAGGGAGGTATGCGGCCCGGCTGGGTCCAATTGTGTCAGATCTAGGGATTGACACAGCAAATTACTACTAGGCGTGAGAGGACTAGGGAATGCTGGCTCGATGACGATGCGTGCGCCTGGATTTCGATTCTTGCTTGTCAGTCTTATGTGGACTTGTTCTGGCGTTCGTGATGGTGGATTCGAGATTTTTCCGGCGAGGTGGAGCGGTGCTGGGGTTTTACGACGACTCCTTTACGGATGTCTACTACTATTTGTGTGAAGATGAGCTCTATGACAGATAGGTACGATATCTTTCGGTGAGGGATAGGTGGGTTCTAGGTGACGTGATACGATACGATGTCGTGGACGGTAGGAAATAGGGGCTTGTGTGGAAACGGAGGACGGGCGCACGAATGACTGGAAAATATCCTACCTAGATGAAGAGAGATATAGTGTACTTTCATCTTACCTTGGAAAACAACCTGTTTATCGAGTTCCAGGATGAGCTTGCTTTTTGACTTTCTTGGTTTTGGGACTATGGCGCAGAGCAGGTTTACCGTTTTCGGTGAGTGGACGTTGTGGCTTTCGTGAAGGTTGAAGCCAAATCGAACTATCCACGTATAGAAGCGTGGATCGTAAAAACAAAAACAGGAATGGGAGCCGTGTAAATTTGCCTGGCTTTCTAGAATAATTACTACCATTGAGAAATTTTCAAATGGGAAACGGAGGAGTTGCGATAAAATCGTCATAGGAGGCGGTTAATAGGGTAAGAGATAGGTTTGCACAAGTGGAATTCGCATGACACTGACCGAACATGAACTCTCTGTGCTGGTCTTCAATCATGTACCTTTACAGACTGCCTACCTGCAAGTCCAAACAATTCGCACACACTCGAATGCCTAATCGTAGCCTGCATTCGTACGAGGTACATGACTCTCTACATTAACATGCGCCCGGGCGGAGTTGCGATGCATCGCTTTTGCCCGTATAATCGGCCCAGATCCAAATATAGGCCCGTTTGTCAAGACAAGGGTTCAATGCAGTACTAACATGCATGTATACCTCTTGGGAGGACCCCCAAAAACAGAGCTCGGACGACGATACCCTTGGAATAAGCATGGCCTAGGCTCCCCGATTCACCGCTGTCTGACAGCGGCGTTGATATCGGATCTGAAGAAATGCGTCGCTCCGGGTGCTCGGCTTTGTGCGGGAGACATGACCTTCCAGATTGGTAACTGCTGCGCCTCTTGTTTACGAGCTCCTCGATAGTATTACTATGTCTCAAGTGAGAATATGGGAGGAACAAACCACGTTGGTCCAGCACGATGTTGGGACCCTTACGAAATAGTTCCGAAAGAGGGGGATTATGACAGGTTACAACGTGAAGCGAGTCTGCCGAATGAAGACGGCAGCTCCGGGATGGAGCGTAACAGGGAGCAGAGCCTGAGCATACCTGCCTACTACTAGGTAAGCTGCACCAACGAGGGACGAGATGGACTCTTTGCTTCTGCGTGCTTTGATGACTTGTTGATGCTTCATGGTTGGGTGAATGTGAGATTCGATGGCTTCAAGCTTCTTCGTGCGAATGACTGGCACTGTCCGTAGGGCAACATGTAAGCGGGCCCCCTCTTCTCGCGTCCGATGCTGTTTGTTGGTGATGCTACGTTGAATGCTTATTGCTGCTAGCAGTCGTGCTGCTCGGCTAGCCGTTCCTTTCGGCTCCATGCACATGCCATGCTCCGCTTTCCCCGCGTCTTTGTCTCTTTCGGCGCAAGCTCGTGCGGTGCTTGGCGTATGGGGGAGACTTTGGTGATGGAGATGGTGATGGGGTGCTACTATTCTGTTGTTGGGATGGGCTTGATGCAATAATAAGCAGCCCTCCGAAAAGGCACATCTGCAACCTGCAACCTTTCCTCGTATTGTATCTGGCGAGACGACAAGTATCTGTACAAAACCATTCTCAGTCTGAAAGCTCAAGGTAGCTATACATATGTACATTAGTTCTTCGCGAGGGATAGGAATGACATGACGTAGCATTGCGGGAGGAGCGTCCAAAAGGGCGTCTCGCCGTTGATGGCGCATGATCTGCTTGGAGATGGAACCTCGAGAAGTGCCGGCATCGTCTTTGGGTTCGTTTCTGCTAGTACTACCGCCGAAAACGAGGCACAAGTCTGCGAGGCTTGTCGCTTCTAGAATCTGGGGACTGGTAGAACAAAAATGCCACTATTCGTCAGCTGCTGTGTCCATGCAGCCCTTAATGTTGATGGTGGTGATACATGCCCTGCTGCACCCCGAAGGCTACTACTGCTGCTGCATCTGCCTTATAAGCTAGCTTCTCCCCGACTGCCTGTAAAAGGGTAACATCTCATTGTTCGCCATGTGATGATGATGCCCTGCCCTCTGCAGATCGTCAAAGACCCCGAGATCGAACCGCTTTTGAGCACTTGACTCGAGCACGTCGATGCCTTCCATGGAACCGCCGACTCCCGCTATTGGCCCCTCACTCTCCGCGCCCAGCCTCCCTGCTTTTTAGGCTCCCGAACGGCGTCTCAAGGGCCCCAGAGAAACCCCGCGAACAAGTTGCACAGGGAGACACGATGTCACCACCGTCCCTTCACATCTCGAGCCTCGTTGCCAATCAACGCCTTGCGGCTCAACCGGGCGGCCTGCGATCGTTGCGAGTTGTCACGGGGACGCGGCCTGCTGACGGAGAGGAACATCAAGATTCGATCGTGATTGACGCCAAGCGGAGGGCGACGAAGCGAGGGCGAGAAAGAGCCGAGAAAGGATCCAAAAGCGCGCCGGACCGCTGTCTCTTGATGTTGTATGTGTAAGTGGAGGGGCGGGAAAATAGATTGCAACAGCAGGAAGAGCAGCAGGAAGCGAGAAAGAAAGTCACAGGAGCGAAAGGAAAGTCGCAGCGGATGTGTATAACGCGAGGGAGAAGCGCAGAGGACCATAAATACGTACAAGGGATATGAGAGAGACGACGATGCATTCCGGATGGGACTGTAAGGACACACAGCCGATCCCCCTTGACTTCTTTTTGTTTATCATCATTTCTTATTTTTTTTCGTTCTGGTCATATCCGGACGGGAAAAAAGATCGATTAACCATGTTGAACAAGAAGTTGACTTTTGCTTTAGCAGTAGCACAGATACCGCTTGCCGGTGCTGCCACCTCAACGCGTGAGCCTCTTAGTTTGCTTGTCACTCATCTCACCCTGTTTACTCATTGCTTCACACAGTCCGGCCATGGGCATTCTCCCCCTTGCCGCTCGGCTCGGTCAAGCCCACCGGCTGGCTGCTCGGCGAGATGACGGCCATGGCAAACGGCGAGGCCGGCCACGAGCACGACTTTTACGTCTACGTCAACCAGTCCAGCTGGCTCAACACGCCGGGCAAGGGCGGCTCCGAGTACAGCTCGCTCAACGAGGCGCTGCCGTACTGGTTCAACGGGCTGGTGCCGCTGGCGTACCAGCTCGACGATGAGAGGCTCAAGGCGCAGATCCAGGAGGTTGCCGATACCGTCCTGGATTTCCAGGCCCCTGATGGATGGATTGGGCCCGAGGTGGGCGACTCGCGCAACTTTTGGGCTCGCACGCCGTTCTTTATGGGCTTGACGCAGTTGGTTGAGGCAGATAGCTCGTGGGAGGATCGAGTCGTTACGGCGCTGCGTCGGTTCATGACGCTGGCGAACAAGATGCTGCATAACAACAGCCAGGGACACGCAAACTGCGTCAGTTCCGTGGACTGCACTTGGGGGCAGGCAAGGGTGCACGATCTCATCATCACGATCCAGTGGCTGCTGGAAAAGTACCCGTCGGACCAGGATTCGCTGCTGTGGGACAATATGAACCTGTTCTACGCCCAGACGAACTACAAGTGGGCGGACTGGTATACGAAGGGGGTATTTCAGGAGGTTGCAAACCCGAGTGACTCGTCCATCATTCCGTATATCCACGGCGTCAACGTTGGTCAAGGTACGTTGTGCCTCGATAATTACATGCAGAGAAACGTGGAGTCTGAAGCTGACAACATGTAACAGGCCTGAAAGCATCATCTGTCATATACAGAATGACCGGAGACGAAGAGATGCTCGTCAAGAGCCAAAACGCCGTCGACTGGACCTTTCAGTACCACGGCTCGGCCTCTGGATCCGTCCTCGCCGACGAGTGGGAGCGCGACCTGTCCTCCTACATCGGCAGCGAGCTCTGCACCGCCGTTGAGACAAGCTACTCCCTGGCCTACATGTACCAAGTCCTCGGCAACAACTCGTACGCGGATCGAGCCGAGAGGACCATCTTCAACGCGTTCCCTGTGATGTTGACGGGCGACAAGTGGGCGCACCAGTACATGGATCAGCCCAACCAGCCGTTTGCCCTGAGCACTATCGCCCCCGACGGCAGCGTGCCGCAAGTCTTTACGACGGCAAACAGCGGCGTGGCCACGACATTTGGCATGGAGCCGCTGTATCCCTGCTGCACGGTGAACCATCCCCAGGGATATCCCAAGTTTGTCTCCAACAGCTGGGTCATGTACAACGGCGGCCTGGCTCACGCCCTGCTGAGTCCCTCGACGGTGTCGACCGTGGTGAATGGAGGCGCAGTCACGGTCGAGTGCGAGACAAACTATCCCTTCAGCAACGTGCTTCGCTATACGGTGACTGCGGACAGGCCGTTTACGCTGTATCTGCGCATGCCCGAGTGGTCAGACAGCAAGATGTCCACCTTGTCTCAGTCTGGCGCGTCCACGTCCCGCCTGACCCCCGACGCCGACCCGACAACGGGCATGACCAGCATCTCTGTGAACCCCGGCAAGACGACAATCACGTATGTTATCGTTGCGGGCGTGAGGACCGAGGACCGGCCCAACAATAGCGTCGCTGTGTTTTACGGCAACCTGCTCTACGCGCTGGACGTGGGCTTCTCGCAGACTTCGTCTCTTCCGCACGCGTACTACGACCCCAGAGGCCCTGGAATCTCCGGACTACCCTTTGCAGAGCTGCGGGATTACTATGTCAACAGCACGAAGCCATGGAACGTGGCCATTGATCCCTCGACCCTGCAATACCACGGCGTCAGCGACTCCGCGACTCTTCCCGATCCCATCTTTGAGCAGGGCGCGCCGCCGAATTACATGACTGTCGACGGCTGCGAGATTGACTGGCCGCTGTATCTTGGCGTGACGCCGGATGTGCCGCCGCTGCAGAGGACGTGCGTCGGGAGCAGGAAGTCGTACAGGCTTGTGCCGTATGGGGGGGCCAAGGTGCACATGTCAGATTTGCCAACGATTAAGTTTTAGAGAGTATAGAGTAGATGTTGCTGTTGGATGGCTTGGATGAGCGAGATGGGGTTGTTGGAGTTCTCGGCGCTGTATATACGATCGTTTGCCTTACCCTTCGCATTGTCCAACACTTTGCTCTCTAACCTTTATTGCTCGTATAGAGTCTAGTATCGATGGCTCTCACTATCACACTGAGTTGAACAAGTGAATAACGAAACCAGAATATGCTCTAAGCTTTCGACAGATCCTTGAGTTCAAGATGTGCATCTTCCGTATTGGTCCGTTACCTGGCCTATAAGTTCACTAAGGGACAAGCAATTTACGTTTTCTCTCTCGGCAAAAAAATCGTCCGCGAACGAAAAGCGAAGACGCATAATCCGATCACGGAAGTACTAAGGCTTACCACAACGATACATGTAGACCTGGACTTGGTCAGCGAGCCGTCACCTAGTCCACAGCCAATCACGACTCAGCTGGTCGATGCTGCTGATACACTCAAATAATAGAAACGAACAAAACTCGCACTTAGGAACACAGCCAACTGTCCTCATAGAATGGACGGCTAGCACACAGTTCTTCAGATTGTACTTTGACGTGTCAGCTCCGGGACACTAAACGTATCACGTCCGACAGTGGCAGCGCCCCCAGAGCCGCGGCAAGCTTTGGTGATGAACAACCTCGGGAGTCTTATGTGGCGGGATGACGAGAGACGTAGCGGAAGTAAGAGCCGAGTTGGCGGAAATAGTCACTTCCCTTGCGATACAGGTGAAATCTAATGTGTTACGGGTGTGTTGACGTAGAAGGTGAGTTGCTAATGCTATAATGAGTGTCATACTAAGGAAAGGTATAAATCCTGAGTGAGTCTATGCATTGTCAGCCCTTGCCTGATCGATGACCCAAACATCGTCACTTGGAGAACCAAAAACCATATCAGAGCTCGTCATAAAGTGCACGGCACAATGGTCATAGCGTGGCAGCCTCCTCTCAACTATCGCAATCGGCCTGTTGCTGTTTTCGGCGCCGGTGTCCTCGGGCGTAGAATAGGTCAGTATCAACGCCGTGTATGTGAGAGGCGGCGAGAATTAACAGTAAACTCAACAGCTTGCGTATGGGCATCGACAGGATACACAGTCAAGATCTGGGATCCCAGCAAACATCAACGTGAGGACGGTGTTGCCTACGTCGACGAGAATGTGGCCTTGTACGCCCAAAAGACTGGCAAGGCTTCTGGCAGAGTAATGGCTGTTGAAGACATGAAAGCCGCTGTCGCAGATGCTTGGATGGTCATAGAATGCGTCCCAGAGAAGCTCGAGCTAAAGATTGACGTCTTTGCCGAGCTGGACGCCCTTGCGCCTGCTGACTGCATTCTTGCAACAAACTCGTCTTCATACAAGTCTTCCGAGCTGATTAGCAAGATTTCTCGCACGAGAAAGTCTCAGGTCTTGAACACACATTATTTTAGGCCCCCTGACTGCATGTTGATCGAGGTCATGGCAAGTGGCTACACGACAGAGGCAGTCATCCCATTCCTGGTCGAACGGCTACAAGAAGCGGGATTGATGCCATATGTTGCGAGGAAAGAATCTACAGGCCTCATCATCAATCGTTTATGGGCTGCTATCAAACGAGAGACCTTGACCATCCTTGCCGAAGGAGTGTCTGTGCCTGAGGAAATCGATGCGTTGTGGAAGGAGATGTTTGCTAACAGTCGTCTGTCGCCTTGCTTGACTATGGACTGTAAGCGTCCCCCCAAGTCCCCAAACTATAGGAGAAAGGGATGGACAGTCTTAACTAACGAGCATCAGTGGTTGGCCTCGATACGGTGGCCTTCATCGAGGAGCATTACGTCGAAGAGCTTGGCTTGTCCCCGGAGAAAACGGTAGACTTCCTGAGGAAGAACTACTTGGACCAGGGCAAATTAGGCGCCAAATGTGCAAAAGGAGGCCTCTATCCTCCTTCTGCAACCCAATCGGCAGCCAAAAACGGTGTCTCGAGCGAGCCAAAACTTCTTGCCCTGGATGTTGGTCTATCCGCTGCAGAGCCAACGATGAACTCGGGCCAAATTCTGCAGTTCGGCCTGGACGGAAAGCCTCCCAAGGTTCTCGTTGATAAGCAGCCTTTGCCTGACGGCATCGATATCGACCATTCAAGCGGCCGTATGTTTTGGACCAACATGGGTTATCCTGGAAAGCCTGACGGGTCTGTTTGCTCCGCCAACCTCGATGGGACAAATGTTCGCACCCTTATCCCTCCTGGAACGATCAACACACCCAAGCAGCTGGTTGTGGAGAGCGGGAGCAAGAAGATCTACTTTTGTGATCGCGAGGGCCTTTCTGTATTCCGGTGCAACTTTGATGGCTCTGATCTAGAGCGCTTGATCCAGAACGGCAACTCAGAAAATGAGACAGACATGCGGGAGGCCACGAACTGGTGTGTTGGCATCGCCGTTTCTCCAAAACTGGGCAAGTTTTACTGGAGTCAAAAGGGGCCGTCAAAGGGCAACAAGGGACGCATATTCTGCGCCAATATCAAAATGCCCGCACATCAGTCGGTGCAATCGAGATCCGATGTCCACTGCCTCGCGGAGGGCCTCCCCGAACCAGTGGACCTCGAAATAAACGAGGAGACTTACACTCTGTATTGGACTGATCGCGGCGAAATTCCTTTTGGCAATTCTCTCAACAGGCTGCAGTTGGATAAGACTGGGCTAGTGGCAAAGACTGCCTCATCGGGCGGCCATGAGGTGTTGAGCAGGCATTTCAAGGAGGGCATTGGCTTGAAGCTGGACTCCAAGAATCACCATCTCTACGTGACCGATCTCGGTGGCCGCATCTACCAGTGCGGCCTGGATGGGAGGAACAAGACGGTCGTTTATGCGGACGACTATCGGGCATTTACTGGCATCACCGTCTTGTGAGTGTACCAGGTAGCATAGTGCATTCGGGGTAGAACAAAAGCACAGACGATCCGGGTTCCCTCTATTTACTTGATCCTCGAGATTGATCATCCTATAGTACCTAGTGGAAGCTCATAGTAAATCGTCGTATAGGCTTGGTACGTGCAGAAACCTCCAGGCATACATTGATGTCTGTCGCACAACGCTTAAACCCGGAGCTCGTTGTCAGCTCTACCATCACCAAGCAGTGGATTTGATGTCTGTCAAGCAGCCTTTCCAGCACCTACCACCTCCCACAAAGCGAGGTTTACCCTTCCTGCCAACCACTATGTACTACTAGAGTATGTCGCATTGTCGATCACCTGGGTCATTTGTATGTATGCCATCAGCTTACATGTATGAATCATGACGAGATCAGTCCATAGTGGGCCAAGCTCACTGAATGTATGGAAGAGACATCGATGCTCACATAGTTGGAAAATCGCTGCTCAATGTAGTCAGTCTCCAGATCCTGGAATATGGCTCAACGTTGTTTTATACTCATAACACAGGCAAACAAGCGAGCCTCATTGTCGTCCGTACCCATGCAAACCATTATGGCTCACAAATTCAGCTGTGATATGCAACGTCTTTCCGCCTTTTTGTGGCATTGCTTGTATGTCTCCTAGAAGTAGCTCTAAAAGCAGCAACTCCGAACTCGCTATCAAGCGGATATCTTCTTTAGTCATTACACATGTCTACCAACTGATGTGCTTTATGGTCCAGCGGCAGACGCGTACCACACTGTCTAGATACCAAACTCGAGCAGTAGAGGATGCAATCGCTCGAGATATCGCCATATATACCGCTTGTGCATCTTCCTCGTATCATGCCGCCTCGTCCGCGTCTAGTATATTTGTATAGTCTCGCAGCATGGCATTGTGCTCAAAGTCCTCAGCCTGCCTCTCAACAGTGGCATTGCTGGGATCCTCCTCGGCCATGTCCAAGTCTGCCATGAATGTGGCCCGGATCTCGCCGTACTTTTTGCGAAAGTCGTCCGGTCCAAGATCTTTCAGGATTGTCCGGGCTGTGGTACTGGTTATGCCCCCCTTTCGTAGAGCCATTGACAACAGGGCTCTGGAAATGGACGTGGTCACCCGCCAGGACCGGCTCAGACGTTCATAGCCGTACACGCATATCAAAAAGTAGAAGAACCAGTCATTGTCCTTGGGGCCGGTGAGGAGCTCGTTAGTAATGTAGATCAAGGCTGTATGCCACAGCACGGTGTACGTAGAGGAGGCGAAATGGAGTCTGAAATTGAGGACGAGGTCTTTCAGCTGCGCGACCGAAGCGGCATACACAATATCCGGGGAGCTGATGCTCCTAACCATCGTTCGAAGTCGAGCAACACCAAACTCCTGGATGCACGGCCTGAAGAGGCAGAGAACGGCAGTATGGAACCATATGCTAGAGAGACCCACGTGTTAAGCAACACCGGCCCAGAGCGGGAAGACGAACCATTGCGAGTCAAAGATGGGACAGGGACGGAGCAGAGGAAACTTACTGAAGAACTTGGACATAATGCGGGTTCTGGTTGGCTCGGAGGAGGCGTGACGGGAGAGTGTTGCTCCAAGCGAGCAGCTGGCGGAACTTATGCTCCGCGAAGGACAAGGTCCCTTGGCTATCCAGAGACGATTGGCTGTCGTCATACGCTAGACTGACCTCATACATGATGCTCCAGAACTGGCACAGGTAGGGAAATACGCCTCCCATGTACCGCGACTGAGGCTCGGGCTCGGGTCCTTCCCTGCGAGGAGACCCAGGGCTTGTGGCTGACGAGGCGGCCTCGATGTCCTCCTCCATGCCGGGTATGGGCAAGCTCGGGGGGCTCCGAGGGCCCAATATTCCCGGTTGGCGGTAGAAGAGCGACATGAGACTGCACACGTTGGAAAGGGACGAGTTCCGTGAGCACACGACGAACCCTTCTCGATGTCTACGCAAGAAACAAGGGGAAAAGAGGCACCCACCTGATCCAGTTGAATGATCCCCATGCGGCGTACATATACGCACTGGCTGCCTCTTTGGACAGCTTGTCGATGCTGGGCTTCGCACGACTGTGTTCGTCGACGCCAAAGAGGCCCAGCCTGGTGGCCATCTTGGTAGCCTGCGAAGTGTACGACAGCACAGCATGGTCTCTTCCTTGGCCGAGGTAGCCCAGGCCTAGGAAGAGGGCGGAGGCCAGGTTGAGAAGCGAGTCAGACTCTCGTTCCGTCCTCCATATCGTCTCGGCCTCGGCGCAGAAGTAGGCTGCGAGAGCATCGATGCCTGGGTCGACGGCGCTATACATTTGCTTTCAATCAAGTCAGCTGCGGTGGATTCGATACCAGACGGCACGGGCATTATTCACGCAGGCCCAATACAGCAGCGAGTTGACCAGCATTGGGGAGCAGTAGTCATGTTTGTGGTTGATCAGGTCCGATACGAACAGGTTGGGCTCGAAGAAGCCCAGCAGCGGATGATCCGTCTCCAGATACAGGGAGATGGCACGGGCGGCCGACTCGTTGTTGATCGGAGCATTGGTCCAGTGACTGATATCCAGCTGATGCAGCCGTTCATCGCAGAGCGGTGCCTGGGACTCGGTGGGATCGCGGTCCCAGAGCATCCGTCGAGAAGGAGAATAGGGAGACGAAGGCTTGCTTCCCATCGTAGTGAGCCGCCGAAAGTCATCCCTCGGCAAAGCCTGCGGTTGAAGCGGAGGCAGATATGGGTATGCAACTGGATTCTGTGATCCAAGCTGGAGGGCATGAAAGGAATTGTCCATTGTCGCCACGGCAATACGGAGCTCCGACGGCTGATGGATCGCAGATATCCCCCCTCGTAGCGTGGACAGAATCACTGCCGCGTCGGTCTCGCTCTTCAGATACCGCAGCATGCGAATCGCCTCTCGCTCCGGCAGGCTGTTGAGGAGACGCATCACCTCGACAAGGAGACCCTGCGCCTCCGGGGTCAGCTTGTAGTCGTCGCGGTATGTACACCGGACGGCAAGCTCCCGACATGTGGAACACGTTGGCCGCAGGCCATCGCACTATCATTGAGCATTAACGTCTAAACATTAGGATGAGAGCTCTCCATGCGTCAGGGACTGAGCTCCCAAGCAACCTTCAGGTGGAAGTTACCCGGATTTTCTTCCGACGACAAGCATTGCAGGCGACCGAAACGCCGGTGCGACGTCGCTTGAGCTGCTGCGAGCTCGACGAAGGCTCTGCCGGGCCTGATGGCTGTCCAGGGACAGACGGGAGGAGCGGTGGGTATCGCTTCTTCATCTCTGCTCAGACATGTGTCAGGACGGCAGCTTGGATACGACGCGATGACAGCATCTAGTTGGAGATACTCAGAGGTGGTGGATGTCCGGATCTTTCTGTCAACTCATATCGCCAGCTCAAGCACTCGCCTAAAAGCTGAGCTCCGCAGGCATGTGCCAAGTCAGTTCCCCCTCTTCCTTGAGCTTCTTGATACTAGCAGTTGCGTGGCGATTTCTGTCCGCGTTGCCGCGGTCCAAAAATACTGTGCAAAGGTCGTCGACTTCGCCATACTCTCCTTCAATAGTTCCGGACAAGGAGGGGCCGGCGACGGACATGTCTCCCAGCAGCCAATCAGGTGGCTTCCGGAGCAACATCCGGTGATGTCACGGGTACGTGATGTAGGGTTTAGTTAGACTTTAAGGACTTGCCTGTGGATGATCATCTGCAGCAAGCGGCAGTAAGGCGTGAAGTTTCTGCAAATTCTTACGGTACGGCCTCCTAGTCTTGCTACATTGGCTGGCCGCCCAGGTTGGAAGAGAGACTAAGGTGAGAAGGGTAAACAATCGACATGCCGTTGTTGTTTCACGCATGGAGAAATTTTGAAATTGGTTGCCTCAACCTGGAAGCTTTCATGGTGCGAACCTGGTGGCGATGTTGCTTGTGTGCGCCACCGAAATAGTCCAGGGCGAGGAACTGACAGCAACCGGGTCTGGGACTAGGAAGAAAATTGAGCAAAATGGGTATCAAAATCAACTTAGAACCTAAATCAGATCAGCAAGGAACATGATAGACAGGCTTGCGATTCCACCTCCTCATGCAAGGGAAAGTATGTATGTAGAGTTCTGTGCTTAAGGGTGGCGATCGCAGATTCACCATGAGCGGTCGAACCCATTACGCTCTCAACTGCCGCTCATGATTGGGCCCAAGGGGAAAGCCCGTTAGATCTAGCTATTCCATAGATATCTGTGGCTCCTTTGCCATCGTGGCCACAAACTACGTCTCAGCGTCGACGCCGTGGCCATAAAACCGTATCATCGTGAGCCGTCGCTATGCCATAGAGTTCCCTCACGCACACGCACACCTGGTACGTACATCGACAAACGGGTGTAGATCATGCCTGTAGGACAAGTTTAACGACGTTTTCCCCGCAAACCTAAAGTCCTGCATGTATTTGTCCGTTTCCTCCCGCCATGACTCGAGACAAGAGCATCAGCCGCGGCAGGGAAAGGGGAAGTGGGAAAGTCAAGATGTGGTTCTGTGAATGTCCCAGACTATTGCCGACGAACATCAACAGCAAACCTCTCGAATAAAATGACAGAGAGTAAGAGAATGGTGGCACAGAAACGTAGTGGAAATCTTACAAAGATGTTAGGGGGCATTGGTGTGCCACGCCGTAGCGTCAGGGTCTCATATATCTTAGTCTGTGGCAAGGGAGGCGGATTCGCGGGATGTATCAGAGGCTAGAACACGGGAATGAATGGATCACGGTGCCATTGGGCGAAGCTGGGCGACTTTAATGCCCGCCGAGACCACGATATCGCGGATTAAAGCTTCGGACGCTCTGCCCCTGTCACGGAGGTCCCTCCGGTTCGTGCCATTGGCTTGACAACCACGGCTGCAGTTGCTTGCTAGCTTTATATCTATTTCGCCGAAGGGCATATTTATTGCTGATAAGTGGACACTTTTCCGTCGGGGCATGTGAGAGATTAAAGTAGCACGCAGACTTCGCCATCATGTCACTGCCCAGCTTCGTCCTCACACCAGCCGGAAGCTCAGAAGCACAGCAACCAGCGTTAAAGGCGAGAAAGGTAGGTGGCCGCAGGTTCTGATCCTCATGTTTGTCCGCAATCCGCTTCTAATGGCAAAAGTTGACGCACGGCTGGGCTGTCCCGACCTCGATCGCGGCCGACGACCCTGAGCCCAGCCACGCCGAGGAGCAGTCGAGCACGATTCAGGACGCATTTCTCCCTCTACAAGCCGCCGAATTCCCCATGCTGCAGCAAAGCAACCCCGGTTCGTGCATAGAGCCTCGGATGATGGACATTGCTGCTACTGCTGAGGAATTTCTGTTCCCAGTCACGTCCCGGGGCGAAGCCGCTTCGTTAGATCCTTGGCTCAATGTACCAGACTGCCAATCCGAGCCCTCAATATTCCAACCTGTACCGACGCAGCAAGTTTTCGATGTTTTTCAGCCGCTATGGTCGTCCGGAGAAGTGGCTTTTGAGCCTCCCGACTTGGAGAATTTCAGTGCAGTGCCGTATCCTGAAGGGGCCCCGATTTCAGGAAGTCTAGAGACCCTGAAACAGAGCATAGGGCAGTTTCAACTGCCTTCCGACGCCATACCACCTGCGGAGGGTATTCCACAACTGACAATAGGCCCTCAGAACCAAGCAGAATCAAAGGCGAAGAATGGAATAGCTCGAGGACAGATTATCGACCAAGTGCTGGACACCCTGCGCCAGATGGATAACAACATCAGAGCTTCAAACCGACTACACATGGCCGATATAGCCAGCCTTGATTAAAGAGCCCCGAGTCTTGTTCTGTTCATGCGTTTGGGCGGTCTCTGTCGATGTTCAGCGTGTCAATGTCAGTGCATAGCGGGATGATTATGATACCACTGCGCCTAACGAGAGATATGGCATACTACCGCGACGATATTCACAATGTCTATATGCGGTCAGAATATCAATTTGACTCCTATTTCTCAAGAAATACTTACTTCAATCCCACTCTAGATTTGACGTTACCTCGGAATGTACCAACCTACTGTTTTGGTTCTCTTCTGAACACTTATGCGGCCCGGATCCTGGGAGAGGCGGACCTCAAGGCCGAGATCCCTCCCGTAGGACGATTGACCGTCTTTGCTATCTAGGTTGCACTCATCCTGCCCGTAGGTCCTTAGTGGCCGGGTTTGATCACGAAATTTCAGAAGGAGAAAAAAGGAGGAAAAAAACAACAAGTGCCCACCCTGCGATTCGAGCCTACACCCCTCACCACCAGGCCGCCAGCCGCGGATAAGCTCACCTCGATGGGTTGCAGCTGGCATTATAGAGGAGCTTCAGGTCATCGAATGCCAAAGTGGCCGCTGAGAGCGCCAACATCAGATCATGCCATCAACTGTGACGGACTGATTCGCATTATGTAGTTGGGAGACAGACGTGCATGGTCCAAGTCTCGTGCTAGAGCCTCGCGGGCTATTCCGCCACATCAGAAACACATGGTCAAGTGTGGCGAGAGGCGGCACTCTTGTTCTCACAGGCTGTTGTGACCACCGCTTCGGATAGTGCGAACAAAGGTAGCATCACTGTATGGTGCTATGCGCTAAATGGCTTTATAGGGTGTATGAAGGCGACAATACATACAAGGTCACTGCTGCAAACAAAGTGAGTAGGGCGGTCCTCGAGAAATGCTCGCCTTTCTTACCTCCGATGCTCAAGTTGTTAGCCAAGCTACCTGACGATAATCTGGCCTTTTACACGTCCATCTTCAAGCATCCTCACTTGATAGTGTAAGGCCAACCACAGCGATGTCCACTATATAACAGACGGCATTCCCAGATTAAGCAGATATAATGTAAGAGAGTCACTTTCTCCTCATCCACAGGCCGTCCAAGGCACCAGTCGTCATTCTGGAAATGAGGCAACAACGGCGTCTCAACTACTGTTATAACTGCCTGCCTGAATGCCCCGGTGTAAGTCTCTCGGTCAGCCTGGCCAAGCCCCGTTTCTCACCGCGTTCGAGGTCGATCAATCCAGGCCTCCAAGTGTGGCTGATGAGTTGAATGTCTGAATATGTGCCCTAGTAGATAAAACATAATCCCATCATCTTGTCCTTCCATTTTCCGATACCATGTCGCAGTTTCGTGATCGATAACCGGCGTCGTGCCTTGCGGTAAAGGCAGGCTTATTCCCGGTAGGCACATTGGTAGACTATGGGGGCTGTGTCAAAAGCCACAGCATCCACTCCTTCTAGCCGTCATATATGACCATCGCGTGGTTCGTCGATTTCAGGCTTCTCTGGCATAAGAAAAACACCAGGTGATTCGATCCTGCGAAATAGAGCTTTCTCACCGCTCGTTCACCTCGTCACCGAGCCCCCCCGAATTTGTTCCAATAGTCTAGGACAGCAGGTATAAGCCCCAATTTGACTGAATAGAAAACGGAACAGCTGGGTTTTGAGACTGTAAGCCCTGTTTTTCTCGACTCTCTCACATTACAAGCCAGGAGTAGCAAACAGCTGTGCCACGCTGCGCCGCGCTTGGACGTTCCTTTTAAGCTCTATCTACAACTCCATTGGCACGACAAAAAAGCCATGTTTCTCCATCAAAGGAAATCTGGACCGTATCACCTGCCCTTGCTTAAATGAAATGCTCATAGGAACCCCAATGTTGTGACTCAAATGAGAGAGGCCTCACCCACCTCTAATCAAGGCCCGTTCCAGATCATATCAGATAGATCGGTGACGTTGACTGCCTGTGAAACAGTCGGAATAGTAATTGTAAAAGCTCGAGTATAAAATTGACATTCACTCCCGGCGCCTAGGAACTTTCGACATTTTGTTTCAGACGTTGTACAACAACTGTTTCCAAAGAGCCCGTACAAAACATCATTTGCACTTTGTAGCCACGATGCCTGGACAGCCTCCTTCGAATAGAGACCCGAAGCAGGGAGCAGGCGGTCACTCTGCTAACAGGCAGACTCAAGGAGCACCGAGGTAGACTTCCAAGCCAAAGACTTAGTATGGTTCTAGGTTGCTGATGACAAGACACAGGTCCGGAAATGGCTCGTCCAGTTTTTCCATGAACCGGTGGCTGTCCACCCGCGAGAGACACGAGACGTGGGACTGGGAGCAGAAGGCGAAGAGGAGAACTGACAAGAACAACAAGCTATAAGCAAACGGAGTTTGACGAATAAACCAGAGAGAGACAACAAAGAACGGATGAAGGAAACCCCTCGAACAAGCGCGTTTGAGTTGCACGTCCAGGTATGAGATGTTCATCATCATGTCATCGTATCGTCGTCCATCAATCCAAGAGACAAGGCATCTATCTGACGATGAAGCTGACCAGCACAGAATGTAAACTACCCAACACGCCATCGATAACGTACACCATCTGGCAGCATTTTCCGCTGCAATAGATCATGCCCATTTTTACCCCCATCCATGGCTGGACCATGATCAGGCATTCTGCCTCTCAATGAGGCCTTCATATTCACGCCTCCGCCTTGAAATCAGCCCGCTGCAAGCCCTGCCAGTCCCAGGGCTTCGTGTCCGCCTCCTCCGGCGAAGGCATGCTCCCCCAGTACTCAACCCCCGGCACCTCATTCTCCGCGGACCACGACTCCTCCACGCCAAAGCATGCCTTGATAATCTGCTTCTTGATGGGCTTCTGCGACACCGTCTGCGGCATCTCCTCACCCGGCTCGAGGACCTTGACCAGCACGGGGAGCATCCACTTGGGCAGCGTCTCGTTCATGTCGGTCCGCAGGCGGGCGAGGTCGATCCTGTGCGCGCTGTTTCGGCCCTGCAGTTCCTCCTGGTCGCGAGTGAGGCGGACGACGGCGGCGCAGATTTGTTTTGCTTCGTGGTCGGGGACGCCGAGGACGCAGGCTTCGGTTACGTAGGGGAGAGCTGTAAGTGCGACCTCGACCTGGACGCTGGGTATGCGGTAGTGGCGGAACAAGATATCTGGAGATGCTAATCAGTACTAGGAATCAAGCAGCACGGTAACGGACGGAAGATAGTATAGAAAAGTAGAGAAAGGGGAGGAAGCGTACAGTCAGTGTTGGCGCGGCCTGAGAAGATGTATTCCCCGTCCCTGAGCTGGGCGAAATCCCCGGTCTTGAAATACCCCTCGTCGTCAAAGGCGGCCCTTGTCATTTCTTCATCGCCAATATAGCTTAGAGAGCCTTGTTAGCACCTTATCCTTTCCTCAATCGTCATACTCGACTTGAGAAATACTCACTGTGTCAGCATGAATGGGCTCTTGACGCAAATCTCGCCGTGATCGCCCGCCGTCAGCTTGACTTTGATGCCCGGAAATGCTACACCAATAGCATCCTGTCCATTCCATCATGTTAGCCCTCTCATACATGCTCCCAGCAGAGCAGCTTCAGAGCACATACCGAACGTTGTGTGCCATCAAGGATCTTGAATGTCGCCAGTCCTCCAACTTCCGTTGACCCATACACATTGTTAAACACCAATCCAGTCCTGCTCTTCCAAAACCTCAGCACCGAGGGCGACACCATGGCTCCAGCGCAGTGGATGATGCCAATGTTCTTGAACGCCTTGATGTACTCTTCCTGCTCATCCTCGCTCTGAACCTCCAGCCACTCCTTCATCTCGCGCAAGACTCCGGGCGTGAATCCCGTTCCTGTGATGCGGTTGTCACGAATCACTTTCCATATCTTCTCCACGCCGGCTCTCTCTCTCAGGATGTGCAGCTGCTTGCCCGTGAGCATGGGTTCGATGAGGCTGATTGCGCCGCCCAGCCAGTGCGGCGGACGGAAGCAGACAGTCTGACAGTTTGCAGGGGCATCCGGCTGGAAGACGATGCAGATCCGAGGCAAGACGGCGCCCTTGGGAGGTCCTGTTGTGCCAGATGTGAAGATGACCAGCCCGGGCCCTCGAGGATCCATCGTAAGCGTCTCGTCAATGGTGACATCAATCTCCTTTACGGGCTCGGCATCGCATGAGATGGGTATTGATACGATCGTCTTGGAGTCAGGCGAGCCGCTGGTGAGAGCGGCTATCCGCTCGGCTTTCTCGTAGCAATCTCGGCCGGCGAGGATGCATGAAGCGTTGGAGCTGTTGACAAAGTATCGGGCCTCTTCGGGGAGGATACCAGAGCCTAGAGTGCACGATTAGCTTGATATGGACGTTTGACAACCATGACGCTCTGGAAGGGAAAAAACAGGTACGCACCAAAAGGAATAGGTGCTCCTCCTAGTACTCGCACCGCAAAAAAGGCAACAATAAACTCATAGCCGCTCCTCGTCAGCACAGCGACGTACGGCGCCTCCTCCTTCAGGATGCCTCGCTCGGTAAACGCAGATGTGGGCAATTGCTGGCGCACGAGGTCGCGCATGCGCAGTATGTCGGCGATGAGCTCCTCCAGGCTCTTGTCGAAGCCAAAGTGGTCGTGGATAAAGGGCCGCTGGTTGGCGCACCGCTTTGCCGAGCGGAGGAACTGGACGAGGAGGAGGTCGTTGGGAAATCGTTCCCGCGTCGAGCCGACTGCCATTGCGGTGGACGGTGCTGGTAAAGTATGTACAATATCAGACGTGTATGTCGATACGTCGGTCTAGGTATGTGTATATACCTAGGCGAGGTGGTATTTGTATGTGCTGCGTGTTGATGTATGTGAGTGAGGGATGGTGGTTTGGTGATATCGCCAACCAGATGCAAGAAAGAGTGTGCCTGTGACATGATACAAGGCGCCGGACAGTGCCTCACTTTTATCATGCAACACATCTCCTCCGCATCGCAATCGAGAAACTCCGTCCGGTCTTCTTTTCATACATAATCTCCCCTCCTATCAGCCCCGATTCGCCCACACCAACACCAAACACCAGCGACAAACGTGAACAAAAGAGACCATTTGAGAAAATCTCCGAACAGCGAAAGGCAGAGCAAAGGAGAAGCAGGGTCATCGGACAACGGAGAGCGACCGAAGGGGTGTTTGTTTGCTTTGCGGCTTCACCTCCCCCCTTCATCCTTGCACCAATGCACATGCAATGCAACATCCCAGTAGGCATCTCGCGTGTTAAAGCTCGTTGCCGCTTGACTCGTCGACAGGGATTCGATGACTTGGGAAGCCGCCCGCAGCTCGGGTTTAGCGAATTGCTGTCGATTTGACCAGCGTGTGGGTTGTTGTGCAACCGTGGCAGCGATCCATTTGCACGGAATGTCTCAGTCCTAGGGGCGAATCTGTCTTCTCCGCAACCTGGATTGATGATCGTCGTCACTCGAGTCTCAATCTCCAACAGGACCAAATTCAGCTGTGATGGCTGCAAGCACAGACATCACTGGCCATAAAGATAGTACTGACAAGACCAACCATCCAACCCAACAGCGTGACTCCCTGTGAAGGAAACACGATCCCGAGCACTGCTCCTTATGCGCCCCCCTCTGAACCACTTACACGCTCACTGGCGGTGCCTCGGCTCCGTCTCACCCACGGAAATCGCTGCCCGTCCCCGCATCCCGTCCCCCCATGGAACCAAAGAAAAGCCAGAGGCAAGACATCCGAAGCCCCTGTTGCATGTCCGAAGCGTGCGGCCGAGCCCAGCTGAGCGCCTCGAACGTGCCAAAAGAAAAATGAACCCACATGCCGCCCATGTCTCGCATCGCACAGCATCTCTGCAGACCCGTGCGTGTCCTGGCCGTCGGCCGGTTGCACGAGAGATATGATATCACATCAGTTGTTTTGTTACCAATAAGAAGCGGCTGTACGACCCGATGTCCGTAACGTAACCCAAGACACAGAGCACGTTATTCTGTCTCTCGCCTCTGGCGCCTCGCATGTCTCTCTCCCTCTGCTAGACTAATACGCCCTCGTCAACCTCTGGCTCGTAACCCTGCGGAATCGCCAAGCGCCCAGGATCAACCGACGACCGCCATTCCGCCCGATCAAACGCCGCCTTGACCAGCTGGAGAAGCATCATGTCGCTTCCGCGAGACCCCAGGATGGAGCCGCTAAACGGCCGGTCCTCGTTTTGGTCGGTGACCCGTGAATAGTAGCGAGTCTGTGCGACTGGTATTGTTCAATCAGCGACATGAGGAGAGATAAAGGGGGGGGAGACAAAACAGCTCACAGGGAACGACAAGATGCGGCAGGCCCAAAAGAGGAGCGAGTGCTTCGGGACCCAGGCCTTCGATGGCGCTGGGTGGTCTGGCTCATTGTTAGCTGCATGCGCTGCATCCTGCAAGCAATATAAACAACAAAAGGGCCAGAGAGAGGGAAGAGAGGTAATCAACACACGGTGGCAGGTCATCGCGGTACTGCACTGTAGTCGGAGGGCCAAAGGGTACGACCACGATGGTTTCCGAGTCTCCCACTATCGGCATGATGCTCTCGTTGAACCATTGTCTGAAGACTTCGATCCGCCTGCGGTGATGTCCGTAGTCTTGCGCCGATTCACTCTCGCCGATGCCCCTGATAACCCCGTGCAGCAGCCGGACGTTAGCATCGTGTTTATCTGCAGGCCTAGGAATTCACCGCTGACCGAATCCTTGCATAACTAGCTTCAAGGATACAGCAGTCACAGCAGCCATGCCTCTGTGGGTTTCGAGGCTCTGCAGATGCTATCGGGGATTCCAAGTGATAAGCTTACCATCGAAACCGGGGCGTTGCCTCAATGTACGGCTGCCGACCATACTTCTCTTTATAGTCACTTCGGAAATCTGCATACTCGTGATAGAAGTCGTAGCAAAATGAGTTAAAGGGCGCCTGCATCATGAAATCAGCACGTCACAGACTCACAGTCAACACTTGGCAAAGAAGTCTTACACACCTCCTTCATATACTCTTGGAGGCTTTGCTTTGTATCGTCGGGCGGGTTGGCATCCCAAGTCTCCGATATGCGCACCCTCTCAGCCTTGATCCCGAGGAACCTTTCCAGCACAGCGACGAAGCTGTCGTCGAGAGACTGGTCGTCTTCAGAAGCAGGGGCATAGTCCAGTAGGTAGATGATGCGCTTCGGAAACGGCACGTCGATGCTGGACGTGTTGAGCGTTACATGGGCGAAACGGAGCAAGTCGTGTAAGTCGCGGCTCATCAAGCCAACCGCAGAGAGAGCCCTGCAGCCATGGGTTCAGTCAATGCGAGTCACTCGATGCGGGCTACATAAGATCCTTCGTTTCCGATGACCTACCTCGAGTCAACTGCCCACCCTAGCTGCGATGCTGCGCTGGCCGATACTCTGATGGAGTAAACACCATGCAGACGCCCTTGCTCACGAGCCCCCTCGAAGGCTAAACACATATCAGAATCAGCTTCTTCACACCAATATCCCATTCACCACCCTTCAAGGGCACTCACCGTCTGCTGCTACAGCATGTTCCATCCATGCATAGCCGCTCACACTCGCTCCAGCGCCAGCTGCACTTCCACCAGAGCCTTGATATCCGTCGCCTCTCGGATTCCACGGAGCCTCTACGTCCACCCATTCCCTGCCAGAGTCGAGCTGCGACGACTTTGTCTTTCCTACAATGATGGCGCCCATGTCGATGAGTCTCTGTGCAAACTCTGCCGTTTCCTGGTCCTCAGCCCCGTACAGCTGCGTCCAAGCTCGGCTTGACATGGTCGTCTGGACGCCTTTTAGCGATATGGCGTCCGTGATGGCAAGACGGACTCCAGATAGAGGCTTGCGAATGGATGGCGCAGGATGATAAAGTCGCGACGGCACGGCAATGGATTTGCGTGAGCCATCATCCGAGAGAGAAGAGAGTGCTTCAAATCTGCACTCTGCATCAGACATCTTTCCCGCAATTCTAGGAGGGAGGGGGAATCATGACTTACCCATCGTCAGAACCGTTGATGCTGTTAGGAATCACCCCAAAGGTAAAGGCATCCAGCACATCGTCATACAATCTCCACGCCTGATACAGGTTCGGCCCATGCAGAAAGTACGGGCCCGAAGGTAGATCTGCAAAAGCAGCAGCCTGAGCTTCATCTTCAGCGCCAGTTGACCGCAAGGTAAGCACCGATCTGCCGCGGGTGTCTAGATCACGGTTGACGACAATCGCTTGCTGGCCCTTTTCAGGCTTCTCTACCAGGATGCCGCCAAAGTCCGGCTGGAAGACATCGTCCACAGTGCTGAAGAGGTCGAGGATGCCCTCGAGATCGCTGTTGATTTCGCTGGTGGTGAGGAGAGTGACGGGAATAAGCGCGTCTGGATTGATGGTCTCTTCAATCGTGCCCTTGAAGAAGTCAATCGATAGCTTTGCCGTTGGTACAGGGAATCTTACCAGCTTCTGCGGATGCAGCAGATACTGGGTGCCTGCTATCACGACAGTGAAGAGATTCTTCATCTTGATGCCCGGCGTCGACGATGGCGGGTTGGGCCTCGAAAGGTGAGAATGGGCATAACCGGGGAGCTGCCTCTGCAGCAAATCCCGCGCCCAGCCCAGATATTTGCTCATCCTCCCCCCTTCAGAAAGTTACCAGAGACGATGTCAAATTCGCGATGATGGAGGTTGTGAGATGAAAACATTCGCGTCGAGATGAACAATGTGACACGGAGACACGTTACTAGCAAGGCCTCTTATGAGTCTATGAGGTATGTGTGTCTTACTGTGGGTGTCTTGATTGGCTGTCTGCGCTATAATAACCCCGTTTGTGCAGCAGCTTAGATGGACATTGAATGACAGGATATGTAAGACTCACGATGTAATTTCCGGAAAAAGCATCGTAGACATATTCTAATTGTGACGATCGGTTGTAGTTGATCTTGTGTCTGTTACTTTCGACATCTACTGGCAACAACTGTAACCTTCACCTACCTGTCGGGGGTCCTTCAATAAGCAAGCTCTCCCGTGTGCTTAACCACCAGCTTTCCCCCCTCCGCAATCTCCCTCTCCCTCCTCACCAGCTCCTCCACCGACCAGTTTGCACTCACATATCTCCCATTCAGAAACGCCGCCTCCTTCGTCGTCAGCCAAACCGCTGTTCCACCCGCCAGCTCCGGCGTGTCCTTGGAAAAGCGCACAAGCCACTCAGTCGTAATGTCCGTCAAGATCGTCCCCGGATGAAGACTGACAGCCCGGACATTGGGGTTTTCGACGGCAATGTATCCCGACAGATGCGTCAGTGCCAGCTTCGACAGGCTATAGCTGGCCTTGCCGGGAACCACGTTGAAGCCCAGGGCGGACGTTATGTTGATAATGGTGGCCTGCTTGGCTGTGCCCACCAGGTTCAGGAATCCCTGAGTCATGATGAGGGCGCCTTTGAGGTTGACCTCCTGGGGGGAAAAAGTCTCAGCGCGTGACGGTGCGTAAATGCAAGACGGTGATAATGACTTACTATGCCATTCCAAACATTGGCAATCGATGCAGTCCGCAAGGGCTTGCCCTCGTCCGTAGCGCCAGCATTGTTCACCAGGACATCTGCACTTCCAAAGTCACTCCGGATCTTTTCAAAAACCGCCTTGACCGACGCCTCATCTGTGACATCGCACGCGGCTGGCACAAATCGTGTCTTGGGAAACTCTTTTGACAGTTCTTCGGCTGTTTCCTGCAGCTGCTTGGAGCTACGGGCAATGAGGACAATTGCTTTTGCTCCCGCTGTTGCAAAGGATCGTACGAAGCCCTTGAAGACAAGAAACCGAAAGCTATCAGCACCAATCTTCAGTAGATGTGCAGCCACAGTTGAGTTGCGTACCTTTTTCCCGATCCCTTTGCTAGCACCCGTGACAATCACAACTTTGCCGTCCTGTGACAGGGCGGTGTTAGACGGATCGATGGCAGGATAGACATCCCGGTAGAGTTCCTTGGTGAAGGCCTGAGACTTGATCACGTAGTCATCTGGAAGGCCTTGAAGAGGGTCTGAGCCAATAGCCATTATTGTGAGTGAGGGTGGTATTATCCGTTTACGTCTTCTATAGCATTGAGGATTAGTTATATCTACACGGCCGAGTCTTGACGGATCATTGAGTGTTTCCTACCTTGACTAATTATTCTTCAAAGTGTGTCTAACTCTTGTATGGCTTTGAGAAACAATGCAACAGTTATCGAGAAGAACACGACGGCCTGCAGGTATACCATCACGCAAGGAGAACGAGAAACGACCCCAATATATAGACAACCACCATGCCAACCACGCGGAGGCTCAAGGACCGACGTTCCACCAAACACATCACATTATCCAAGACAATAATTACGCTTGACCAGATATAATATTGCATCTCGTTTGTCCTTCCGGCATATGGATCACAACCTTCCAAAATCTGACGTTGCAGTTGCATACAGACAATGTGGGCATGCCCAGGACTTGAAATCTCACCGCAAGAGCCCGCAATGTCCGCATAAAGCCGCAACAGCTTCTATTCTTGAAGCTTCTATTCTGGTCACACTCTGATCAATCTCGCTGGTTACTTATGATTGGCATCTCGAATTCCCGGATATAGTCGACCAGCAGCACCAAATTCCACGGGGCATTTACTGCAGCTCGCCCAGAACATGCCGATCTCATATCTCGGGCTTTCACTCGACTTTTCACGAATGCAACCATCGAGCCTCACGGGCTTCTTCGACATGTCGAGCACAAAGATACCGATATGTATCTCTGATATAAATTCTGAGAACTCTTGCGTCTTGCGGGCCAAGAAGATTGAACCATGTCATGTTCTGTTTCTCTCAAGGCTATTCAACACCACAGAAGGGGTGGCTAACGATGTTACTCACTGGCCATACAGCTTCACAAGCGCTTATCACACGTGTATGCCACGCATGGATGGTTCTGACTCACTACTGAATGAATGTCAAGGATATAACAATCAGTGAAGGGCGCATCGCTTCGCCCACGTGATACCTGCATCTGGTATTCTCTGCACTTCACTTTGACGAAACAATGCAGGCTATCAAACATTAAGTGAGTTGAGTTATTATATAGTCTATCACCATTTCTATCGTTCATCCTCCTCACTACACTGGGTCAATACAGAAAAAACAGACTCACTAACCGTCTAGCCATGCTCTCTCAACCCACAGCATCATATTAGTATCCCACGCCATCATAGCCTCGAATCTCACAATAAAGCCCCTTTGGCCTCATTAACAGCCCTTCAAAGAACCGACATCGTGTTCAGCGCAGGATCAGCCGCCGCGAATGCTTCCTCGGCGCTCGCCTTGGGAGGATAGATCACCCAGCCGTTGATCCACCCCTTGATCTCTTTTGCAGGCCCCCCGGACTTGAGCACTTTTCGATCCCATCCGTCACATACAACGGCGCCCCAGCTTCCCAGGTCCAGACACGTCCCATAGTACGGCTGCCTATACGGCTGCCCCTGGACGCCGAGTAGATCGGCCGCCGCGTTGTGTCCAGCAGATCGGCCCAAAGGCATCGCGTGCTGGCACGACATGAGCGTATGGTTGCCCTGATCGTCAGTCTCGGCACACGCCGCATCTCCGGTGGCGAAGACGTCGGGGGTTGACGGCACGCGAAGGTCAGAGTCGACAAGCAGTCTTCCCTGCCTGTCCTTGTCTCCCGGGATCTGCCTCGTCAGGGGCGTGGCCTCGACTCCAGCCGTCCAGACGACGGTCATGGCGTCGATTCGCTCCCCAGATGCCGTCGTCACGCCTCCCTTGTCGATGGAGGCCACGGCGTTTCCCAGCTTGGTCTCGACCTCAAGATCGGCCAGGGCCTTTGCAATGACTGGGCGAGGATTAGGTCCCAAATCAGGGCCAATGACGTCCGTCTTCTCGACGACAACGACCCTCACCTTCTCGCCCATTCCTAGTATGGCCCGTAAGCGTCGAGGGAGTTCCGCGGCCAACTCAATGCCCGTGAAGCCTCCACCACAGACAACGACGGTGTTTCTCGCGGAACTCGAGGGCAGTGACGCCAGACGCTTCAGATGGGCCTCAAGCTCCGCCGCTTCAGCAATAGTATCAATACTGAAAGCGTGCTCACGCAGACCTGGAATCTTGGGCTTCACAACTCGGCTGCCCGCCGCCAGCACCAGGCGGTCATACGAAAGAGTCATTCTCTCGCCAGTGGGATCGACCACCTCCACCTGCTTGTCGGCGGTACGAATCGCATCCACGATGCCTCGCACAAACTTGACTCCCGTGGCGGTCAAAAGTTCGCCCAACGGGACAGACATGCCAGCAGCGTTGGCCTCGTAGAGGCGAGGCCTAGTGACCAACTTGGGCTCAGGAGCAACCATGACGACGTCGATGCCACTTCCAACCCGATCCTTGTGCTGCTCAATGAGTCTTCTGGCGGCGAGGGCGCTGTAGAGGCCAGAGAAGCCAGAGCCAACGATGACTATGCGCTGGGCCATGGCGAGAAATTCCTTGTGATCGATGGTGATTAGGCTGCTGAAACAAAGATATGTAATAACGTTTGCTAGCGGTTTTGCTTGAGGTTTTGTATGCTGATAAGAGGCGCCAGTATCGCTTGCTTGCTTGTTCCTGTCGATGCAGCTGGTAATGCCGAGAAAAAGGAAACGATTTCAACATTCGATCTGGCCCCTTTTATAGACGAAGTCGTCGCTTCCAAACCCGCTCAACAAAACAAACAATCTACGCAGATCCATCAATATCAAACGCATCATACAACTACAATCTCCATTCTGGCGCTGCGCATCGAAAAGCCTTTGCCATGTTGAAGCTCTTCCGGAGTTCTCAAAAACGGATACCCGGGTGGCCATTTCGTGATGGAGCACGTCGATGGTTTGATTTCAGTTGGTCTGGAAGCTTATTAGTCAAGCGTCTCCATGACGAATGGTTTGCTAAAGCAGAGAAAAGACACATGGACTTTTACAGCATATGGGGAAAACAGGGAAGGGGGTTTGTGCAACTCTCTCGGTATGATCACAACTGTCCATGAAACTCGTTGGTTCGTGGAAATACAGACTCCACCAGTCCCAAGGCTAGGGATTGCCACCAAGGGAAAAGTCCAGGTCTGCGTCCAATTGGGGGTTTGACATGAACACAGAAACAGTGTTAGCCAGGGGAGTGAATTCGGTAAGACGGACGTTGCCGCGGGTGGGAGTGCCGTGGTTGGAAGAGGGGAGATATGGAGGGAGCAGAGGAGGAATAGAGTAGACTCTGTCTGTAGTGGGTGAGATGTAAGACAACAGAACAAAAAGGCAGGTATCCTGAGCAGGGGGGTCACGGGAAATTAGGTCTCTGAGGTTGCTTATAGATGCAGATACGAGATCGAGTCAATGGCTTGCAAGGGGACTGCGAGCCTGTTTCTTATTTAGCAACCGGATTCCACGCCTGTCGGTCCTCGCCCGATCCCCGAGGAGGCGAAGCCATCCTATCATGTGCTTTGCGGCCACCGACAGAGGTCACAACGCCAGGAGAGTCTATAAGCACTAGGCTCTGGTAGAGGGAAGAATGGAGGCTTTCAGACAAGCATGGAATCGATATTTTTTTTACTCTGTCCAAGTTTCCCGTTCATTCACTTCGGTTATTTTGCATACACGTCTTGTAATGGTGGTTATACAGTGTTAAGAGAGCCCCCAAGGGACTGCCCTACGGCTATTAATCCAAGCCATGAAAGATGATATACCCCATAACCCAAGGAACAAGAGCCAGTAGACCGGAAATGGAAAGAAATGATCAGAATCTTTTATAATTAACGCTGTCGATTATTTGTAAATTCCCTTCTCTCACTGCAGATAATCAAGGCAAATTAGCCAGCAATGCCCTTTACGAGGCAAAATAAATGCCGCCCAGATTTTTACATCTCCGGCATGGTCGCCGAGAGCCGTACAAGTGAGCCCGGGTAACCGATCTGTGGCGGATAGCCGGATCGGATACCCGCGGGGTCCAAGCCGGTATACAACGGGCTTGGCCCCAGAGCCTTGCAGTTGACCAGCTCGCCCAATTGACCCTCTTCCTGTGATGCCCCCCTGGGAGCTTTCTGGCAATCCAGCTCGACTATTGTTTTCCCGCTGTGCTGTTTCAGTCTCGCAAACAGTTGCCCGCAGCAAGGTCGTGGATTATAGGATATCCCCGCCGAGAGAGCATCGATCATCAAGGATCCAAGGGGGGGAGACGCAGCCTTTGCCTCACAGAGAACATACATTGAAACCCGCAGCAAACACAAGCGCATCAATAGTTCCAGTCCCCAATATACGCGGGAAACCCTTCACATCATCTAATCTCAAAGGCCACTCTCAACAAGGACCCCCCTTTCCATCCCCATGGATCCGGAACCAGACCTCGGCACCGCCAAGTCTGGCTCCCCCAAGCCCGCCTCAGGCACCCGCGTGTCGCTGGCCTGTCTGCCCTGTCGAACCCGCCATGTCCGCTGCGACGCAACCAAGCCGCGCTGCAACCGCTGCTGCGAGGAGGACAAGGAGTGCAGCTACGCAAAGTCGCGGCGCGGCGGCCTGGATCGAGCCGCGCTGGCCGCCCGCAGGAGTCAAGCTGCTGCTCAGGCGGCTGCAAAGAAGAGCAGCAACAGCAACAGCAACAGCAACAGTAACGCCCACAGCAGCAGCGGCAGCAGCAGCAGCAATGGCCAGCCCTCGCCCGCCGGGAGCAACGACGGGACCCGGCTGACCTCCGGCCTCTTCCCGGCGCATCACCCGGAGCCACCGCCGGCGACGGCCATCGACCCAAGCCTGTACACGCCCCCCGACGACGCCTGGTCATCCATCCTGCCGTCAGCGGACCTGCAGTCCGTGGACGTCACCGGCGACATCTTCATCGACGCCTACTACAGATGCTTCCACCGCTACCACCCCTGCGCGCCGCCTCGCCGGTTCCTGGAGCGCTACCTGCAGGACCAGATCCGGCAGGACGAGCTGCGGCCGTTCGTCTACGTGATGCGCTTCGTCGGCAGCATTTACCTGAGTAGCCACCAGCCGTCCCTACGACCACGGTGTCAAGAGCTAGAGGAGCTCGCCGCCTCCGTCATCGCCCGAGTGCCCCCGACAGCCATCAACTTCTTCATGGTGCCCTGCCACGCCATCTACTCGGCCTGCTTGTACTGGCGCGGGAACACAGCCAGCTCACGGCACCACATGAACACGGCCATCCAGCTCGCACTCGACTTTGGCATGCAGCGGCGCGAGTTTGCCGTCGACCACGGGGACGGGGATCCCGTACTGGAAGAATGCTGGCGGCGCACGTGGTGGCAGGTGTACATTATCGATGCGTACTACGCTGCCATCAAGCGGGATGCCGGCTTTGCTACGTTTCACGTTGACGCGACGACAGATCTTCCGTGTGAGGAAGACGAGTACGAGCGAGGGGTAAAGGCTTACACCCCCTTATGAAGTGTCAAATGCGTCCGTCCGATTGTTAACAGTGCTCCATAGGAAATTCCTCGCCCCAAGACACTAGAAGAGTTTGAATCGCGCGAGTTCAGCTCCGAAGACACAGTCTTCTCATCCTTTGCCTATCTGATAGGCGGCGTGCGCGGCATGGCATCGGCCATGGCCAGAGTTCTCGACTTGCCGGCCAGCAATGCGTCCGATTCAGGGGGGCCATCGCCCAAGGTGCTCGAGTCCGTCGATTCCATCACCGAGGGCTGGCTGCTGCTGCTGCCAGAGTCCAAACGCGACATCTTCTCTGCCGACGGCCAGGTCGACGAGCTGATATTCCAAGCCATGATGGCTCTTCATGCGTAAGCAAAACCCCCCCTTTGCTACGTTGATGCCTGCTCAACTCCCGGCTAACGCCACCATCCACAGCACAATTGTCGGCCTCCACCGGCCCTTCTCCAACTGCGCCTTTGACCCCCTAGAATGCATCTCCAGCTGCTCCTCCCCGCCAACCACCACGCTCTCCTCCCACTCCGACTCGGGCGCCGAGTTCCGCCTCATCCACACGGTGAAATGCATCCGCGCCGCCGAGGCCCAGATCGGCCTCCTCGCCCTGCCCACCAAGCCCTGCAGCCACACGCCGTTTGTCGTCTGCATGCTCACCACCGGCACGCTCTCCCTGCTCGCCGCCTGCCGGTACACCCTGCGCGGCCAGGAGCTCGCCGTCGCGCGCGACCAGATCCGCATGAGCATCGGCTGCCACAAGGCCATGGCCGCCGTCTGGCCCCAGGCCGGCAGCAACCTGCACGAGGTCCAAGCCATTGCGCGAGAGGTCCTGGGGCTACCGACTGGAGGCATTGGCGGCAGTACCAGCAGCAGCAGCAACAACAGCAGTAAGCAGCAGGTAAAGACGCCAATACTGGAGCACATTCTGCCGAGCCCGGGGCCGCCGTCTCTGTCGGGGCCCGACTCGAGCAGCGATTCTCTCAGCCCGTTTCCGCTGGATAACCTGCAGACGTACTGGAACATGAGCTCCATACAACCAGACATGTCTTTCCAATGGTGGTCAGGCGGCGAAAGCCACGTCTGAGCATTGAGGTGGACAATGTCAAAAGCAACAAACAATACCAAAACAGAAGAGAAAAAGCTGTGCTCTTTTCTGCATGGCATAACCAGTATCACGAAACAATCACCACGAGACTTACAAAGGCATTCCTACTTGTACAATAATAATGTATGACATAGAGGCTATGATGCAAAATTAGCTGGTACATTTATAACCTCGTCTCTAACTAAATAATAGATTCCACACTCGAACATGACGACACAATGGACTCTTTGATATCACTTCTATCCTCTAGTAGTAGTGACAAGAGATGCCTGCGTTGAAATTTGCAGTGCGCCCGAAATAGAAACAGGGTCGCTTCCCCACTTGCCGATCCCGCTCTGATTGATTTCCCGGGGCTTATCTCTTATCGATTGCCCGTCCCTCGAATAAATTTCCATCCACCAAAAAAAGATGCATATCGCGCCTCTCCAATCTCCCCAGCAAAGCCATACTCAACCCCCCCAGATTCGCACCATGGCCAAATCACAAAACAGACGTCAGTCCGCTTTTTCCAAACCTTCTCTCTTCTTCTCAACAAACTCCAGCTAACAATCTCATCCAGCGCCCTCAAAACGCTCCCGCGCCGCCCGCCGCGCAACATCCCCCTCCATCAACACCGACAAGTCCCTCAAAGAAGTCTCCCTCCCCGGCTCGACCTCCAAATCATCCACATCCGCCGTCCTCCCCTCCGTCCTCGCCGCACGACACTCCGCAGGCGTCACAAAAAAGTCCAAGCGCGGCCGCCAGCTCTCCGCGCGGGGCCGCCGGCGCCAGGAAAAGGGCCTCGAGATGGCCGAGGCCTTTGTCGAGCGCACGAGCAAGAAGCTCGAGAAGAGCATCGGCAAGGCCAAGGTCGTGCAGGCGCGGGCCAAGAAGTGGGACGACATCAACAAGGCTGCGGAGGAGAGCAGGAGTAATGCGTTTGAGGTGCTGAGAATGGCCACTGGGGAGGACGATGACGATAAGGAGGGAGAGACGAAGATGGAGGAGTGGGAGACGGAGGACGAGATGGATGGGGAGACTGTCGGTGCTGCAGCTACAGAGGTTGCTGCACCCGCTGCGCCGGTGCTGGATGAAGATGATGATGTGATTTTGTAATGAATCATGACTGGGACGATGGCCGTTTAGAGCATTTGGAGGATGATTTTGCTTTGTTTGATACCTGTTTCATGGGACTGGCGTTTTTTCTTTCTTTTGGCTTCTAGAAGAGAAGAGGGACAATGAATGGTATGCGCACGCCATATGGCTTCAAAAGAATCGAAATGAACACCTTGGTCAAGGTTCATGCTCATGTACAAGCATCTTGGTTCTCTATGTGTCATAGTACACTACTATACAGCCCGTATATACCCACCATCAGAGCACAGGATACTTCTATACTACACGGCATTATCCAAAGAATCCCCACCCCAAAGACTCTCATGACCGCCTGACCCCCTCCAAATACAGCCTCATCGTCCCCCCAACCTGCCCCTCCGCCTTCTTGACCTCTCTCGCCCCCACCCGCTCAATCTCCTCCTTGACCTTCTTCAGCACGTCCTTCGCCTCGTCCGCATCCACCGCCCTGCCCCCCTTCTTCTTCCCAACCAACAACTCAACCTTCATCCCCTTCTCGAGGAAGCCGCCCATCTGCCGCATCTTGGTCGCCAGATCGTGGCCCCCAATCGCCCACGTCAGCTCCATCTCCTTAGTCTTGGGCTTCGCCGCCGCGCCCACCTTCTTGCGCTCCTTGAGCGCCTTCTGCCGCTCGTACTCGTCCTTCTTGTTGACAATCTTGCACACGGCGAACCGCGCCGGCGTGCCCTCCTCCTCGTCGGCGGGCACGTACGGCGACACCATGCGCAGCGACTCCCCCGGCTCCAGCTTCGTCAGCACGTACCGCGTCGACAGCGGGCCCTCGGCGCTGCCGTTGTCAATCACCATGATCTGCGGGTCGGTGATTTCGTGGTCCCAAGGCGGCCGGTCGCGCCCGGACTTTTCAATGTCGCGCTGCGTCGTGAAGCGGCGGTCGTAGCCTCGGTCCTTGTCGTCCGGGTCTTCGGGGGGCGCTCCTTTGCTGCCCCCCTTGCTTCCGCCTTTGTAGGGCCGTAGATTGCTGGCGTAGAGCCTCGCTTGCCGCGTCGCAGGCCGGTACTGCAGAGCTGAGCGGGAGGACCATGTTGGCAAGCTCTGTCTGGAGGCTTGACAGCCGAGTCTGGAGAGGAAGGATCTCGTAGCGTCGCAGAGGCACCGAGGAGCCGCCATTGTTTGATGTGTATCGAGTGATGATGAGTGAATGAAGCTCGATACCAGTAGAGAGAGGGCAAAAGAAGCGGAGGGATGAGAGAGAGGACTGAATGCGGAGGAGTAGCTGTGCCAATTGACTGTGACGGTGGGGGAAGAAAGGTCGAGAATTAGAGGCTTGAGAGTTGAGGTATACTAGCGTCAAGTTCGCAAGCTCTGGTCCCCCCCAGAATATGGGGAGTTGTCAGCCAATCACAGCTGCGCACTGTTACTACCTTAGTAAGTGATGAAGCTTACCTTACCTTACATGTGCCATGAATTTCACAGACATCCTCATCGACTCTCAACATACAGCCGCAACTCCATCTACACAACCTTCAACACAGGACACGGACACACCTCTCATTTGCCGTCTCACTTATACCCTCTCGTTTCACTGGGTAAACCCTTATACAATCTCATACAATCTCACTTCACACAACACCATACCATATTCTCATCTCATCTCATCTCTGCTCTTCTCTTCTCTTTCCCTCTCTCTAATACCACAGCTCATCTCATCCCCATACACACCACACACACACTCACCTCTCCTTGTAACAGCCATGATATCCCACCTCCTCGGCCACCCCCTCCGCTTCACAATCTCCACCCTCAAAATAACCTGCCTCGCCCACCTCGCCCTCTCCCACGCCCTCCAGGTCTCCCCCGCCCAGGGCCCCTCCATGCTGCCCACCTTCACCGTCGACGGCGACTGGATCGCCGCCGACATGACATACCGCCTCGGCCGCGGCGTCAAGGTCGGCGACCTCGTCCTCTACAAGATCCCCATCTTCGCCACCCAAAACGGCGTCAAGCGCGTCATCGGCATGCCCGGCGACTACGTCTCCCTCGGCACTCCAGGCGAGCCGGGCGAGGAGCAGATGATCCAGGTATGCTCACACATACGCGCTGCAGTCTCTCAGGCTCTCTGTCTATTGCCCTTTGATTCCGTCTCGGCTGTGATTCGTGCTTCAGTTCTGGAAATGAAGAGACTGACAAAGGCTTGTAGGTTCCCGAGGGCCATTGCTGGATTGTTGGCGATAACCTCCCCGCCTCGCGAGACTCGAGGCAATTCGGCCCCTTGCCACTCGCCTTGATCCAGGGCAAGATCATAGGCAAGATACTGCCCTGGAAAGACCGCCAATGGGCAAAAGATGGTCTCGAAAAAGTAGACCCCTGAATCTGGGGATTGCAGTCACCCATTACACATCACATCTTTTCGTACCACCACGTATCCACGGCACATCAGCATGGCAAGAAACGCATAGCATCATTAAACTCAGTCACCAAAACATCTAGATAAGACAGGCGGCCTCAAGGGCGGACAACTGGGTGTCAAGCATGTAACATATCCTTGTCTAATTACATCTGCTTTTGCTCATACCCCAATCTCTCGAGTCCGCCTTCATCATCGTTGTCTCTACTGTCATTCCAAGAGGCATGCTGAACGAGTCGCAGTCATTGGCTGCGTAATATGATCTGTACAAAAGAAAAAGAAGAAAAAAAAGGAAACAGGAAAAGGAAAAAACAAAGCAATAATCGCAAAGGAAACAAAAGCCGGCATATGCATCTTTCGAACATGGTGCTTGTCCTACTCGTCCCGTAGCAAAGCAACCTCGCTTCGGCTCGCGCAAACAATAAGGGGGTCTCTCCTGGAATAGCATATCATCCGAAAATCTTCGCTGAGCGGGGAGGTAAAACAAAGTATCCGAACGAAAATCAAGGACCAAGGCCATAGAATCGAACAAAGGTCGGCGAGGGTAGTTGCCCATTTTCCCAACAAACTTGGACGCTCGCATGGGGAGGCAACGGCCCTCCTGGCTTGATCTGGAACAAAGCTTGAGACGCCTAAAACACCGTCGCCCTCGTCATGCCACGCTGCTCATCCTTGCAGCCTGGTCTGACGGTTTCAAAACACAGTTGCAAGTTGAAAAACCCAATCTTTCTCGCAGATGGAATAGGACCGAAAGGGAAAAGTGGCTGGCATTTAGCCCTCAATGTGTGCCTTGGAAACGCTGCTCTGGCCCAGGAGCTCGAGACATCGCTGAGCCAGGTTGATGACCTCGCCCTCGTCCTCCTCCTCGGCCTCGGGATCGGCAACCTGGCGGTTCGCAATGCGTCGAATGTTCTCGATGATGTCGTCGGCCTTGCCAATCTGGCTAATCAGAGTCTTGTCTTCGGATTCAAACAGCTGCAGAAGCGTCCACACAGCAATGTGCTGGAAGGTGGCGTCCCCAGACTGAAGGAAGCGGCAGAGGTAGCCGTGGATACCGCCGTTGGGCTCGTTCCAGTTCTGGACAAAGATGGAGTAGTCGCCGACTAGCAATGGTTGCGTTAGCGCGAACATTCAGATAATGACTGAGGAATTACTCACCTTTAGAGGACAGGTTGCCCAGAGCGGCAGCGCTGTTGCCCTGCACCTCAATGCTCTCCGAGTGGGTCAGGGGAATCAAGACGTCGCACACTCCGAGGTTCAACAGGTGGGACTTGAGGTCGTCGCTCAGGGCGAGCACGGCAATGGCAGCCGTCATCTCCGACTGGACGGTCACGGGGACATCCAGGACCAGCTGCTTGCACTTTTGCACGGCTCCAGCCTCCAACACCAAGGCCTTGTTGCGATCCGAACTAGCGGCCAGGTTTCGCAGCGTCGAGATGGCGTGGCACTGGATTTCTTCGTTGTCGGTAGAGCCCAGGAGGTCCACGAGGGGCTTGAGGAAGTTTGCCTCGATAATGGGAGACTCGTTCATGGGATGGATGGAGATGTTGCGAATGCAGGCGACGGCGGAGAGGATGAGAGGCAGGTATGACGACTGGAGGAGGCGAAGCAGAGGTTGCAGGCCGCCGGCGCGGACAATGTCCAGCTGGTATTTCTCGTCGGAAGCCAGGTTGCGGAGGGCCAAGGCGGCCTGGCACTGCACCTTGGGCGAGGACGAGTCCATCAGGTTCACGAGAGACTGGACAAGCTTGGGTTCTGAGGAGGCCAGTTTTCGCCTGTTGTTGGCATCGACGGCAATGTTACTCAGGGCGGTCGTACAATAGTATTGGACGTCGACATCTGGAGAGGACAGGAGCTGGACAAGGACGGGGATGGCGCCAGCGTTGACCAGCTGTTGCCGGTTCTCGTCTATCAAGGTCGCGGGTTAGCAGATGCATTTGCCTTCCATCTCACCTCCACTTGGACATGATGACATGACAGCACAAAGACAAAGATTGGGTCAACGCACCAGAATGTGTCATATTGAGAAGGGCGCCGGTCGCATTTCTCTGGACTCGCATGTCCTTGGACTTGGCCAGCCTGGTCAAGGGACCGAGAGCCCCTGACCGGGCAATCTTGGCCTTGTTCTCCTCATGCGTAGCCAGGTTGGTGATGCATCCCACGGCGTTGCACTGGACCTCGACGTTGGGCGAGAGCATCTGTCGGATCAGAGGCGTCAAGCCGCCGAGCTGGACGATGAGGACCTTGTTCTCGGCTGCAGAGTGGGCGCACGCAGCAGTTAGCAGCTGGTCATTTCTGATGGGGTAGCACCACCAGCTGGCAGAAGTGGTTGCTTACTGTTGACCGCAAGGTTGCCAAGTGCAGCACTGGCGGCCCGCTGGACCTCAATGTCAGGGCTCTGTAGCAGGAAGAGGATGGGTTCCAAAGTATCTCGGTCGACCTCGCGGACATCTATCACGCGTTTCTTCGCATTAGCAACAGCGTCACCGCCCTTGCGTGGCAGGCCCACGATCCCGGCCGCAGGGACCAGGTGCCCGACAGAGGCGTACCTCGTTCTGTGATTTCGGCAAACGTCAAGCTGGCGCTGCGTTGCAGGTCGATGTTGTCCGAGAAGACGAGCGTGCTGAGAGCTCGGAGGGGTTCGCCAGAGAAGAAGTCGGTCTCGCCGCGCTGCAGGCGTCAAGAGAAAAAGGTCAGCTTTGGGCCCACGAGCCAGAGGGAGACGAGGGACCAGGAGGGACGCCAGCCAAGTAGCATCGCATGTCTCCGGCCTCAGGGCAGACGCACGTTTTCGAGATACTGCAGCAGATCGGCCACCGCCTCTCGCTCGCTGTCGGCAAGAGCGGGCTCGTAGAGGCCATCACGGGCTCGCCCTAGAAACAGGAGTCAGAACCAGCCTCGGAAGGGGGCCAAAGAGGCCCGTAGAAACACACGACGGCGGATGTCAGGGCTCGCTCACCTCCGCAGCATGACGAGTGGCAGATACCCATGGCGGCGACAGCTGGGCGTGTGGTCGACTTTGGGGGGCGGGCGGAGATGCAGCGGCAGAAGAGGGATGAAGCTGGACAGAGGCTGGCGGTGCTTTGTTGATGCTTTTGCTGCGTGCTGCCGTGCTTATTATTTAGGCGGTGGTGATGGAGCTGCGACCGCTAAAGCCCGTCCGGCTAGCGCCACCTCTAATGGGCTCTGATGGGTACCTGGCCCTTGTACAGCAGCGCTGGCGCAGGCAGTTGGGGGTACGGCGCAGAGACCGCGGCTGCCGCTGGGCGTTGGTGGTGGCGCCAAGTACCAGCTGGGTCCCGGCGATGGGCCACGGCAACGGGAGCGTGACGAAAGGGCGGGTCGTGGAGCAACTGGGAGGTCCAAGTCCAGTGGCTGCTGGCGCGATCGAGGCCGCTAGAGCGAAGCAACTGCAAGCTGCTGTGGCCACTGAAGCGCGGAGTCGAGAGAGGTTGGGCAATGCAACCTTGAATGGGAGTCTGGACGGTGCTGGAGACCCCGTAAAAGAGAAGATCCCCGTAAAAAGAGGCGAATTGATAACAAAAGGACGGCTTGACCCGTTGATGCAGTAGATAATAGATGGGGCGTTAGAGTGGTCTGTCTGTCTGTTTGTGCTGAGATGGATGGAGACTATTCTGTCGAGTATGTGCTGTGCTATTCTGCTGCTGTACATTGGATGTGAGGTGACAGAGCCTCGGGATGAATGGATGGATGTTATTACAGTATCTACCTACCTAGAGAGCCTGCAGAGAGAAGCAGACACACGTGCAAGTACCTACTAAGCAACAGGCAAGGGCGGGCGTGGGAACATGAAGGGGGCCAGCAAAGAAAGGGATTCGCGGCCGGCGATGCGGTGACGATGCCTTTCCTTGTTCCAGATCGGATCGCTTCGACCGCCGCAGAGAGGAGAAAGAACATTCAACGGCAAGGGCTGGGCTGGGCTGGGCTGGGCTCCGGAGAAGGGTCTGGCTGACTGACTGGACAGCAACGCTCGACGTTGAACCTTGAACTGCAGCGTTAGGCCTTGCTGCTCGCAGGGGTGGCTGAAGTCGTCACAAGCACATGGGGCTCTTGTCCAGACGGTACTTGCGGCCGCTATGGAGAGCCCACGCTGGCGCTAGGTACCTCGACGACGGGACCCCCCATCAACCCATGCAAGTCGGCCTCTGCTTGGGCGACATTGGGGATAGTGAAACGGAGACACTAAGGCATTGCCTAGTCGTGGTCAAGGGCTCAGATAGACGGGCTCTGAGCAGAAAGAATGAGATATTACTGTATGCGGCCAGAGATGCTGGCAGAAGGACCTTTGAGCGGTTGATCCACCGCAGTACTGTACGATTATGCGCCTGACTGGCTTGAGGTGCGCATATCACGGTCAAGATTCAGACCTAGAAAGCAGCGATTCACCAGAACCGAGCTGATCCGAGAGGCGAGGTGGTGTCAGGTTGTCTGGCTCTTCGTTTTGAACGGTACGATCCCTGCCGTCAGGCATCCATCCATGGCTCATGCAACGCCTCTCTCTCGTCGCATGAAACATGCACCCATCCATTGTTGGATGTAGGTAGGTATGTATGTATGTACAAGATACGCTACATGGCCAGTCATGCACGACAGCCACTCCGTCTTGCTTCATGCCGCCTCTCCAAGTGTCTATTGGACCGTTTGCACTCCCAATCTTCCACGAACAGGTGTTTGGGGCTCTACGTGTTCACGCCAGCCCGGTGCTACATGAATTTTCAGAGGCTACGAGTGCATGGGGCTGACGCCAACAGCCGTCTCATTCGCAGTGGTCGGGACTGGCGAGCCTCGAAAGCGGCGGTCTATGCTGGTTTAGGCAGCGTCTTGATGAGCTTGTGTGCTTTGCTTGCGTGCGTGCTTCTGCTCGCGAGGGCTGGAGTGCGTGAGAGCGAGGGTGAGTTGAGTTGAGTGAGTGAGGGGGATCGGATCCGCAACCACGTATGTGATGTAGCGGAACCAGTCCTGCGAGACCAGCTGTCAGGGAGCCTATTGGTTGCCCGACTCGACATACGGTTTTCTCGTTATACCGGCGGCTACGACGATAATTGATGAGGAGCGTCGAGCAGCTGCGGCCAGTCGCAAATCGCTTCGAAAATTCTGCAGCAGCCCCGGCTAAGGCGTCAAAGGCTTGTTCATGTTCGTGGGCCGAAAGGCGGAGATGCGCAGAATGCAGCTTGGCGCTCGAATGTTCGCTGCATCTTGTGACCACGGGCAACGGCTCGAGTAATGTCGCGATGCCGCCAATTTCGCCGCGGAAGGACGGAGCATTGGACGTTGGAATAACAGAGTAGTTAATCGATTGGTCGACTTATATCGTCTGTCGTTGGAACAGAGGAGGTACATCTCAGAGGAAGATGTGCAACGCATGGTGTTAGAGCGGCGTTTCTATTTTGGTTTGACTCATTGATCGGCTACCCTGGACACACGGGGAAAAAATGGGCGGTGGGCGAGAAATCGCTACAAGTGTTACATACGAGTACAACCTTTGACTCGCACTCACGCACACATAACTTCGCCTCAAGCGAGCAATGGATGCATATAAAGAGCCCACACCGACGTAATCCGGCATGGATGCGACTCCGTACATACATGCACTTTATTAGCCAGAGCCCACAGTGGGAATTGAATACTAGTAGTAGCAGAAAAGCATCCATCCCACCGACTGATAGCCATTGATAATGCGACATGTGCCTCATGGATGGATAAGGATGCACCACCACCCTTTCTATCTTATCGTTCCCACGGGGTAATGATACTACTAAGCACCAGGTCTAGGTGTTCACGTCTGGAATTGACGAGTTGCGTGCGTCTCGGCATCAGTCAGCACATATGCAGCTGCACGAAACGGGGATTATCCTCACCCTGCCCCGTCCATGTATTAGTTGATCTGTTCGACGGGATACCCTGCAGAAACAGACGCCATTGAAAGCGCGGAAAAAGGACTTTGAGGGTTTCTGATACAGCTCGGCACGGTGACGTCAGCTCTCAACATGGCGGCTAATAAGAGGGAAATGACTCCCAGGCTGCAAGACACACACAGACAATCGAGATGTATGTAGAAGATACTTTTCAAAGTACTCTATGCCTTGCTTGCCTGGAGGCTGTCGGATATCAATTGCCATTCGCAGTGCACCAAATGCGCAGAAGTGACAGATAACATGGACTATAAGAAAGAGGGTGGTCCGTTTCCGGGGTTGCGGCTGACGAGAGAGACGCGAGTTTGCCACATGTGCATTCTGGTCTGCAATCTCCTGAGGCTGTCTTCGTTTGATGATACGAGTTGATCAAGACCTGCATGTGAGGACACTTGAATGTTGTACGAAATGGCCGGTGTCTTGTCTCCCAGCAACTCCGGAGGTTGAGACGACACCACGAGAGCAGGTGTGTGCATGTATAAGGTAGGTAGTAGATCAAAAACACTCGTCTTCTCGCATTTCATGGACTGGCATGGACAGAATGCCACACCCAAGACATGAAGACGGCCTTGATCAGCCTGTCTAAGCCCCAAGCGTGCGTGCACCAGACAGACAGACAGACAGTAGCGTACATGCATCACGATCACCGCCACCAGCTGCTCTTTCGCAGCATCAGGCAATCAATCAACCAGTCAGTCAATCAGTCAATCAATCAATGAACCAATCCATGTCGCATCCGCCCCCCTCCCCCATCCCGGTTGACTGGAGGAGGGTGAGGTCCGGTCCTGGAGCAGGATAGATAGAAAATAGCCGCAGCCGCCCGTATCTGTCCAACTGGTCCTGAGGACCAGAGCCGTCTAAAAAGGCGCGATAATGCACTCCAAGCGCAGCGATTTAATTTCAAAGCCCGTCGCGATCGGCCGCAGCAACTGCCTGATTCGTCGCATCGCTTTTCCGCTGCGTTCTTTTGCCGTCGCAAAAAGAAGAAAACACCAAAAGCCTCGCCATCTTGATCCCTGAGCAACTTCGTGTCGACCTCGTGGTACCAGACACCAGACACCAGACACCAGACATCACCTTGCATCAGATCCAATGCGCCTCCAGCTGTAACTGACGTCGCTCAGCAGCTGCAGTCGAGAGCCCGCTGACATCACATCCATACCTCCTGCACCAACTGGATCGCCGCCGGAATCAATGGACCACGGCGCTGCTGGACAGGCTGCTAGCGCTCAGCTACAGGGCGGCGCCCCCGCACTGGCCGCTGAGACGCCTGGAAACGGCAGAGCCAGCGAGAGAGACAGCGGGAGCGGTAGCGGTAGCGATATCGATAGCAGACGGGCAGCCGGACCTGGACCAGGCATCAACCGCCCCAGCAGCAGCGCATCGAGGGCGAGCGTCGACAGCGACAGCCTCAGTCTCGACACCGGCATCGCCCGCGACCGCAGCACGACACATACCGACACCTGGACAGAGACGCACCACATCGCCACCGCCAGCAATAGCAGCAGCATCCTCGCCACCACCACCACCGCCCGCCGCGACTCCCCCGACCCGGCGACCTCAATTGCACCGCCATCACCGCCCGTCGAGCCCGGCCCGGAGTCCAGATCTGCTGCGTCGCCTGACCTCGGCCTTGCATCAGCCGCATCCTCACCCGCGTCCGCATCGCCGTCGCCGTCGCCGGGATCCTCGCCCGACGTCCTGTCCGAGTCCGAGGCCACCCCCGGCTCTGCTGTGTCCGAACCGTTCACAACTCCAACGCCCGGCCTCAAGCCGCGTCCGCCGCCGATCTCGCCGCTGCCTCCCTTCGTGGCCCCCGCGTCGTATCTTTTCCACCACCACTTTGGCGTCATGGCCGATGCGCCGCCAGACCCCAAGCCGCTGAGTCCCCTGGACAAGGACCAGCGACAAGGCCTGGTACGTCTTGATCTTGCTGCTTCATACCGCCCTCCGTCTCCGGCTCTTCCTGCTGCCGTGTCTGCCTATGCTTCCATGCCTCTACCCAAGCCATCCGTTCCTCTCACTTCGCTCCCTGTAGCCTCTCTTCTCTGCCAATTTCAACACCTGCTGACTTGTCCTCGCCTGTGCGCAGAAAGCGATTCGCGAATTCCTCCGCAAGCGCACCAGCTACGATGTGCTACCGCTGTCATTCCGCCTCATCGTGCTTGATACGGATCTACTCATTAAGAAGAGTCTGAACATCCTCATCCAAAACTGTAAGCGAGCATCAACTGCAGACGACTGATATAATTTGCTGCCCCGCGCTTCCCCCCGCGTTTGGGAGGCGCCCATGTCAGGACCCTGCTTATTTGGGAGTGTGTCACGATGCTGACGAGCAACTCTACCGTAGCCATTGTGTCTGCCCCCCTGTGGGATTCGCACATCTCGCGCTTTGCGGGCATCCTGACGGCCACCGATTACATCAATGTCATCCAGTATCACTGCCAGTTCCCCGATGAGATGAGCAAGCTGGATCAATTCCGTCTAGCTAGTCTGCCAGGTAACCCTTCCCCTCCCGTTCTTCAGCCCCCCTGCTTCTCGTGTAACCACCATAGCGCGAGTTCCCAACATAGCGCGAGCAAGTCCGGGCTAACGCGGCATAGACATTGAAAAGGCCATTGGGGCAACACCCATCGAGACCGTCTCCGTCCATCCTTCGAAACCCCTGTACGAAGCCCTCCGACGTATGCTTAAGACCCGTGCGCGAAGAATCCCCTTGGTCGACCTCGACGAAGAGACTGGCAGAGAAACTGTCATCTCGGTCATTACCCAATACAGGATTCTCAAGTTCATTGCCGTCAACAATGAACACAACACAATCTTACTCAAGAAGACTGTTCGCGACCTTCAGCTGGGAACCTACACGGACTTGGCCGTTGCACGCATGGGCACCACCGTTCTAGAGGTTATCAACCTCATGGTCAGCCGGAACATCAGCTGCGTGCCCATTGTGGACTCGGAAAACAGGGTTCTCAATGCCTTTGAAGCCGTCGACATCATCCCGTGCATTAAGGGGGGAGCATATGACGAGCTCAACGGCAGCGTTGGTGAGGCGCTGTGCAAGCGACCCGAGGACAACCCCGGCATCTTTACGTGCAGCGAAGACGACAGGCTCGACTCCATCTTTGACACGATCCGCAAGAGCCGCGTCCACAGGCTGGTTGTCGTCGATGACGAGAACAAGCTCAAGGGGGTGATTTCGCTGTCCGACATCCTCAAGTACGTGCTGCTCCACGGCGAAGAGGACGATGCCGCGTAACTGACAAGCGGCTACGTGATGCCGTGTGATACGATATGAATAACGGGTGGCTGCACACGGAGGAACGGTTACGGGGGGCAAAGGAATGCATTTGGTGCGGCGTACTCATGGTTTTGGGATGGCGACGACGAGCTGCCAGGATTCTGGTATAAACTTACTCTAGTGCCATTTTGTTTTCTTCTCCATTCTTAATCAACTGATAGAGCTTGCATACGGTCGGTTTTCTTTTGGTCGCTCCGATTTTGTTGTTTAGGCCAAATTGGTCAAGATTCTGTTGAGGGGGCTGGCTTGGGGGAAAGTATGAGGCTATCAATATAGCGACCTTGTTCTATTGTTGGGCTTGGGCATATTTCTGCCTACCTAGGTACCTACCTACCCAGGTACCCAGGGCAGAAGTAGGTCAAGGTATTCTCTTGTTGAATAATAGCCTTTGGCTGCCTTTGCTGAACACCTCGCGCCACAGAGTTTGTGACCTTGACTCCCGGCTTCCTGTTGGGATGCTGTGTTTTAGGTATGTTGTCATGAGCAACTTGCTGGCCCTTTTGCAGGTACGAGCTACTGAACACAAGGGTTAGATAGGCAAGATTAGGAGGTGGGAAGATTAGTTGTGTTGGTCGAGAGCAGTTCATGGAATGCTTTTCTTGGACCAAGTGACGAGTGCTTCTCTCCTGGGGTTGATGAGAACAGTATCAAACCGCCTCAGATTCTCAACGCCAGCCTCAGAACCAACGCCTCATCTTTGTTGCCACTACTGCAGCAATAGGAAAGGCGAACAGCACTGGAAAAATGTCTTCAAACTGCATGGCCGCGACGCCACTGTTTTGACTTCACGTGTCCTTGGGCTTGCCCTGAACTCTGTAACAGGATCAGGACAAGCACGATATCAATGCGCCGGAGAGATGCCACTTGGGCCAGCAGGTCCGAGGACTACTTATACCGGGCCCTTCCTCCTCCTTTTCTGCCCTCTCTCCTTCTTTTCCCCATCAATTCTGTGTACAAGACAGCTAAACCGTCCTGTTCTGGAACTCGCGAGCCTCTCTGCCCAGGTTTCAAGAACGACGAAGACTGCATAGGTACACAGAAGCGAGTCAAGGTGCGTTCTGCTCTCTTGCTTTCTTCATCTCACACCACACGTCTCATATGCCATTTTGTCAACATTTACAGAAGCATCTTCAGCCCCTTTCTTCAGCTTCTTCTCCCGATCAGAGGGCATCTACCTTATATCACCTCCCCCTTCCCTTTCCCAGCAGCACCAGCTGACGAATTCGACCGCTATCAAGGCACCACCATCATCGCCCGCCATCCGCCTCAACGATGGAGTCGGTGCCCCGAGCCCGGAGCGTGGCCAGCAGCGTGTCCCTCGCGTGTCCGCACAGCGCCACGGTCCAGACGCTGCTCAGCAGCAACACCCACCCGCCCAGCAGCCGCACCTGGACCCCGAGCAGCGGCGGGTTTAAGTTCCCCGGCGATGCTGACGACGTCGAGGAGCGAGAGCTGTTCGTCAGCTACTACAACCGGCTGGCGGCAAAGGTATGGGGAGACCTGTTCAATGCTTCACATCAGAGCCTGGTCAGCTAACAAGGGGGACAGTACGGGATGAGGCCGCTTGTAGTTGAAGATGCCAACTCCAAGGCGGGCAAGCGGGTGAGTGACGCGTCTCCTCATGACACCAGACATTGCTGTTGCAATCATAACCTTGAATATTGCTGACACACTGTATGCAGAATGGCACGAGCCCCGAGAGACGCGGCTGGTTCTTCCGCATCTTTCGACCCTCGTCCGGCCAGCCGACACCAGGCAAGGTCACGCCTCCGGGCCGAGCAGCGCACAAGCGGAGTGTGTCTGACCTGGGGGCCTTTATGCGCTCCAAGCCCGAGGTGTCCAAGGCTCTTGACCTCGCAGACATAGTGCGGCTGAGTGGGAAGAGCTTGCTGCATCTCCCCCCTGAATACGCCCCCTGTGTCTTGAATCTGCCGACGTGTCTGCGGGCAACCGCCCACTACATCGCCCAGCACGCCGACACTCGAGGTCTTTTCCGTATCCCGGGCGCAGTCAAGGTCGTTAACGCCCTCTACGACTACTACTGCGGTGCCCGTGAGAATGCCTCTGAGGTCTCTGGAACTGTCCACCTCGCCACCCTTCCGACGCACATCCAGTACCAGGTGCAGGACGTCGCCTCCACCTTCAAGCGCTTCCTCTCGTGCTTGCCAGGGGGAATTCTGGGATCGCTGTCCTTGTTTGATGCCTTTCTTGCCATCCACTCGCAGCTCAAGGGCCAGCCGGAGTATCCAAGGACCAAGCAGACGAGGCTTCGCGCACGACTCATCGCGCTGGCCATTGGCTCGGTCCAGTCACAGTTCCGCCGCGAACTCATCATTACCGTCTTTGGCCTGCTGAGCATGATTGGCAGGATTGGTGAAGTGGCGCCGCGCGAAGACGACGAGGGCAGGCCGCTCCCCACCCACGACCTCATGGGATACAGCGCCCTTGGTATTGTTTTCGGGCCGCTCCTGGTGGGAGACTTGATCGACGGCTATACTGTCCAGGAGACTACACCCAACTCTGGCCCGTCTCTCGTCCCGATAACACCCAAGAAGCAGCGCTGCCGTGACCGACAGAAGGCAAAGGACTCCAAGGAGCCCAAGGACGTCAAAGACACCAAGGACCCCAAAGCTGCTCCCCACGATATTAACAAGGCCATGGTCGCAGTTGAGATTGCCGAGATGCTGATTGCCAACTGGCGAGATATCGTCCGCCAGATGTTCGCCGTGGGCGCCCACCTTGACCAAAACACTGCGTCGACGCAGGCTCCTCTTGCATCCATGGCTGTATCGCTGACGGCCAGCCTGCCCGTCGACTCAGATGCGGGTGCAGTGGATGAAGGCAGCCCGGGGCCAGGAGCTTCTCCAGTGTCGCTCAGGAGAGGCAAGACGCGCTTGTCAAGACAGGGAAGCGGCCGACAGCCATCCGTCACCCAACTGAGCCCAACCTTGGAGGAAGGCCATCAGGGAGAGGCTGATCGAGGACGTCGCTTCTTCCGCACCGCTGCCGCTACCATCGAGACTCAACAGCCACGTGCAGTCATGGGCAATCACCCGCCGGTCTCCAAGCCATTGAACTAGGATGTTAGTGGCGGAACCCCTGGAGCTCGACGGAGCAGCAGCGTGCCTGTGATGCGTTCCTGTAGCTGTCTGGATCTGCCTGCTGGGAATGGCGCCGCTGGCCTCAGTCAGAGCGGAACGATGAAGAGCATCCCGCCACGACTATCTTCTCGCCATGGTAGTCGCGGCGGTGCGTCGCTCACAAAGGTACCAGCCCCTGAGACTGAGGATGATGGAACAAAGGACTATATCAATCAGACACCCCCTCCAGGGAGCTTGGGCGTGAGAATGGGACAGGCTCACCGTACCATTAGATCCCCCTTATCGGACAAGGTGCAGGAGAAAAGAAGGGCGTTTGAGATTACTTCATCGACGGAAGCTGCCAATCCCTCCGGACCTGAAAAGGGCGACACTGAAGCACGAGTGCCGGATTTGATCTCGATTGAATCAAACAATAGCCAAGAGGCAGACAACAGCAAGCAGTCTCTGGACGGCAGAACTCCGACAAAACGGAGATCCGTCAAGGCCTTGGCTGCCATGTTTGAAGGGCATGACTCTCCGGGGGTGGCTCGAAAGCTTTGGGCGGATGACGATAACCTGGCTGAAGGGGCGGATGACGATAAACCGCCGCTATCGCGACGTCAAAGCGATTCGCAGAAGCACGTCCATCGTTTCGAGGCTGCCGAGGACGTGGAGCTGCAGGACATGGCAATTGACAAACGCAGACCGTCTGCCATCCCATGGTCTCCGGCCGGCAAATAGGATACCGCACAAGAGTTGTGTGGGAGCAGAGACGGCGTGTTCCGCGCCGATACACATGAGAAGGGCACACAGACAGAGACTGGTGAAGTAGAGCCAGCCTCGAGCCTTTCCGCTATAGGTCAAGACGGTCTGAACATGACTGAAGACGCATCAATCTTTATCAAACCCATTCTGGAGATTGAGCAGACAGTGCAGGAGCTGGAACAGCTGGTGGACGCCAAGTCGGCAGAGGTCGCGCAGCTCAAGTTGAGGGTCATGCTGCTAGAGGAGACAGACACAGATACGGCCGCTCTGCGCCAGCAGTTGAGTGTGGCTGTCAGGGAGGCTCAGCGGTGGAGGGAAAAGGCCGAAGCCGCCGAGAGCAAGGCGCGCATCTTTCAAAAGTTTACAAGCCGCATCAGGAGCATCCACAGCTCGCTCGCCGTGGGCGAAGGATCGCTGGTCAGTGGCGAGGCCAATGGGATGGTCTCTTTGGAGGGCAAGGATGCGGAGGGGGCGTTTCGCGCTCACCGAGTGCGGTTCTCTGGCCTGGGAGATGGCGCTGGGTCGTCGAGCATCACGAGCAACGAAGCCGGTCCCGTTGCTGGTGGAAGCACCGAGACTGAAGGAGAGATTGTCGCTGAGGAGGCGGATGACGACGGGAGAGAGTTGACATCTCCATCGACGACATCGCCATTCTCAAGCGAGCCAGGAGCTCTTTACCCCGTTGCGCCCGGCTTGCCTGCTTTGCAAAGCTTGGACGGAGTGGTGAGTCCCGCGGCAGAGGCAGGACAAGGCGCGATGGACTTTAGCTCTGCGGCCATGGCCATGTGGGTTGCCACGCAGGAGCTGCTCATGATGGAGGAGGACGAGGAGACGTCGAGCCCGACGCCGGGTATTTCTACGGTTTCGACAGAGGGTAGCTTTTCCGATTCTTTTGTGGCGGAGGATTGATGGCGACAGGATATGACGGCTTGGTGGATTGACTAGGTTTTCTGTTCAGCAATGAGTTTTATCAGAGAAGATCATCAAGTTGTAGCAGAACAGAGGCAAGGAACACTGTGTTTCTGGTAGCAGTAGTTTTAGGATACCTAGGTCAAGAAGATTATGATTTTCGTTTCAAAGGAACTAGACCATCTTGTTCACCACGGCCTTTGCACACAGCCTTGACCGATGCCGTGAACTTGTCAAGGTCCCTAAGCCAGTCGTGGACGCTCGTAATCTCCCTTTGCCAACTCCGGCCTCGCCGCGGCACCGTCGCTGTCCACTGATTCTACCAGGGAGCGTCGGCCCGCCGGGCAATCCTCCATCTGCCCGCCTGGTCCAGGTTCATGTTGACTTGCATCCTGCCTATGCCCTCCACGACGGCGCTGAGTGCCTGCGCCTCGGTTTCTTCTGCGGTTCGGGGGTATAACCTGTTGCCAATTCCGGTTCTGTGTCCACTTCGACTCCCACCTTCACTTCGACTTCCATTGACGCTGCCACTGATACTGCCACTGCCACCACGATCGTAGCGATAAGCATGATCGTGGATATGGCTTAATACTTGAGGTCGTGGAATGGGACTCATGGGCGCTGAATACTCGGATTCTCGTCTTGAGGAGGCGGCGCCCTGACGGAGAGTGGGCTGGGAGTCTGCCACTGATGAGATGGGGGATGCAGGACGGTGGCCACGAGGTTGTTGTTGGTCTTGTTGTTGTTGGGAGGGTGGTGGGGAGGGGAGGGGGGTTGCTGGTTGGGTGGAGGAGGAGGATATGTTTGTGAAGGGAAGGGGGGATGACTCATATGGAGATGATGTGTTGTGATGAGGGGGGATGAAGCGGGAGGGTTGGGCTGAGGGGATGGTTGGGAAGGGGTCTTGGATTGGGGAGAAGGATGATGGGGGCGGGGAGAGAAGTCTGTTGTTGTTGTGGCCGGAAGAGGAATTGGTCGGTTGCTGGGATGGTGGAGGAGACGAGTTGTGAGCGAGGCGGAACATGGCTTGTTCTTCGGCAGAAGGGGAGTTTGAGCGGGAGGAATAGTATGAGCCAGGCATGTTGACGACGAAGCCGCGGGGCATGGGGGCCGTGGACGGCATCGAGGAGGATGTGGATTGGGAGGATAATGGATCGAGGAGGAGGAGGGGGTGCTGGGGGGAGAGGTCGTAGGGGATGCGGTCGAGCCATTGCTGTTGGCGGTCGTGGTGCCAGTCTTGTGTGGTTTGGCTTGGACTCGGGCTGGGACTGGTCGGCGGGATGTTGTGTTTTTGAGGCTGAGGAGGGCGGTTGGTGATTTGAGGGCGGTGGTACTGCTGTAGTTGTTGTAGTTGTTGAGTATGCAAAGGCAGAGAAGACTCTGAGAAAGACGCAGAAGGCAAAGGCGAAGGCGAAGACGAAGATTCAACAATGGGAGATGGCGATTTCCGGACGGGTTCAGCTGCGGGCCAGACCATGGCAATGTGCGGTTGGTGCTGAGGCTCGTTGTGGTTGCTGTTGTAGCTGCTGTTGCCATGGGCTGGCGGAACCCGTCAGTTGTCGGAGACGAAGATTTCCTTGTGGCGGTGGGTGAGTTCTGCGACGGCGGAGCAGAGGGTCATGTCTGTGTTTGATTAGCTTCCTTTCTCCGGTCTCTTTGTCTCTTGTCTTCTCGTTTTAAGCTCGCAGAGGGAATCTTGTTATAAAAAAAGGGCTGATTTAGAGGAATAGCTGGGTAGACGTACCAACGCCGGAGCCGACATCGCGGGTACTCAGCGCCTTGATGGACAAGTCAGGATTGACCTTGCCAATAATCTGCGCCGCATTGCCATTCACAAGGTGAGCATCCTACATCAACCCCCCAGAACAAGTCAGTATGAAATCCCCAGGGATTTTATCATCTCGTGAAGGGGATGGGCTTGGGAGGGGGACATAGTTAGTACCCGGTTCAACAAGATGGTGACAATGCCGTCAGCGTCAATCGTCGCCTGATCGCCGCGCAGCTGCGTCACGGTGCCGACAATGGTGACGACGCGCCCGACGAAGCTGTCGAGGTACGACGCCGTGATGCGGGGGGCAGACATTTGCTCAGACATGGCTGCTTTTCTTCTCTTCTTCTTCTTCTGCTTCTTGCTTCTTCTTCTTGTTGCTTCTTTGTATGTATGTGCTGTAGGCAGTTTCCAATGCGAGCGTCGTCTGGATTCGTATCGCCCGAGATGAAGAAATGCGCAAGGTGTGTACACACAGTTGCCGTGAATAGTATGCAGATTGTCGAAATCGCCTTGATTCTTCGGAAGGGAAGAAAAAAATGGAAGGGTATCTGTGCTGGGATGCCCCTCAGTGCGCGTTACACGAGGGTTGTGTCAAGTCGCGGTTCAACGTGGAGTGGTATCGCGAGATCAGGTGACACGACATGCTCCGTCACGTGCTACGGCTTCTTGCGCTGATCCATCTCTGCAACTTGTCTTGGGCAGTCAAACCAGTTCTATGTGTGTAAGCTGTTGTGTTACTGTCTGGCACAGCATCTGGTTCATCTTGGTAGTAGTTCCATAGAGCAAGTGATGATCCCCAATCGCACCCCTCCATGCCTCTAGCAGTCCCTGTCCCGCGACCTTAAGCTCTAATTGTAAGCTCTCTAGCAATTCCAATCAGACATGTAATACGTGTGGCAAGTTGACTGCCACCACGGCCATCGCGGCCAATGGTCATCCGCCAGCCTCCTTTTTTCCTTCAGTGGCCTGGCTTATCCCACGGCCAAGGGTTCGTCACCGACGGCTTGGTTCTTTCAACATGGTGCTGCAGATCATGGCCCAGACAGGGGATGAGACAAGGCCGGCCATGGGCTTGTGACAGGCGCTGATGCGGGACGACGATGCTGATGATGATCTGGGTGGCCATCGAGGGCCCGTATTCTTCTTTCTCTCACTTACACAATGCCAGTTCAAATCATTTCCACTCAGATAGGTAGTAGTAGTAGTAGTATGGATCATTAGATGGCATGCACCCACGTAAATCTCAAACCCTTGACTGACACCTGTCTGCAAACCACTGGCTTGTCAAAAATCATCAGCTGCTGGCTACCTCAGCCCATGGCCCCCCAACTTACATTCATGCATCCTTGCTGGGATGGACACCTTGCCCGCAAGCTCCAAAGCTCCCATGCTTCACGACGGGCCACACCTCCCTCCATCTTCGTTGCCCGACGGCATCAAACTCCCGCACACCCTGCGTTCTCGTCGCAGCCACATGATTGGTGCCCTCCTTTGATAACGTTTAGGTAGCATTGGCGCCGACTGTGCGCCAGGCACTGAGCCGGAGGGACGGCATTGGCTTTCTCTCATCAACTCGCATTTTACCTGTTTTTTGTTTTCTCATGTCTCGCCCTTTGTCTGCTTCGCCATCCGGAACAGCTTGGCGAGCACGTAGCTTGTTTTCTCGCAGGAAAAAAAAAGAGAGAAAGAACCGGCTTGCTTGCCCCCAGCAATCCGAGAGAGAGCACGGGAATGTGGCATGCCCACGGACGGCAATAGGATGGTGTAGAACAACCTCCAAACGGACGGAGCGAAGTCGGCGTGGCTGTTGCTGCGGCTTGTGCTTGCACTATGGAAGAGCAGAGGAAAGCCTTGGGTCTTGGCTTACATGGCAAACATGCCTTACGGGATGTTCGTTGCGCTCCATCTCCTGTCATCGGCTCTATGGTCGGGTGAATCATTGAGTTTTAATGCAGATTGTTGTGGTTTTTTCAGAAATGGCAAAGTTTGGCGAATTGCCAAGGCGTCTCTGGCTATATATGATTGAAGCTCTGCAGATGGCTGATTGTCTAGAACGTGAGATTGAAGCTCGTTTATTTTATCAGCTCTTGCTTCGCCATCGGATTTCATGTGAAAGTAGGGCTACTAGGTAATCAATACGATCCAAAGCTGCATGGTGGTGGAGGGGCAGAAACGCCTGCATGCCTTGCAAGCTCGCTTCTATCGATCGACTTGTCATGGCGGCTTCTTGCCGTGCGGGCTAGAGCTGCAATGCGGTAGTCCGGAATTGGCTGATGGGAAAGTCGACTTTATCCATCGGAGGGGGAAAGGGAGCCAAAGTGGTATGATGGACTGACCGGCCCTCCATCGCGTTGTTCTGCTGCGTGCAAATCACCAGCTCCCGCCGGCCTGGTCAGCTAACCAGACGTCGTTACGCCCTTTTGCCATGATCTGCACCTCTGCCATCTGGTCGGCTTCGACCGGTCTTTGACTGGTTACCTGGTCCTGGGGACCAAACGGCCAGAAACCTTGTCTCCGGCCGTCGGTCGCCTGGCCGTGCTTGTGGGAAATTCGCCTCCCCCGTGGGTTGGCGACGCTGGGCTTGGACGGCTTGGCCTACCGAGAGACCGAGGGATGCGCCAGCGTCCCTCCGCAGCTGCGTGGCCGAGACACGACGATGCTAGCTGGCGCCATGCTGCAACGCTGCAGGTGTGCAGTGTGCGTGCACTAACACCGACGGCACTGGACTGGTCCATCGGCGCGAGGAAGCATGTTGCATCTTCTCCGTTTTCGTTTTCAGCTCAGCTCCAGCTCCAGGAACGCCCGCCAGGTTAGACTTTGCCGGAGCTGTCTAGCGGCCCAGAGAGGCGAAGGCGACTATGTATGTTTGTTAGCTAGCAGCTTACATGTATGTATGGCGGACAACGCTGCCCGGTTACTGCTCGTAAAAGCCAAAGCCTCTGTATAGTACTGTACATACATACCGTAGGTAGGTAGGCAGCTCTCTCTCTCCAGCCAAGTGGACGGCGCCAGATGACAAGACATCCCATGCTATTACTCGACTGGTCATGGTTAGAGTTTGCCTGCTGCCACAAGCACCCAAAAGCACCTCTTCTATCCCAAGCATCCGCTCGGATGGCCAGGGGAGCCATGCCTTGTGCGGCCAGCCGGACCCAGCCTTTGTGGTACGTGGACACGGCCAACGGCGGCCAATGAGGGCTGACGGGATGCATCAAACCAAGGCACAGGCATGGAGCGTGCGTGTCAAGCGTGTGCGCGGATGCAGCAGCGCTGTTGCAGAAACAGCACAAAGCAGCACAGCGGTGCGACTGTGGTTGTCGCTGTGATTTGGCGCCATGTTGTTGCCTGACGGACGAGCGGGGAACTGGATCTCATGCGGACGGGCGACAGGGGACTTCCATTTGCTCGTTGTTCGCTGTCTTATTATATCCGCCTGGCATGGACCTCTCTTGTGCGGTGTTGAAGCTGCAGTCTCTCGTCCTTTGTGTCTAGCTGGGCTCGTCGGCCTCGGGCTTCGTGTCCGATGCTTCGCTAGCACTCAAGTCAGTAATGGCTCTGGCGTCCATACGAGCAGCCAGTTGGGCCGCAATCTAACGGGAAGCGGGATGGGCGTCTGCGGGACGGCGACTGGAATGGATTCAGGCCTGTGAGACCTGGTGCAAGCTGCTGGAGGTCGAGAGACGGTCCGAGAAGAACCAGCTCAGCAAGTTCGAGATCCGGGTCGCTTGGGTGGCGGATATGCTTCTGTGGTTGTGTGGCTTGAGGCTTGAGAGAGAGAGGCTCAGCACAGCCCCTTTGGTCCAGCAGTAGCGGGAGTCTGGTATCGCGCCTGCAAACGGCACTGGACCTCCAGCTGCAGGGCAGCCATTGGCAGCGGGCTTGTAGTGGACTGCGTGCCCCGTAGGGCTCCATGGGGGGCCGCCTGGGGGGATTCTTGGGGGGGTTCTTGGGGGCTGCGGAGGGAGCCCATCTGCGCTGTAGGCTCACCGGCGAGACTCCACTTGGAGCTGGAGCTGTCGGAGCGGTTCGTCGGTTGCAGGTACAGCAACGGTAGACGTCGAGTGCAGCACAGGTCGCCTTTTGCGTGCGTGGCCTGGGCCGACTCGTGCCGAGTTGCACCGACATCAATGACTGCATCTGATCGGAAATTCGAGCTTCACGCCACCAAATTGCTCACAGTCAGGTTCCCAAAGACTCCCGTTCGGCACAGCTCCGAACTGCTGGTCGCGCAGCTACATGGAGAATACTCCAGAAGCTCCCACGGCGACCTGCGCGGTACCCCTGCCGCAGGTACTCACCGGACATCGAGGACCTGGCCGTGGATCGCAGGCCGGCATCGCGATCGCCCTAAGAGGGAACCCGCTTCCCACACCTCGACACTCATGTTCCAAGGTTCAAATGTTCCGTGCTTGCTGCTGTCGGGGATCGCCACAAGGCCGCGGCAGAGCATTTCCGGCATGTGTTCTTTGTGAGGACGGCAGTACCTCGTAGAAAGGCAGGTATGTACGAGTGAGTGAGTACCTTGCACAAACCATTGGACTGCCTAGGTACCTACCTTGGGTGCTCCAAGACAACAAACATGCAGTCAAACCTGGATCTGGGGGCAGTGTTGCGCAAAGATGGACGATGAAAGAGAGAGAGAGAAGAGAGACGCTGGGAGCACAAAGGGGTGAGGCAACAGCAACATGAAACGGGGAGCTTCATCATGCGGCCCTTTGGTAGCCCTGTCCAACTGATTGTTTGTCACAGAAGCTGACTGTGGCTCTTCTTACCTAGGTACCTTACTATCTGATGGTTCTCACCTGTGGATGCAGATTCATCAGTAGTACCTTGGTTTATCATGATCCGTGGTGGATCAACCAAGTAGGTAGCACTAGGTAGTAGTAGGTATGCACTGATCATCACCAAGCAAAACGAGCACATGTGATGCTGATAGCCTCAGCTCCAAAGCCACCAAGCACGATACCGTATCGTACACGCAGCGAGCACCACCACTCGTAGCTCAACTCAGCAGGCCCGACTATTCCTCTACCACCGGCTTAGACTTCCCACCCCAACAAACCAACGGCATGCCAAACAACAAGCACAACCACGCAATGCCAAAACCTGCTCGCTGGCTCGCTCGCTCATTGTGGCGTCCGGCTACCTTCAGTCACGCAAGCGTTTGCCCGCACCTCCGTTCCGTGCCAAAGGCTAATTGCTCGACAACAAAGCCGTAAGATGACCGCTAACCTGTTCGCCATACCTCCCATATGGTATGGCATGGCACGGAGCAGTGGAGTGTTAGCGGTGGTCGTCGTACTCGGACAAGTCCCCCGATCATGGGCCAATATCGAGCTGCTATAGGTAGGCACAAAACATGCTTTGGAGGCGCACCGGCACAATCGGTTGCGGGCATCTGCCTCGACTCTGGTTAGTGCTACTGCCTGCCTACCTATACCTATACCTGCTAGTGAGTGAGGTAGGTAGAGGTAAGTAGGTACTAGTAGTAGCCATCATGAGAGGAGAGTCGCCAGATCCAAGGTCCCTTGCCTTGCCGAACGGGCTCCAGCTTTTTACGGTTCCATTTCCCTGTTGCCTTGCTGCTTATATAGTAGCGCCCTTGTCGCTGCCGACCTGGATTGGCCCGCCTGCTGTTGCCCGTGTGCATTGTGCGTTATGCTGCATCGCCGGATGTGCGACTGAAGCCGAAGCAAAACAGCAGATCTTCGATCCATTTAGCTTCCGAGTCCTCCCCCTTGTTCTATTTCTTATTTCTTCTTCTCCTCTTCCTTTTTCTTTTCTTCTTCTTCGTTTCCTTCTCCTTCTTCTTCTTCTTCCTCTGCATCTCTTCAATAGTCCAATGCGTTCTCCCGCTTCCGAGCCGCTCTACTACAGCCTCGACAGCTGGTGCTATACCCTTCCGCGAACCTGAACTGAACTCGACGGCTTGATTGGATCGTGCCTCTCAGCTTTGCTTCTGTTTTACCCGTCCTCTCCTGCTTGCTACTGCTGCTGTACATAGCTAGTAGCAATCAGTACAATATCATCCAGTACCTCTACCTGCAGTGCCGCCACCCGCATGTGCATGTAGGCAGTAGGTACCTCGCCTTTACCTTATACCCTTCACGATCGAAGCAGCAGGAGCCCAAGCTTTTTTGTGCTTCTGGTGCAGCTGCAGGCGCTGGCCGTGAATCAAGCAGCAACCGGCTCCCGCCTTGCCTTGCCTCGCCTCTTATCACCGTCCGCCTGCCCCTCGCCTCTCTGCCGTCCTCGCACCTCTTGGACCTGCCCATCTCTCAGCCTCTCCAACTGCTGCTCCTCCTCCTCGGCTTGCAGCAATTCCCGGGACCGTCAAATCGACTACCGATACCTCTCTTTCTCCTCTACACCAGCTTGAGCAGCGGCATTTCCGTTCAGGTCCGGCAGCTCCTGAATTGATCGTCTCCCTCGCCCTTCCTTATCCGGATCGACGCTCTTCTTCCTCTCCTTCTGCTCGCTTATTCCTCTTCCTCTTTTGTTCCTTGTGCCTGGCAAACCAAGGCGATCGACCCTGTTCCAGCTCCACCCGCTTCACCCCGAGAAGCCACCAGCTTCAGCGCTTCCCCTCCCCAGACCCGGATCAGCCCCTCCTGATCCCTCCCCTGATCCCTGATCCTTGACCCTCGACTTCCGTGCAACGGCCCCGCAGCGGCTGGGAGAGCTCCAAATCTCCACGATCCCCTCCCCCAAGCTGCCCAGACGGCCAGACGCACTTCGGCGACTTGATGCCTTTCCCCGTTGTCCAGTCGCCCGTGTTCTTCCCGCTCGCCATCGACAAGAAGGAAGCGGCCATGAGCGACGATTTGTTTGGCGAATACGGGCTGGGCATCCACGATAACATCACGGGCTTTCCCTTTGACTTCTCCGTCGATGCGGGCCTCGACCCGATCGCTGTCGATCCCGGCCTGACGCTGTCGCCGTACGGAACCACCCCGCCAGACTCGCACTTTACAACGCCCCAGACGGTGCCGCTGCTGTCGCCCGGGAGCTCCATTGAGTATTTCGGCGACCACAGGAGCAGCATCGGCAGCATTGACAGCACCGTTGTCCCCCATGAGGTCAGCGCCAGGACCGTCGTCGGGAGCAGCAGCCACAACACCAAGAGGCCGGCCACTCAGCCCACCAAGACCAAGCCGGATACAGCATCAACAACAACGGCAATAACAACAACAACAGCCACCGGCACCGGCGAGACCACAGACGCTGCCGCCACAATCGCCAACAGTGTCAAACCAGGTACAGACACCACCACCAACACCACCACGATGATGACTAGGACAAGAAGGGCAGCAGCCCAGACGGCCGATGCAGCAGCCTCCGCCGAGCCTCCGCCCCGGGCCAAGCGGCAGAAGACGGCGGCTTCAGCCCAGACGACCAAGATCAAGCAGGAGCCCCAGCAGCAGCAGCCGCCGCTGCCGCCGCCGCCCAAGCGAAAGCTGGCACGCCGAGGGCCCGCGGCCAAGAGGGAGGACACGGCGCAGCGCACCAAGAACCTGGAGCGCAACCGCATCGCCGCGTCTAAGTGTCGGCAGAAGAAGAAGGAATGGGTCATGGAGCTCGAGGAGACCAAGTCGGGCATGGAGATGCGCCACACCAACCTGCGCCTCGAGTACCTGGCGCTGCTCGACGAGGTGACGCGCATCAAGAACCAGCTCATGGCGCACGCCGCCTGCAACGACCCCAACATCAATTTCTGGATAGAAAAGGAAGCTCTCCGCTATGTTGAGCGCTGCATGGACCCCCCCGCTGCCGCCGCCTCTGCTTCTACGTCTGCCGCTGCTGCGTCTACCTCCGCCTCTCTTCTCGACAGGCGTCCCTCGACGGCGCTTACGGGTGAGTTTCTCGCTGGCAGCTTGTTGTAATTGTGTACACGCCCTGTATACTTACCATGGCCTCAGAACCAGCAACTGCCGAGTCGTGCACTCTGCCTTCGCCGTCAGAATCGCAGCCTTCCAATCTGGAGTCGCCTGTGCCCAAGCACGAGGGCATCAATCTCGACTACATGCCCGAAGAGCTGCTATCGGGCGACGCTGTCTAGCAGTGAGCCTCCAGGAGATGCTTCTCAGTTTGAGAAGCTCAATGGCGGTAGTGCAACGAGATCCACGGGATTCTATACCAAGAGGAGAGTGATGGGATGTGGGTGCCATTGTGCGCCTTGCAGTGCACGCATTACTCACTTGCGCTGGGCAACTCCAAACGAACCGTCGCGTTGGACGTGCCGGTGAGGGACGTGGCGATGGTAACGCTACAACAATTGGAGTTGGAGCAAGGCGCTGTCAAGCAGCCTTTATGATTGAGCTCTAGACATTACCCAGCCCTGATATACGACTTGGCGATTTGAGTTCAAGTCAGTCTTTGCTTAACGGAGTGGCGGGACAAAAAAAGGGAAACTCCATAGGGATGGACACTATTCTTATTAACGAGGTCTTTTATCCACGCTGTACAAAGGGAATTCGGAGCAGTCGAAAATTGCTCCGAGGATTGTTACATACCTTACCCACCTAACCTTAGCTACCTTAATCCTGAACATACATACCTCTTATCTAGCCAGTTTATACCTCTGTACATCGTATCGTACATATTTCGAGCAGCCACAGAAATGCTCTGCTGTCTGCTGAATCCGGAATATCTATCACAATAAGGACCAATCGACGAACATGACCGGTTGATTGCATGTCAAGACGCGAATGTTGCCGGTTTGTTGCGAGCCAACCTTTGTGCATTGTCGTTGCTCCCGCATTTACTTTGACTATCCAGATTGTCTACCCGGCAGTCTTATATAGCAGTAACCGACTTGAAAACACCCATTTTTGTTTCCTTTTGTACACATGACGAGAAAATATCGTACATAATAATCATGACACTCCACCACCCCTCGTGTCTCCCCTCCCGTCTCCCCTCTCGTCTCCCCTTTACCTCCTCTTGGTCCACCCGCGAGCATTCGACAAGCCCTTGATGCGCTTGGTGTACTTCCACAGATGCCTGTACGCAGGACCCTGCCTCTTGGCCTCCCAGCCCTTTGGCTTGACGGGCGGCTTGAGGCTGTGCACGCGAGCAGGGCGGAACTCGACGTCGGCGCCGGGGATGCCGTGGCGGGCCATGACGGCGGCGGTGTTTTCGTCCCAGACGGAGCGGAACATGTTGAAGCCCACGGGGGTGAGCTGGAACTTGTCGCGGAAGGACTTGAGGGAGAAGCCGTCGCGGGCGGCGTAGAGCTGCTTGAGGGCGGCGACGTCGAGCTCGACGCCGGGCTTCTGCTGCAGGAGGAAGATGCCGAGGCGGTGGTAAGGGGCGCCCTTTTGGGACGTCGGAGGAAGCCAGGGGACGGCGAGCTGGTCGTCGGCCTTGATGCGGCTAAGCGGGAGGGAGGTGTCGTTTGGGCTGAGCGGGATGTTGGCGGCGAGGAAGTGGCAGCGCTTGGAGAAGGCGTCGTTTTCGGCGTCGGGGACGTCGGCGTCGAGGACGACGAGGGAGACGAGGCGCGAGCCGGCGTCGAAGACCTGGACGCGCAGCCGGGGCGGGTTCTCGCTGACGAGGGAGTTGACGACGGCGCCGGGGGCGATCTTTTGCTGGCGGAAGAAGAGCTGGACGTCGGCGAGGGGGTCCAGCTTGGGCAGGACGTCGGGGACAATGCTGAACTGCTTGATGCGCTGGGCGATGAGGCGGTAGTCGTAGGAGCGCCATTTGCGCTCTGCGTAGTGCCGGTAGATGGGCTTGTTCATGTCGCCTGAATATTATTATAAGTCCCGTCAGCATAACTGCAATTGAGTGGAATTTGGGAGAGAAGATATGGGTGAAGATTTTCATACCCAGCCCGTCCTCGAAGCGCTTCTTGACCAGCGGATCGTTAATGTCGGCCAAGATCTTGAGCTCCTCCACCGACCGCCGCAAGCTCGCCAGCTTCGTCTCCTTCATCTTCTCGCCGCCCTTGACCTGCGCCGCGTCCTTGGCCTCGAGCGCCGCAATCTTGTCCAGCTGCTCCCGGATCTTGGCCACCTTCTCCTGCCGGTCCGCCGCGAGGATGGCCCGGGCCTCCTGGAACGCCTGGTAGGGCAGCTGCTCAAAGGGGATGGAGGCCGTGGTGCGCAGGGCGACGCGCCGCCTGCGCGAGCCGACGGGCATCTTGCCCGCCTTGATCAGGGGGGCTTCAAACTCGGGGAGGACGCTGTTGGGGTCGAGGTCGAGCGGGCTCGGCTGCTGCGGTGCTGACGAGGATGATGATGATGTTGTTGTCTGCTGCTGCTGGACTTCGGCGGCGCGGGCGGCGCCCGAGGTGAAGGGCCGGATGGAGCATTGCTGGCGCAATTGCCGGGCCAATGGCCTGGCAACAGCCTGACACCGCGACATTGTGCTGTTTCTCTCGCAAATGTGCGCGGGTCTTGTTATGTGTGGTTGTCTCGTGATATCGAATTCGAGAGTTGTGGTGGTGGATTGCACAAAATGCTTCTTTGGAGTTGCTGCAAAACTAAGCCCCGCTAATTTTTTTTCGGCGGCCGGAGGCGGAAAACGCCGCTCTTTGGGCTTTTGCGATTTCCATCTTTTGCACTATCGACGAGGGCACTACTCTCTGTTTTCTTGTCGCTCTCAGTCGTACGATACGAGCGATTGGGACAGAGTTTGAGAGAGAAAAAGAGGGAGAGAATTGCTGCGAGTTGGGAGAATCGGCTGTCAAGATGGCGTCAAAAGGAATTGGGTGCCTCGGCGAGGCGATGGCTGCGCTGAGGATATCTGCGGCAAAGGTGTGTTGAACGCTCGAGAAAACAGCCCTAATTCGACTCTGTCGTTTGTTCGCATGCTGCGATGGGATGCTGATTCTTCAAATAGCCGGCGACGACATCCTTCAGCAGGCAATTCACACGATCAATGGCCACCGAAGCGCCGCTAAAGCAGGCCGCCAACTCACCCGTAACCGCACAATCCCTCATGCAGTCATGGAACCCAAGTCAGCAAACCCTCCCAACTCGCTCTTCCCCTTGCCCAAGACACGCTGTCTAACTCTCTCTCTCTCTCTCCATAGTCTCAACTGTCCCCGTCACCATCCACAGCTTCCCCTCCCTCGAGCCCCAGTCCCTCGAGCAGTGGTCCGTCCAGCACCTCTACCTCCCCCTCCGCCGCGACCTCCTCCACCTCGCCGTCGTCTACGAGGGCGACAACACCCGCCAGGGCACCGCCTCTTCCAAGACCCGCTACGACGTCCATGGCTCCCACCGCAAGATGCGCCCGCAAAAGGGCACCGGCAGGGCCCGTCTCGGCAGCAGGCAGAGCCCCCTCCTGCGCGGCGGTGGCAAGACATTTGGCCCTCACCCGCGCGACTTTGGCACCCGGCTCAACCGCAAGGTGTACGACAAGGCCTGGCGCACGGCGCTGAGCTACCGGTACAGGCGGGGCGAGCTCATCATCTGCGAAGACGGCATGGAGCTGGCCATGCCGCAGGACTTTGACCTCGTGGCGGACAAGTTCCTCAAGGACGGCCTGCGGGAGGCGTATCTGAAGAAGTACATGTCTGGCGTCCTGAGCACGCTGGGTCTTGGCAAGGAATACGGCCGCACGCTGTTTGTCACCGGGGACAGGAGGGATAGGCTGTACGAAGCCATGGAGCAGGTGCCGTGGGAGGGCCGGGCGCTCGATCTGGAGGATGTGGATGTCAAGGACCTGCTGGAGACGGGTAAGGTGGTCATGGAGAGGAGCGTGCTGCGGGAGATGATTGAGCAGCACCAGAGCGATCTGGTGAGCCGGATTGTCGTCAACGGGCTTCCCAAGGGAGGGCCTCCGCTGGGGGAGAAGGAGTTGTGAGCGATGATGGGATGATGTGTGCGATTAGATGTATATTAGCAAGAGGGACTCTATATATCCCACAATGCCGGGTAAAAAAAGGATCCGTATGAGCATGTGAGCTGCCTTGCTGCAGTTTCTGCCAATCCGTTGTTGACATTACGTCTCATCACCCCGAGCCAGCGTCTTAGCTGAATCTGTGTCGGTGAGACAAGCCCCAGAGCTCACTTGTAAACATTAGAAAAGGGGCCTCTCATGCAGAAATCAAATCCGATTCATTGCTTCATGTACCCGGTTGATGCTAGATTACAAGCCAAGTGCATTTTCAGCATCACCAAACGCCACCCTTGATCAGTTAACAGCGGTTCCTAGTGAAGTAGTCCAATACTCCCATTCTCTAAAAAAGCCACAAATATTCATCTCCTTTTATTCCCTGCTCGGGGACGTCATATTCTGGCCTAGATTGCGCGCGTGGGTATCGCAGAAAGTAGAGCTTTTATACAACATCTCATCGTCGAGGAGGGGGGTTGAACCCCGGAGGAGGAGGGCCGCCAGGAGGGAATCCAGGGGCGCCAGGAAAGCCTGGAGCACCCGGGAAGCCTGCAGGAGGAGGGAACTGGCCAGGGAAGCCAGGAGGAGCTGCGGGACGGTAGTTAGTTTTCATGCTTCTTGCCATGGCTCGGGAGATTGATGACTTACGAGCACCTCTTCCGCCAAAGCCAGGAGGTCCAGGCATACCGGGGGCACCAGGAGCGCCGGGGAAAGAAGGGAATCCCGGAGGGGGGACGCCTCCACCAACACCAGCAGCCGGGCCAGCCAGAGAAATGGGAGCCGCGGCGCCACGACCAGCCGGTCGGGCAACGCCAGGGCCAGCCTGCAGAGTCGAAGCGATGCCGCCCGTGGTGGTCTTGCCGAGGCGAGCGCTAGGGTCGGCGGGAGGAGGCGACTCGACAGTCAGGGAAATGATGTGAGCTCCGCGAGCAATCACCAGACCCAGGGTTCTCTTCTCCTCCTGCACGACTGTCTGGCCGGCCGAGCCGCCGGGAGCGGCCGACTTGTTCTTGCGCTTGACGCGGCGGAACTCCTCGGTGTCGGCCAGGACGAGGTTCATGTGGCGGTCGTAGGCGAGCATCTGACCGACGAGCTGGCGCGAGTCCTGCAGCGTCACGCGCATCCGGTAGTTGATCTGCGAAGGGTCCGTCAGTGTCTTCTGAGGCAAGGGCAGTCACTGCCATGGGGAGTCGAGAGGGCGTATGCGTACGTAACCGGCCTAGAAGATAAATCACGTCTCGTTAGTCTAACCATGTCAACGAAAGGCTTCTCACGAGATGGGGAGATTGGCGGGGAGGACAGGAAGAACTGACCATCTTGCCGAGCTTGTTGGACGACATCTTGGCAACGGGATGCTACGAGAGCAGCTCCTCCTTGTTTGCTCAAAAAATTGGGTTCTGGGTTGACAAGAGCTGGAGTTCCTCAGCCTCGTCGTCGCTGCTCTGGTGCCTCGTGGGGGGGAGCGTGAGAGTCTGCGAGTGATGATGATGGTGAGGCGCTGGGAAAAAAGAAGCTCCAGACTGATTTTGGAATCTCGAAGCCAGCCTGCAATTGGAGTGGAGCCTGGTGTTGCAGGTTTCGCGGTACTGGCGCTTGTCCAGTGGGAACAGCGAGACCCAAAGTAGAAGCTACCTCGCACGTGCTGCATCACATGACCGTTCTCGTTGCTTGTCCTTCTCCCTGTATTTAGATTCTTGAGATGCATCAACTCGGCTCTCCTTCTTTTCAATTGAGGCTAGCTATTGTCATTCCGTCAATACCTACTGAGCTTAATCATCTATCGAGTATATTGTTGACTCAGTATGTAGGATGTGGGTTCTTCAATGGCAACGATCGATCATTCTTCTAACCATCTGCAACCTCATGAAGCTGGCCTATTGAGCTGCTTGAACTCGTCTCATCCTCATCATCGGCAACGACATGCCTGTTGAAATGCCTCTGCTCTGGATATACCGCTGCTCAATCTCTTCCAAGCTGTGGCCCCTTGTCTCAACCATGCGCAAGGCAACAATAATCGTGGTGAAGAGGGACGAAAAGGCGAACAGATAGTAGGCACCGAACGTCGACTTGGAGATGAGCACCGGCGTGATGAGGGCTACCAGGTAATTCGAGAACTACATCAGTCAGCTTCGCGTGAGTGGAAGATGGTCAAGGCACCACGATACATACCCAATTGGCGCTCTGAGCGAGGCTCGACGCGCTGCTCCTCGTCTTCCTCGGCAGGCTCTCCATCAAAAAGGTGCGGAACCCAATGGCCCACGTCCCGTTGAACACAATGGCAAACAGGTAAATAGACACAATCACCACCCACTTGCCAGCTCCTCTATCGGCATGCACCTTGTCAGCCGCATACAGGGATCCCATCAACAGCATGAGTGCTGTGATTAGGACGCCGCCCAGCAGGCTCGATGTTCGTCTCCCCCATTTGTCTGCCAGAAAGGTGGCCGGGATGGTGACGCCCAATATTGCCAGTGCAGAGACGCCAGAGGCCAGGAAAGACGCCTGCTCGCCGCTCAGCCCTGCCTTTTGGAAGAGGATTGGCGCGTAGTAGAAGACGCCGTCGATCCCGGCCAGCTGCTGCATGCCCATGATGAAGCAGCCAAAGATGGTGCGGGCACGGAACGGGGCTGAAAAGGCCTCCTTGAATCCTACAAACGTCTGCTTGAAGCCTTGCCAAAGGGTTTCATCAGCAGCGTTCTGAGCCTGGCCCTGGACCACTGATTCCTCCAACAGCTTTTCACGCTCGACGTCGTCGAATCCAAGTCGAATGAGAACGTCACGCGCTTCGTCCACTCGACCTTTGGCCAATAGCCAGCGAGGAGAGGCCGGCACGAGCCAGTACGTTCCTGATAGCAGGAAGCCGAGCACAGCTGAGATGGCCAGTGGGATGCGCCAGCTGAGTGACGCTGATGGGCCGAGACGTGAAGTGCCGTAGCAGATGAAGAAGCCGGCCACAACACCCACCACGATGCTGAACTGCGGCAATGCCGTCATCGTGCCCCGGACTCTAGTCGGCGACATTTCCGAGACCTGCACCCATACATTGCTCACAAACAGGCCCTCGCCTATGCCCTGGATAAGCCGTCCGACGATGAACGCGGGGAGAGCGGAAGAAGACGCTTGGATGGCCGCGCCGACACCAAAGACAAAGGATCCTATTGAGAAGATGCGGACTTGGCCAAACCGGTGAGCAAGGATCCCGGCGATGAGCGCCGTAAAAGCACCAGATATGAGCACCGTCGATACAATGACTCCGTGGACGGTGGGCGAGAAGTCTCCAAATGTCTTGCGAAATGCCGGCATCGTTGTCACTGGGCCAATGTTGCCTGTATCCAGACTGGAGATAGAAGAGCATTGTCAGCTACGCTGCGACATAGAGCTGGAGACTCCGTGACGCACCCAAAGAGAATCGGCACACTGGATGCTGCCAGACTGGCCCAGATGTAAAATGGCGGTGCTTGTAGCCACTTCATTTTTTCGGATATGCTTGCCAGTCTTGATACGAGAATGCTGTAACTATCTGGCAAAGCTGATTGTCTGAATACGTCTTCAATAGCTTATATGCCCTGGGCAACAAGCCAGCATCTGGGTCTTCTTCACAGCGCGAAGAGTCACACCGAGAGCTAGCGATTACGGTTGGATCGAAGGGAGCTGGAACCAGCCATCGTCTTTCAACATCGGAGTTCTCGACTCCGACCCCAAGACAAATCATACCCAAAGCTCCGGAGTTTATGGATGTGGAGCTGCTCTGGTGCGTCCGATCTGAGGGCCGATCTGGCTTACACCGAGGCCAATGCGACCATATACGAGCATCCTCTAGAGAGATTGGGCTGCATCGTATCCAGTCGTTGTCACAAGACTTGCTCATAATGATTCTCATTGGATCTGGAACCGACCTCGCACCTTGGGAATTCGACTCCTGGGGAGCTCTGGACAGAGAGACCTTGTTCATCGTACGTATGCCGATTTGACCCCGCAGCTGATACCGAGTCCTCCGGCTTCCGCGTGGAGATAGCAACTGACTGTGCAATCAACCATACCTGATTGACAATACAATTAATGCGTCTTCTCAGCGTCTCAGATGGTCATGGAGCTGATCTTTCGTATCAAAGCAGTGAGTGCATTTGGGTAGGTAGTATTCCTTATGGTTGACATCACATGTGCTTCATCAGTGTAATTGATGTATTCTTGAGTGTTCCCAACGAATCAACAACACTTCAGTCCAATCTACAAACGAAAAAGACCAGCGCAACCATTTCCAATTGGTCTACATAACCATTCTAACAATCTGCTTTATAGCATCTCTCTTTGCACTGCAAAAAGGAATTCTTTACGTAGAGACGAAAGGCGGAAACGCAAAAAAGTTGGTGCCCCCGGCCAGGATCGAACTGGCGACCTTAACATATCTCCAAGACCAACGGGTTGGATCTATAAGAGTTAAGTGGTAACCACTCCACCACGGGGGCTTCGAGGGTGAAACTGTCGAATGAGAGTTTATAGAGCCATCGTCCAGAAAGCAAGTGCAATTTATTCCGCCGTCTCTGCTGGAAATTTGTCGTTGCGATTTGACCTAGGGCTGTTTTCCCCTTAGGTTAGGAAAAGACGGATTCTGGGAGGACGGAGTTTATATATGTGAGTTAGTGGCGAAAAAAATTTGCCGGGTAAAATTTGTAAATAGGGCGATAGTAGCGTTTCACGTTTGTCGGTGATGTTTTCGCGATTTGTCCCATTGTTTATTATCTAGGTAGGTTGACATTCAATGGACTCAATTGACGTGAAGTGGTGAAAACAAAGTACTATTAAGCAATTCAGTGCCGGCTGCTTTCGAGGAGAAACAGGCCTCAGCGTCCCGAGGCCATTTATACTGGCCCAAAAGCTACCAAGTTGTTTCTGTATACCTTACTCTCTTTACCGGGTAAGAAAGAGAACGAAGTTACTGGAGGCAATTCAGCTAGTGTGGCAGAGAATTGGGCAATGTCTTTTCTCACTTTTACAAGTACAGCGATGAAGATGCCGTTTACCTCGTCAATAGGATATTCGTATTGCACCTTGACTGACTCACAGTTTTGTATCGATTGCAAGACTATCCAAGTAATTTGTGGTCATTCTCCATAGCCTGCTTGAATAATGAATTATGCCACTTTCTCCCTCATCTCCATTATCAAGAAAGCCCCCCCTCGAGTTCCCGCATCATCCGCTCTTCGCTTGGTGCCCAGGTCATTTGCGGCAAGTTATCGACGTTCAATAATAGATCCTCGAAGGCACTTCGCACAGTCGTGGTGCCCGGCGTACTTGTGAAAAGCAGTTTGATGGCCGCGGGCATGGTTGTGTCTTGGGAAAGATGAATCAGCGTCGGAAAGACTTGCAGCAACTCCTCCTCGAATCCGTCCCGTTCATAAAGGACGGCATTGTCTATAATGATAAAGACTGACACCGTTGGAGGCAGTAGCCGGATGAGATAGCATAGCAGCTGTATCAATGCATCGAGACTGCCTTCTTGTAGCCCGGCAATGTTGATGCTGTTGGAAGAGAGAAACTGAGCGTCAAATGGGTGTTGCTTCAACAACTGATCAACCAGGCTTGAAAGCATGGCACGTGCACCAATGCAGCCTCTGGACTCTGCTGCTTCGGCATGTCGTCCACAGAACCATACAAGAGACACAAACTGATCCTTGGCTCTCAATGCCTGTGTTATGGTCATACAGAAGACAGATAGAGGCGAGAGGCCAGCAATGGTCTTTGGAAGACGATTATCCCAATGGATGAGGAGTCTCGAAGAAGTGGGCGAAATGACCCAGTTACGGAACAGCTGTGTGTTGACGATTTGCTCGGCTTGCAGTCGCTGCTTGGGAGGAAGCTGGCCCTTTCTGTCCGCAACAAAGGCGAGATCAACAAGATCAACGTCGAACTGGTTCAATAGCTGTCGTAGATCCTGTTGACTGATGTACCAATGTGCAGCTAATATCTGCGTCTGTGGCGGCTGGAATGGTGATATGGCTCTGAGAGGCGAATAGGCACGTAGTGTGTTGTTCTCGGCCCTGAGAAAGTGATTCTCGCGGTAGGCGACTTCGAGCTGTTGGCGAGCAGCTTCCAACAATTCTGTACACAAGCCATCAGTAGCTGCACTACATAGGTAGTCATCTTCTAGGACCGGCTTCCTTGAACCCAGGATTGAACGACTCACTCTCTTTCTCTTTGACGTGTTCAGTTAAAAGGAGGTTCATAGAGTTGAAACCCTCTCCCAGATTCTGCAATTTCCTGTCCATTGCTTCACTGAGTGTCTGAATGTTTCTGCATAGCTTCTGCGTCTCTTGAGAGTCTTGTAGAAGCATGTATCAGCTCCAAGCTTTCCATGGAGCCGGGTGTACCATTGATGAGGACTTACAGATATGGACTTCATAGATATGTGACTTCAAAGCTTCTTCCATAAGACTTTTGCTTTTCGTCTTGATTGTGTCCAGGCTTTCAAGCAGGCCCTTTTCGTATTCGTCACTTGTGAGAAGAGCCTTGGTCCCTCTTTTCACTATAATATGGGTTGCTTGATTAGCTTTTACCATTATCCATCATCCTGTCAAGAAACTCACATGAATTGCTGGTGAAGAACCCGATGGCCAACTCAATTCCTTTGAGCGCAGCAACAATGAGGTCCACCGACGCGTTTACAATGTTCTCATCGTCGGGAAAAGTTCCCAGGAATAGCTCGACATCCGAAAAGATGGCCATATTATCATCGAAACTTCCAAGAACCTTTTCACGTAGGTTTGCAGCAATCTTGACTGCCTGATGCGAGTCTCGTCAGTAATTATATCAAGCCCAGCATCTCCCGAAGACGCTTGTCGTTTGGTCCATCTTACACCTAGAAGAATCTGCAAAGCGCCCAGCACAGGCGTAGCCAAAGTGCCTTCAGGGATAACCTTCGAAACGATGCCAACCACACTCCCCACGGGCCCGGCCTTGTTCGCAGCTTTTCGCCGCATGTCACGTAGTTTGTTCATGGGCCCCTCTCTGTTTTCATATCTGTATTTTGCTTCCTCGAGGCTGCTAAAGATTGCATGCCAGTTCGTCTTGTTTCGGATACTATAAGGTGATTCGGATCGCCCTTTGGGCTCTGGTGTTGAATGCAGCTCCGACATAGCTCTAGGGAGGATACTCTCCCAGAATCTCATCGCCTTAATATCTGTAAACACTGGTCTTGATGCCATCGCAACTTGGTCATCCTCCTGGATCCTAGAAGGAACGTAGATTTCGGAAACCGGATCATAGCGCACTGAAGGATCCGCGAACAGTTGATGGTGCTCTGGAAGTCGATTGTCAATAAAGGCCACGCTGGGAGGGCGATGGCCGAGGTAGTTGCTGACGGGACTTGAGTCACTCATTGGCCGGACCGGGACTTCTGAAGAGAGTTGTCGTAAGCAAGATAGTTGTCCTCTCTTCGAGTTGATACAACGTTGACAACATTCAACTCCCTATCCTGCGTGTGGATAGGGTAAGCCTTGCGCTGATTTATCTACCCTGTCAGTCTAGTGCATGGCTAGGCAGGATCATGCAACTGCTTCCTGCGTCTGCATACTATAGCTGCTCTCCACCTATCTCGTTAGTATTGGTTTGAGGATGCGGAAATGCTGCAAGGATGCCGCGGTAGTCGGCGCAAGTCCAAAGCCGTGACATGGGAGTTGTCCCCTACGGAGTCCTTGCAAAGCACGTTATCATCACATTACCCCTCATCTGACAGTTTCTCTTCCAGCTGAACCCAGTAGTGGTGAGGCTCTTGGCTTACAGGATTCCACTCTGCAGACTCCAAGAGGGTGTAGAGCGCAAACAAACCGCGCACAACAAGGTATCGATTGGCGCGGAAACGCCGCGGATATCATTAGGCACCAACTGCACGCGATGACGGACCCTTGAGGAGTAGGATTTGGGTTTTCCGTTTCTATTATTGGGGTGATTCACTCCATGCGGCTCTAGCTGGCCTTGTTTGAAACTGGTTGAAGCCATAGTCTATCTGTTGTAACTCTTCTGCCGTGCACATCCTACTTCTATTTCATAGCGGTTACACGAGCTGAACTCCTCAAGGGAGACGGCACAAGACAACTATAATTTCCAGAGCATTGCTCTATGATTATTCAAACTTGAAGGACAACCAGAATGGCTTCAGTCGAAACCCAACTGGGGCCCCAAACTGTCGATACTGCATCGACCACTATGGCTCCAACTCCATTGAGCTCGAGTCGAGATGGAGAAAGTGCCGGTGGCAATGGCGGCAACATCGAGTCAACTACACAAGATAATGACAGATTTGCCGACGAAATCGAGAACCTCAAGAAGATGATCCAGCAACTGGAACGGAAACAAAAAGGCGCCGCACCAGTTGATGCTGAGCAGGAAGCAGAAGCAGCAAAGAGAAGAGCATATCGAGAGAACTACAAACGCATGGAAGACTGCCTCTATCAGCACCGGAAAGACTGGGAGCTCAACGACAGATCCGAGTGGTGGAACATGTGGTCCAACAACGATTATTTCCAGGACGGCAGAAACTACCGCTATTGGAACTTGACCTACTCGAATGAGTATGCACGACCAGATCCCTTTGACCCCGAACACAATTGCAACACTACAGCTGATGCCAAATCTGGCGCGCATGTGGAATTTGACCGCGAGATTGACTATGGCCACCGCCGTGAGCGGCTTCGGAAGAACTTTGAGTGGGACATGGACCGTCTCTACCTGGCTGAAGAGGCCGAAAAAAGGAGAAGAGAGAAAGAAAGGGAAGCGGAAGACGAAAAGCCCGAGCAGGAGGAGAATACTGAGGAAGTGCTTGATCCCGTCAAAACCTCACCGTCGAGCTTGACCATACCCAAGCAGAACCGGGTAAGGTGGCCCGCGTTCAAGGCTCTGCACTCTGTGGACGAGGAGAAAGCACACGTCCTCGATATTCTCATAGGCGAGCCTACTATTGATGAAGATATCAGGCAGTATCGGTGGTATGGGCACTCTGGCCAGCGGCGCCGCAAGGTCGAGAATCTTCGGGATCGCAAGGCGCAAGAGACAAATGAGGCAGGACTGGCACCGCTTCCAGAGAGGATTCGCATTCATTCATCAATTCTTCGCTACATACTCGCGGAGATCCTGGGATCTCTGGCGGACGGTTCCTTGGCCGACATGAATATCTCCTCTGTCGTCTTCATCCGGCCGTTCAAGGCCATCTTCTACTGTAGGGGGGCGTTGCACGATTGGTACACTGCACTCGAGAAGAAGTTGAAGTCTGAGTCCGAGGCAGAGAAGAATACTCTGGCTGTCACACAGGGGCCACAAACTGAAGCGAACCCTGACACCCATGCACCGGGTGATGATCCAGAACCGGCGGCACTGGCCGAAAAAGGCCCAGCAGTTGAGGGCCTATCCGAGGAGCAGTCTACAGACGTTCAGCCTGTGGAGGCCGCTCAAGACAACGTCAACGATGGTGTCAAAGCCGACGGTGAGAGGGAAGAAGAGGACGCCGAAGAAAGTGAAGGAGAGGAGGAAGAAGATAAGGAGAAGGGGAGTACCGACACCACAAAGTCTCCGACTGCACTGCTTCATCTACGATGCCTCCTAGACTTTATAGACTCTGACATCTCCAAGAGGCTGGAATATCTTCACGGGCCTCAATGCCGCAAGATCGTCTTCTCGGACCTCTGGTACCTATTCCGCCCGGGAATGGAGGTTATCGGAAGAGATGGCAAGCAGGCTTACAGAGTCATCAGCGTCAGCAGCGCAAACCACCGTGTCGCGTCGGCATGGGAGAGGTGGTACAGCAATCCCACCCGCAAATCGTCAGTCTTCAACATCACCTGCATCTATATCGATTTTGACGGGAAGAATATTGGGCCAGTCACCAAGGTGTTTGACTTCAAACGGTTCGAGGGCGAGAAAGAGGTGACTTTACTGGAAGTCTATCCGCTCCGCCTTCATCCTGTCAAGCAGTCTGACTTTGAAGACTCGGTGTGGGATGAAGTCAAGGCTCTCCCACCAGACCAACAGTATCGACAGAAGCTGATCCGCCGAGGAGCCATGTTCCTCCAAGTCGCCGCCGTCAAGCACATGTACTATGTCGGGCCGACTTTGGAAGCACGAGAGGATGTGGAAGGCCAAGTCGTCGTCGACTTTGAAACAGCCTTTTCTGTCGAAGACGAGACGCAGAAGGAATGGAAGCCAGTGTTGCAGACGCTCATCGGAAATACTTCCGGCCAAGATCAAGATGACGACGACGAAATGAGAACTTGCCGTGGGCTATGCTGTGCCAGCGACTATATATATAATGACTTCAACGTGGACGAGCAGCAGAAGACCGAGTACATCAACAGTCTGCTGCCAAGCGTGACTTCTTTGAACGAGCAGCCTTCGATCGCCATATTGCCACGGCCATTGAGTGACCTGCGAGCTGGCAATACGAACGCTGCTGTGGCTTCGGACGACGAATTGGTCATCATGTCTTACCGCGTGTTTGGCTTCGTCCTGCGCAACCGGAAATGGGGTGAGTAGCGAGGCTTCATGTCAACTTATGCTTTCTTTTGCTAACACAATTCGAAGCCAAACTGGATCTCACCTACATGACGGCCATACACGCACCTGATGTCGAAAACGTGCTGGCTGATGAACAAACGCGCAACACCACCGCCAATAAGAAGCAGAAGACGGCTTTTGATAGCCTGGTCATCAAAAAGGAACACAGGTCCATGATTGTGTCCCTTGTCGCCCAGCACTTCCGAGACAAGAAGTCGACAAGTGGACACCAGCAACAGTTTGACATTGTCAAGGGTAAAGGTATATATCTTCGTCATCACCTCTAGGCTCATGTATTTTGTGCTGACGATTGTATCCAATAGGCAAGGGACTCATTATGCTGCTTCACGGCGCACCTGGGGTGGTGAGTAGCACAGGACTTTCTCTTCACTTGTGGTTCATTTCGCTGATACAATGTTTTCCAGGGCAAAACATCTACCGCCGGTTCGTGCTATCGGAGACACCTTTCTTTGACTTGAGATTTGCCTACTAACGCTTGATGTTCTCTCCAAATAGAAGGAATAGCAGAACTCTTCAAGAAGCCGCTTTTTCAGATCACCTGCGGTACGTAGACGATTTTGCTATTACAACTGGGTCGATGGCTAACACTGGCTGGGACTATTCCCGCTATTTAGGAGACCTTGGAACCACGGCAGCAGAAGTCGAAAAGGCGTTGGAAGTGAACTTTGCATTGGCAAATCGATGGGATTGCGTCCTTCTTCTTGACGAAGCCGATGTATTTCTGGCCGAGAGAACCAAAGAGGACTTTAAGCGGAATGGACTGGTAGCAGGTGTGTCATCCTCACTTGAAAAGCATCTTCGCCATTTACATTGACTAAACGCATATCTACAGTGTTCCTGCGTGTCATGGAGTATTACGCCGGCATCCTCTTCCTCACAACGAACCGCGTTGGAGACTTTGACGAAGCCTTTACGTCCAGAATCCACGTCAGTCTCTACTACCCAGAGCTAGACGCCGGAAACACTCTCGAAGTCTTCGACAACAACCTGGCCATGATCGAAGACCGCTTCGCAAAAAAGAACAGAGTCATCAACATTGACGGATCTAGTATCCGCAGCTTTGCAACCAAGCACTACTACGAACACCCACAAGCACGCTGGAATGGCCGTCAAATCCGCAATGCCTGTCAAACGGCCTTGGCCCTCGCCGAATACGAAGCTCAGGGCAACAGTCACGAGGCTATTCTGAAGCCGGATGCTGTGATCAATCTGAACGAGACACACTTCCAAATCGTCAAGAATGCCTATCTTGAGTTTACACATTACATGAACACGCTCTACGGCACCGGGGCCGCTCAACGGGCCAAGGAGGGCAGGCTGCGAGCTGTCTGGATCGACGAGAACAACTGCGTTGTCGACAGCGCTGGAATGAGCCACAAAGGGCAAGACAAGAAGGCCGCTTTTCTCAAAGCAACACAAGGGCAGCAGCTACCACAACAGCAAGTATTCATGCCACATTCCCCTCCACAGCCGCAGCAGTATGTCCTCCAGCAAGCTCAGTATGGTCAGGGTTTTCACCCTCAGGGACAGCAGGATGTGCAACAGCAGCAATTGTTTCAACAGATGAGCATTCAGCAGCAACAGCAGCAATATCAACAGCAGAATATCGCTGCTCCGCAGCCTGTCTATCCTGGTTCCAACCAGATGCAGACACCCCAGAATCCTGGCACTCAAACTTGGCATAACCAAGGCGATAGTCCGGGTAGTGTTTCGTTGCAAGCATCTACAACAGGACAGAGTCCCTTGCAGGTCCCCCGTTCAATGCCGCCGCAACAGGCTTCAGGGGCTTACCCTTTGGCAGGGCAGCAGCAGCAGCCAAATGTGCACCAATTCGGTCAGAGTATGCAGGGCATGTACACGACGCCATCTTCTCAGTAATATGGTCAAATTTGGTTTCAGGAACAACAGTCTGCCATAAAATAAAGCAACAGTTAGAGCCGGAGTATACATACCCAAGTCAAGCTGAATGTAATCCCCCGTATGCGAGACCTAAGTGCTGTTTTCTAAGCGTTTTCAAATGCAAGGTAGCTTGATATAAACCTGGATTCGTGTGCGTTGGCGACAGGATTCAAACGCGAATTGATGCTCTTCATCGCCTATGACATGCTACATTCGCAGTTGGGGCAACGCCATGACTGACACAAGGGGCAGCTATCGTGTATTTGGAAACTGAACCAGCCACCGGCGCACTTACACTGAGGTCTGTGAGTCACCTGTAATGGCAGAAGGACAAAGAAACTTACACATCGCCAACGATTTGGCCGCTGTAACCCCAAATCTCTTGAGCTACTTCCACCAAATGCTTCCCGGCGGCGGTTGGCAACACGCCGCGGACGACGTGGACGACGTGGGGGCGAGGCCGACAACGCCCGCTTCCGTTCATTCTCTCTTTCGACCATGCGGATCTGCCTGGGCTCCCTGGCGAGGTCGTTCTCAGGATCAGCCATCTGAGTGTCGTCTTCGTCGTGTTCTTGAGCTGTTTGAGGCTGGCTTGCTTCTACCTCTCCTTCTCGAGTCGCTTCAAGTCGTGCGGTCCCTGAGGACATGGTATCAGAAGCGGTGCTCCCATCGTTTGTATGCAGCTGCTTGAACTTCTGCCTCGGAGTAACAGTCGCCAGCCTTTCTTCATCCTCATTACTTTCTTGGGGCATCGTAGGCCTTCGGTCCTGTTCGGCTAATGAATTGCGTCCCTGTTGGTCTTGTGCCGACAGGGCTCTAGACCTCAGTGTTCGGCGCAGCCCGCTGGATCTGTCGAGTGCCGAGCGTCTCCTAGGTTTCTCGCTCTCCAAAATCTCGGCTTCGCTTCCAGTCCGTTCTTGACTCCCTCCAGAGTTGTGTTCCCCTGAATCTGCACCGCGCTTTTTTCCCTCCAAGACTGTTTTGTGGGCTGCCGTGCCATCATCAGCCATGACTTTAGTCATCTCTTCCCGAATGCTTGGGCCCCATATCGTTTCAGCATGATGCATTCCCAGCGCAGTTCGAGCGAGTTTTTCCAGAGCCAGACTCTTGCCTGGCTCCGTCTGAAGATCTGCCTCCGGTCCCAGCGCCTCCTGCACATCTTGCAGCGTTTTTTTTACCTCGTAAACGAGCTCTAGTTGTTGCTGCGCTCGTAGTAAGGCTGGGTCGGAACGGGGGAGCTGACTGGCTTGGACAGACTTCAGACTCTCAAAAGTGTTGATAGCCTCCTCTAAGAGCCCAGCCTTGACGCAAATCTCTCCGACTTCGACGACGAAGGTTTTTGAGACAATTGAGAGAAAGCTGTGTCCCAGTGCATCACCCATCTCAAAGAAACGAACCATGTCGCCATTCAGCGCTTTGATTTGAGATTGTACGAGGGCCATATCTGCGGGGAACAAGTGAAGCATGCTTACTGGCCTCGTGAATATATTCTCCAGTTCTTGGCTCACACTCATCAGTCTCTCCAACATTTGCTCTCTAGTGACATCAAAATCTCCTGGTGATCGTTTCGTGATAATGTCTGAATTCTCAGCAGTGAAGGAAACCACTGATCCTGTCTCTGAGAACCCATTAAGGGATCTGTCAGAAGCCAGATGAGCTCCGGTAGACTGGCTTCTGAGATCTCCACCATCGGGGTCGTCGGTGGAGCGAGGCAACGTAAACATAGCAAAGCGCTCTAGATGAAGAGCTATATGGCTTTGTGACTCCTGTGTATTCTGTAAGTCTATTGAGCACACAGGGCAGCTTCGCTGGATGTCGGTCATGGTCGACTTCGCTAATGAGAGCGGGAGCATCTCGCCCTGACAGTGGCTCTGTATATGTCTTTCATACGCCTCTGGGGAGTTCAATGTGTCATCTGGGTGCACTGGACATTGAAACATGGTCTGGTGGGCCGACACCTCGTGTTGGATCCAGTCGTCGCGACTGTCGTACAGCTGGTCGGAAATTGGACAATGTTCGAAGGTGCAGACATAAGGCCTTAGGTCGCGTATCAGATGGGCTCTAAGAAAAAACATGGTCAGTCAGCAGTAAACAAAGGCAGTTGTCATAAGATTCTGACCAAGGTTCATACCTCCAGGCTTTTTCTGAGAGAATGGAAACAGGGCATATGGTAAAGCAATAGGGGCATTCGAAAAACTGCTCCGTCGCGGCTACTCGAGGCGGCAATGGAAAGCTGACAATGTCTTTGCTGGGTTCCCAGGCCGACGGAGCATACTCAGAGACGGCATAATCCAGAAAGTTGGCCTTTTCAAAGACTTCTTTCGCCTCGCCGCTCAGAGACGTCAACTGAGTAGCCGTGGCGACCGTTAAAGGTGCCTTGATCGAAGTATTCTGGTTGCCAGCTTCCATCTGGTGACCGCCGCTTGGAAGCTCATGCGTTGGAGCGTCGACGACAACAGATGAGTGTGCGCGGAGCTTGCCCTTGTGGCTTCTCCAGTAAGCAAATTGCTGCCGCCTGCGTCCATTTGCTTGAGCTATGCGGCGAACAAGATACGACTCAGTGCCGGTTTCTATCCTCAGCTTACTCAACTTTAACGTCGTTCTGACTGGTTCCCACACCTGATCCTGGGTATCAAGATCTCCGACTTCCGCTTCACCTTTGGCTGCTTGTGTTTCCTGCAAAGCTTTATCCTTCTCATACTGCAGGAAAAGGGAGCTAATATAATCGTAGTCAAGAGGCTCAAAGGCTTTGAACAGGTCTACTTTGGTCTCTTCGTCGATCCGCTGGAAGTTTCGGGCCTTTGAGGAGGGTATCCTAGTCGCTGGATCGCGGATCCAAACAGCCATCTTATATAGGCGATCGATAGGATCTTTGACGCTGTCAAGGAGAAGATCCATGTCGGACTCCGTATCGGAATCCGTGTCAAACTCTTCATCTTCTTGTTCTTCTTTTCCGTTGAGATAGTCAAGGACTGCAGAACAACCGTCAGAAGGGCATCTCAGTGGTAATTTGACCAAGCCCTTACCTTCGTCAAGAGATCTGGTTAGATCCATCACCATCTTGAGGATGGCCTCTCTCATGCTTTCTGAATCACGAATCCTGTAATCCAAGGAACGGTGACCCATTACGAAAAGGCCAAGGTTCACTGCCCAGAGCTCGAATCGATCAAACTGGGCAAGAAAAAGGCCTTTTGGCCAGGATTTTTAACTCGTTCGGAGCTGCTTTTTGGATCTCAAAGTGTTGGAGAAGTTTAAACCGCTGCATCGCTGCGAGACCTGCTTCTGTAAGGGGCTCCATGGCGAGATGTTGTGAGGAGTGGCATCTGTTGACTGAGATTTGATTTTCAGATCAACACCCGCTGTCGTACCTATAGTTCAAATAGCCGGATCCAGGTGTTATCTAGTTTGGGGGTCAGAGCTTGTGAGAACAAAGGAAGGTGAAAGGATGGACATCAGGCTCCGTGACAAAGAATGTATGAGGGCTCCTCGAGAGCCGCATGCGGGGAGAGCAAACAATCAATAGCCATATTGCATGCCGCACTACAGTACAGAGAAGGGGATGCCGAGAATTATCCTGTTACATGGGCTACAACTCAGCTTTTGAAGACAGTCAGTGCTGCCCAACTAAACGCAGGTGCCCCAATAGTATGTACCTTATGTATTCATTCAGTTACGCTTCACTTTCACGTGCTCTATTTTCAACTCTTACATGTTATCAATATCGTCTATTTGTCGTAGGTGCTGTTGATGCCATCGTGATTGCCTACGTACAGATGGTATCGCCAGATCGTAGATAATAATGCACCCCCAGTCTTGTCCTTGATCATTTTCCAGCTTCGTGAGCAGGCCGGTAACGTTGCTAGCGGAATCTATGTAGAAAGTGAGTCCTTCTGGGCTCCCGCCTCGACATGAACCCCTACCGACTGCGCTCCCTTCACCAGCCGCTGGTTGCATTGGTCGATGATTTCCTGCACCTTTTCTTTGCCTTCCGTGGTCTCTAGTTGATGCCATGCAGAACAAGGGTTGCAGAGATATACAGCCATTTCCTGTCTTCAATCACACAGTCTTGCCATCGCTCATCAATCTCGTATTGCGCTTCTCAATCATACTGGCGTCTTGCAAACAACAACCCAGTTTCCGGGCAAGACCGTTACTGGAGGCGATCCCGAAGTCAGCGTCAAGGAGTATATGTCGAGGAAGGGAATCGAGAACAGGCACATCATATTCCTCGACATCGGTTTTCAGACTCCATACAGACTCGATACACCTCGAAGATGAGACGGGAGGTGGGTGGCAGTACGCAGCTATCCGGGCAGAATGTTTGATCGGACTCCTGCCGATGGTACAAAGCTGGTATGTGCATCACCGGTGGATTCAGTCAAGCTATTTGGCTCACCGGATCACCGTGGGGGCGAGTTATTCAAAGCTACCAGATGAGGGGTATGGGATGTGTTTTACACAGATATTCTCGGAAGCTGCTCGAAGATATGATTGTCAAGACGAGTTACATGGCTTCTTTATATAGATTACTTTGCGAGCCTCGTAGACGAGCCATCAGATCAGGTCATCATGGTGCTCTCACTTCTACTCTACTTTAGCTACTACAGGCGTCTACATAAGACTACTATTCTGACAACTAAACATCATTTACAAGGGAGCTGGTGTCACCTAAGGTATCATGTTAACATGGCTCTTAAGCACCGGCTTTGCGCCTTATCGGGCAGCAAGGGTGTTACCACTCCAGGGAGGGGGGCCAAAATCAGGAGCGTACTCGTATTACAGCCTAACCAGAATATCCCCGCAGCAGCAGAGCCTCAACCTCTGATACCGCCATGTTTGCATGTTCTCATTCATCACCTACCTTTCCGGAGCTCAGTCATCAAATTTGCAGGCACGGCAACTCTAAATGTCAAACCTCGAAGCTTTCGGCATCGTCCTTCACGCAATCCCCATTCTCATCTCAGGCGCAGAGCTATGCCGTGATGCGTACGGCAAGGGCAAGCTCGCATTCCGCAAGCGAAAGTACGTCGAGAAGCTGGCGAGGTCTTTGCTGCTACACCAGCAAACTCTGCTGGAAACAGTTCGCCTTATCATCACGCGGAGTGGCCACAGCTACGACGAGACAACCTTCCTCAGCGGAGACTCTCTTGCGTATTTCAAGGATGACAAGATCCAGACCCAGGTGGAAGCCTTTCTTGGAGACGACAACTACAGAGCTTTGACCGGAAGAGTTCTAGACATCCAGGGTATCCTGGAAGAAGTGGCCAAGCACTTGGATGGCCTGATACCCTCTCACAAGGTACGTGATGGTACTTATCCTCGTGACGCATAGTCTAGGAAACAATGAATGACATTCTTCTCGATTGCTTCCGTAGGATGATCCGTCCGATCTTGTTGGAATCATAGAAGCAAACCAAACGGCAAAGAAACACAAGGCAGATATCATCCCTCGACTCAAAGTTGCCCTGAAGAGCGACGCGATAAAGGAAAGCATCAGCGAGCTGGACACAGCCACCAGCACGCTCCATACCTTTTCACAAACCGTGCTGATGAACCGCCATGGACCCGTCAGCTCACTGGTATCATCCAGCAACATGAGGCTTGCCAAGGCCTTCCGCAGGATTCAGAGTGCTTCAAAGAACCTATACACAGCTCTTTGCCGCTGCTGCACGGGTTCGTGTCACAACGAACACAACGTTCACGTCTTGCTTGAAGATCGAGTCGACGTGGCATCGGAGCTTCTTCGCTCTGCGAAACAGATGAGTGACGATGAAAAGACAATCTTGGCCTTTCAGCTCATTTTTGCCGCAAAATTCCTTGCTCCCATTCAGATCAGATGCCACGAGCTTTCCGTCAAATGCATGCAGGAAGACCCAAGCGACTTGAACCCTGGACAGGTCGAGTCGAAAGCTTCACGGGTGAGGATCCTGGAACGCGAATGCGCAAAAGCCAAGGACTCCAGCTCGCTACAATCAAACTTTGTCCCAATAGACAACCTCTGCTCCGCCATTGTAACGGCTCACGATGAGGCACAACACGTTGCCTTTATTCTACATGCGAGCAATAGAATGGGCTTCATCACCTCAAAGCAGAAGACAGTGATTCTTAAGAGCAATCACCAGACCATCTCCCTCAGGGACATCCTCTCGGAAACTTCCGGAGCATATGGCGCAAGGCTTCCCCTACAATCAGCCATGCTTCTAGCTTCGACACTCGGATCAAGCTTACTTCAATATGCTCAAACCCGGTGGTTTGGCCCAGCGTGGTCCAAAGACTCGATTTTCTTCCTATTAAACCCCGAGAATGGATCAGAACGATCTCTCGCTGACTTTAACCGACCTTTTGTATGCGCGAAGATCGAGGACGCGGAGGCCAATGGAGCGAATGCGGCTGACCCCAAGTCTACTCTTCTGGAGCTTGGCATCTTGCTGCTTGAGATATGGCACCAGACCACACTGGAGAACCGCTTTGCTGCGAATAAGGCACATCAATCTGCGTCTGATTACTTCGCAAGACTATCTCTTGCAGCGCAGTGGTTGGACGATGACTACAACACGCCGCTGCCGCTGTACGAACAAGCCGTGAGATACTGCGTCTATGGGGCGTCTACTAAACGCTGGACTCATTGGAATACAACCGAACTTTGGGGTGAGATTTGTAAGGAGGTCATTAAGCCTCTGTCAGACAACTGCAGACAATGGAAGGGGCGCACAGTGACATATTCAAGGTAGTGGGCATTCAAAAGGTTATCCATATATATATCTTAATCCGGTTGTTTCTTACTTACACGCGAACAATGGCGCCAATACAGAGCTCCCAAACCACGTCTTATCTTTTGTCCATCCCCTAACAATAAAATCTCTTCCCAAAGTCAAGACATCCAGCACCTTTGGTAAAGGATACGGCAAGGGAGCATTCCGATCCCGCCGGTAATACCAGCAGATAAGATGCACACCGACGTGAATGGCGGTGCTAAATGCCAGCTCTTCGCTCAGGGGACCGTAGCCCTCGATGAAGCCCTGCATGATGGGTATACTCGCAGCAACGTCCTTAAAGTGTTTGCGCTCGTAAAGGTCGGCGAGCATGCCACCGATATCCACGGCGCGGTGGCCAAATTGGACGTTTTCCCAGTCAATTATGGCGAGCTTATTTGGTTCTTGAGGTGCTGTTGTCTCATGACATGGACTATTTGGAAGTAGAACGCTGTTATTTCTGTCAGAACCTGTTGTTGAGGATAACATGGAATTGTGTAGGGGGCACTTTTAACTTACTTGCCAGCCCAGAAATCTCCATGTATTATTCCACGGATGTCATCGCATTCGGTGGGTTCTCTCTCAAACTCATACTTCATAGCACTCCTCACAGCTTCCAACGTCTCCCTATGGCCCTCTACAGTCTCGGGGTGGCGCTCCAGAATCTCAATGAAGCTGCCGTACGTAATAAGACACTTCAACCGACGCATGCCCTCGTTTGGCCCTATGCTTTTCCTAAGCTCAGCTTGGGCCGGCTCAGACGTCCAGTTGTGAAAGAAGCGCAGCCAAGAACCCAAAGCATAGCCGACTGATCGGCTACTAGATCCAGGTAGGATCTGTTCAATATTGGTAGACTGCAAGAGGCTAATGAGATCTATAGTATCAGGAAAGTCTTGGTGCACTTGAGTGTGTGTATCTCGGTCAAACATGTAGCATCGCGGAGCCATAACCATGGTAGGACCACTGGAAGTGATGATAGTATAAGAATGGCCATCCAGAGCATGGAGCATAGTCTCTTCGAAGACGCAGCGCGAGACATCCAGAGGAAAGTCCCGGTTCACGGCAGCAAAGCCAGTCGAGCGTTTGATGATGACAGTCTGCGCCGCTTTCGTATCAGCCTCTACTTTGAGCGGTCGAAGAAGGACTCCACGGTAGAGGAAGTTTGCTGTTCCGCCGCTCAGCTTGGTCAGGGCTGAACAAGCATAGGGCGTCTGCGCCAGCTGGTTGAGGATTTGCTGAGCCAACTCGTGCTCCTCGTCCTCAGTGAGTGGTGCCATGCTATTCGGGTGTTCAGATTCGTAAGAATTTATTGTATGATTGTAGTTGAGGTGTGATTACAGTGTGTGCGGCAATGATATGATCAAGCGAGGAAGCAGTCAAGGAGATGGATGGAGACGAAAATGCCCCTGGCATAGAATTACATCAGACGTTTATGCAAATCCTTCGGTGCAGTGTGAGTCATGGAAAAGTTGCGTGCTATAAGACGTGCCATTTCCCCACATTGATCAATCTCTGCCAGAACACCTCATGGACTAGGATACCATAGTCTGTAAGAGCAGAATATGAGAAGAGACATGTTCGTAGATCAATTTGAAGGGGTCACATATGAAAGCCCCAGTCAGGACTTCACATGATGTAGACACATGAGTGAAGATGTGGCTTACAGTACAGATCATGAGATAGGAGATCATTCCACTCCTCTTCCAGAGATATATCCCTTGATCACCTACTCCTCAACCGGCGCAACCGCAAACCCATGCCTCTGCACATGTACCCTCACCGTCCCTCCCCCCTCCGCCTCAACATCAACAACAGCCTCCTTCCCACCAACACTCACCAACCTTCCCACCTCCTTATGATTCACCCCCGTATCCGTCGGCCAGACCGTCACCAAGCACCCCTTGCTCAACCCCAACTGCTTCACCAACGCATCACTCTCATCCACCCTCCCCTCAGCCTCATGATACTCCGAACCAAGAATCGCCTCGGCAGCCTCATCCCCAGTCAACGTCTCAATCTCCCCCAACTCCCTCTCCGCCTCCTCAACAAACCCCCTAAACCTCTCCATCCAAGAAAACACCCTCGGAAAAATCTCCTTGGAGAACCACGCCTCCGGCATCGCCCCCGGCACCCTCTCCAACCACAGAAACGCCCACGCAATCTCAATGTCCCCCAAACTCGGCCCCTCCGTACCAAGAAGCCACTTCCTCCCATCACTCAACAGCGTCTTCTCCAAAAAGTCGAATCCGTCCTGTACCCTGCGAATCGCCTCCGGCCTCATCGCCTCCAAATTCTCCCGCGGCCAAAACGTGCTGCTGCCGATCAATTCGGCGCGGTCTTTGACAAAGGCCGGGTCGTTCAGACCCTTGTGGCTGTATAGCACGAGCTGCACCACTGTTCTCGAGAAGCCGGTGTCCATGACGTACACGTTGAGCAGATGCTGCAACGCCCTCTGTTCAGGAGTAGTAGCGGTTGATAGACGAACGTTGTCTCGTCCTGGGGGTAGGTTACTGAGCTTTGTGAGGATGTGTCGCGTATCGAGGTACACGTCTCTGCCTATGGTGAGAATGGGGATGCGTCTGTATTTCACGCCCAGACGGTGAATGTCTGGACGGGGCATGATGCGAGGCTGGATCTATACGGGAAATTAGCTATAATACTACTACATCTATAGGAGTTAAGGGGTATGTTGCTCACGCATTGCTGGTACTTGATTCCCTTTAAAGCAAGATACCACGACACTCTTCGGGAATACGGCGAGTTCTCATAGTGATACAGAACAATGGGTTTCTCGTTCAAAGCCATGTTGAAAGCAATGACAAACAGGTGGATTGACCGTCGTGCAAGACAGAGTCAACGGGTCTCATGAATGAGCTGCCAGTCTTCTTATATCCGTGGCTGAAGGATTCAGCCCTCTCTCGGACTTAAATCCCATGGGATTCATCTAGTTCGGAGGCGCCTCGGCGACCGGATGCGTATCATGCGTATAGCAGTGAGCACCGTAAGCGTATTGTGTGACCTCTCTCATTGCCCAGTATGACTCACGTCATACCATCCAGTCTATGTATATCCATCTATATCATCCCGTCCGGGTATCATTTTTCTATAATTCCACAAGACCAATAATCCCTTTAATCTCACAGAGCACCTCCCACCATCTTTACAATCCACATGGCGATCCGCACCTTGAGGCTCACCCTCCTCTCATTTCTCGTAAAGTCATCCATCGTAACCTTTGCCGCATGGTCCTGCAGCCAGTTTTGCTCCTCTCCCAACCTCGCCTTCAACGCTTCGTTCCGAGTCACAATCAGAGCTCCGGCCTCGAGATCAAGCGAATAGCTTCTCTTCGTATAGTTGGAGCTGCCAATGATGCTCATGCAGGGATTCGCGTCGCCGGGCATCGTGATCCATAGCCCTTTTGCGTGGTACGTCCACCCACCAGGCTGACCAGCCGTTCCAAACCGCCACTCTTTCAATGTAATATCTCCCTCACGACCACGCTGCTGCACGGCATAAAGAAAACGGCGCGCGAGAAGCACATAGGCATCGGGCAAAAGCCCCGAAACCCCCTTTGACTTGTAAAACCCATTCGCTTCCGGCGCCGCCGTAATGACAACGTTGTTGCTCGAAGCCGTCTCGAGGAGCAGCTTCGTCAATGACGGCGCGGGGTTAAAATACCCTGCGGTAAACGTCCACGACGACCCGGCATATTCCGGCCGGGACAGCCTCTCGAGAATGCGCGTCAGCACGGGAAGCTCCGTCGACGTGTCCGGGCGCAGGACCTGAGACATCTGGGTGAGCATGTATACGCGAGTGTCCTTGAGCTCGCTCCCCGGCTGCTTCTCCGGCGCGGCGATGAGGCCCTGGAGCGCAGATGTCGTTCTCTTGACAAAAGCCTGCGGCTTCTCGAGAGGCGATGGCGCAGAGTTTGTCGCCGGCCAAGAGAGTGTGTACCCAGCCGCATCCTCCTTTGAAGGCTCCACAAGGAAGCTAAACGAGGCGACACCATCGTAGATGCTCCGGAAGTAGTCCGTCACCTCCTTGGACGAGAAGAGGTGATAGCGATCCTGTCGATTCGTAAAGTAGTCCGACGACAAGTTGGCCCTTTTACACAGGACAGTCAGCATACAACTTCCCCCCATCGTCCTCTTCATCAATAGCAACATACCCAGACATGATAATCTCGTCATCCACCCCATACAGCTTCATATGCTGCAGCCCCCAACCCTCGTTGATCCTCTTGGGCACATACTGCTTCCGCAGCCCCGTCAGGTTCGGCGTATGATACATGCGAATCTCGACCCGATCGGCTCCAAACTCATCCACCAGCGGCGCAAGCAGCGAGGCGCACGAAGCCTCCGGCGATTCTCTCGTCCCCCGCAGCGCATCCGTCAAGATGCTCACCTTGAGCTCCGGGTTCTGCGCCAGCGCCTCCCGCAGCGTCTGGATGAGCTCCTTTTCCGACTTGCCAATGTACAGCGTCGACAGGAATATCCTCTTCTTGGCATGCCGTATCCGATCCTGCAAAGGTTTCATACCATCAGCCCAACCATTCACTCTCCCACAATATCGCACATCGTTCGTCTTCGCACCTTGAGCGTCTCGTAAAACTCGGCCGGCGTCCTCAGGATGCGAATCTGGTCGCCCCGGACATCGAAGCTCGGCGCCATGCGGTCCAGCTCGCTCACCATCGGCGCAAGCAGCCCCGGTGCCGCTCCGGCTCCCGCGCCGTGAGCCTGAGCCGCCGCGCCGTGAGGCGTCGCATAGCTTCGGAGCTGGTATCGCGGGGGCGAGATGCTGGGTTTCGTCCGCAGAACTCGGGTCCTGGCGGCGCAACGGGCGCAGCTGCGCACAATCATCCTGCGCCCTGGAACAGAAGAATTAAAACCCAAGAGAAATCGGAGTCAAATGTCCGCAATTGATGTCGGAAGGTGAAAGAAACGAAAATTGTAGCTTGCCGATAGCATCGCAAGTGGCTTGCCGGTAGCCTGACAATTCAGCCGACCTTTTGCCGCCCGCGAATCTTCAGCCAACCTCAACCATCATCACCAGCTTCATCCCAAACGACCGCCCATCCTACGATCCAAAGGCAGCAGAAAGCGCCCGCCCGCCCGCCGCAACCATGTCGACCCTCACGAGGACCCTGGGCAATCTGCGCAAGATTGGCGTCAAGGTCCGCCTCCTCCTCCCCACCGTCAACGTCTTCCTCAATCGCTGCCAAACAGCATTGCTAACCCTTCATTTTCCCTCAAACAGGAATACTTCCGCCAGATGCTGGTTCGTCCTCCAAGCTCCCCCCTTACGACGGCTCCCATCTAACACGCAGCGCTCTCTCGCGCTCCTCCTCACCAGTATATCGGTACGCCCCCTCCATCCTCCCTCTCTCCCATCTGCTCCCCCAAAACCTTCTCCTAACCCGAGAGCAACGCAGGCGACACCAAGCACGGCACCCTCGTCGGCCAGGACCGCGCCGGCAACAAGTTCTACGAAAACACCGAGGAGCTGCCCCTCCGCACCCGCTGGGTCGACTACGCAAAGCACGACTACGACGCCGCCCAGATCGAGCCCGGCTGGCACGCCTGGATCAGCTACGCCGTCGACAAGCCGCCCACCGAGGACCCCCTCATCGCCACCGGCACCAGGTTCTTTGAGCCCGCCCTGCCCAAGCCAAACTATACCATGACGAGGGGCGCTTTCAAGACGTACAACACGTGAGTCTGCTGTTACAAGATCTGGTCCCCTGCGCTTGATGAACAAAAGGGGTGCCTTTTTGGTATGATATCTGAAGTGACTCGGTGGTGCTGACACGCGAGGTGATAGAACGAAGCCCAAGCTCAATGCCTGGGAGCCAGTGGCCAAGGAGCGGGTATGAGTGGTTTTTCTTTCGAAATTTCTGCGGGAACAAATGGTGTACATATCGAGATCGCGCAACGAACGCAACCAAATCAAGCAATAGACACACAGACACCTGCAGTTCCATCGTGAGAAGCAGGACCATGCATCATTCAACGACAAGCGACGGTTGACTCTTTCATATATCAAGACAAGACTATCGCGCAGGCTCAAACCATCTAATCCCATCTATTGCGGTGCAACAAATGATCAAGCAAGCAGAAATCCTACGCCTTGCCATAATAGTGCCCGACAAAGAACCTCACATTACCCCCTACGACTGCAACTTTCCTTCTACTGCTGACTTGATTGCTATTGACGTTGTTAGGACATTGAGATCTCGAGTGGAGGTCTCTCAAGGGAAGGCATACCGTCACAAGAAACCTTTGCATCGCCAAACAACATCTTGGTATTTGGCATGTAAAACATTGGGTTCGGCACATCAGCTGTTCCTATTGTCAGTACCAGCTCATGGAACGCTCATCATTGGAGGCAATTGACTCACCATAACCACTCGCCAAGCTCCTCTTCATCACAACGACCTGCTTAGCTTTCCAGGCGTGCAAAACGGGCATTCCCTCAATCGAGCTGCCCTTTTCCATGGCAATTGGGTTGACCGTGTCATTGGCGCCAATGACCAGGACCAAATCAGTCTCGGGAAAGTCGTCGTTGATCTCGTCCATTTCCAGGACGATATCATACGGAACACTCGCTTCCGCGAGTAGCACATTACACTGTCCTGGCATGCGCCCGGCAACGGGGTGGATAGCAAAGCGGACGGTGATACCCTTGGAACGAAGCGATTGGACAATGCTCGACAGTGCGTACTGCGCCTTTGCAACCGCCATACCGTATCCAACAACTATGATGACGGACTCGGCATTGACCAGTTGGTCTGCAACGTCCTCTACAGACGTTTCAGTCACCTGGCCTTCCGGCTTGTACTCCAATGCCTTTGTCGGTGCCGACAGGCCTCCGAACAAGACATTCGTCAGGGACCGATTCATGGCGACGCACATGATGTACGAAAGAATGGAACCGGACACCCCTATCAAAGCCCCCACAGAGGTCAAGAGAGGGTTGTCCAGCATGAATCCTTCTGCCACCAAGGCAAAGCCGCTGTAGGCATTGAGCACGGTGATGACGACGGGCATGTCAGCGCCTCCAATTGCGGCGGTCGTTGTGTATCCCTTGATGAAGCTCAGCGCCGTGTTGGCTGCCAATGCTCCAGCAGCAATTGCGGGAGCACCGGGAGCCATGGTGAGAAAAGCCCCAAAGGTGGCAGCATTGGTCGCCAGCAATCCCGAGTTGATGAGGTGTCGTCCAGGCAGAATCTTTGGGCGAGAGCCCATGCGGCCGGCCAGCTTGAGGAATGCAACAATGGATCCGGTAAAGGTAACACCACCGATCAGAACGCCAAGGTAAGCAGTTACCATGTGCAGCGTAGACAGATCGGAAACGTCAGCCATGACACTGCCGATGCTGGTCAACACAGCAGCCAAGCCAACGACGGAGTGCAAGGCGGCGACAGTCTGGGGCAGATCAGTAGGCGTGATCCTTCTTCCGATGAGCATGCCTAGAACAAAGTTAGTCACTTTGTCACGATAGTTCCAGAGCTTGATATGATTCACCTGCAATGGCTCCGAAAGCAGCAAGTCCAGTAAACTGCGTCAACACTTCAGGAGAAAATCCCACGGCAGCCAGACTGGCCAACACACCGGAACCGACACCAAGAATGCCGAGCATGTTGCCCATCCGAGCAGTTGCTTGAGTAGCCAAACCCGAGAGAGATCCGATGCAGAGAACAGAGCTGATGAGGTAACCAGCCTGGACGAGGCCGGCCGCACCGGTCGACGCGGCGGCAATGAAGCCCCCGCCGAACAATGTAGCCGGAATAGCGTACAGCCAGGGGTACTCGGGAGGATCCGTGCTTCCTAATCCCACGTTAGATCTCGACATAGAACAAGGGGGAAGGGTAGCTCACGCTTGAACATGTCGAGCATTCGTTTGGTAATGACGAAACCACCGCCGACATTGACAAAGGCCAGCAACACGCTCAAGGCTCCCAGAGTCTGGGGAATCGTCTCGGGCAGATAGCCTCCACCCAGGATGAAGAGACCGCCAACGCCGACCATGCCAGAAATCGCATTCGTGACGCTCATTAAGGGGGAATGCAGCGCGGGTGCCACGCCCCAAACAACACGGTAACCGATTAGACTTGCCAGAGTGAACGTAAAGGCATTAGACATGAAGAGGGGTCCGGTAAACTTTCCAAGGGCCAACACTCCCGTCATGCCGGCAGTAACAGTGGCCACTTCTCGGGTCTTCTTCTGCCAAGGGGTGAGCTCTTTAGCTTCAACTACGACTGCGGCTGCGGGCTTGGCCGGTGCTGGAGGTGGCGCTGGACGGGGAGCGGGCGGCAAGATCTCTCCATTCTGCATCACAATGGCACCTCTGACAACCTCGTCAGACAGGTCAATTCCGAATTCCTTCTCTTTGGGGGCCATTGACAGCAGGAGCTTGGTGATGTTGTTCGAATAGAGAGTAGACGACTGGGTTGGGAGACGGGACGGGAGGTCGGTATATCCTACGGATGTGTTAGCATAGAAGTACATGTGGACAGGGGCTATCTAAAGGAATGTTGCAGCTCACCAATAACTTTAACATCGTTGTAGGTAACCATCTGGCCGGCTTTGGTAGCCTCACAGTTACCACCAGCCTCGGCAGCAAGATCTACAATGACGCTTCCGGGCTTCATGACGTTGAGCATGTCCAGTGTGATCAGCTTGGGGGCGGGTCGTCCAGGAATCAGGGCCGTGGTGATGATGATATCGACGTCCTTGGCTTGTTCCTTGAAGAGTTTCATTTCGGCTTCGATGAACTCCTTGCTCATCTCCTTTGCATAGCCTCCAGCGCCAGAGCCGTCCTCTTGCATGTCGACCTCGATGAACTCGGCACCCAGCGACTCGATTTGCTCTCTGACGGCCGGACGAGTATCGAAGCCACGGACAATAGCTCCCATGCGACGAGCAGTTGCAATTGCGCTAAGACCAGCTACACCGGCTCCAATAACGAGGACTTTGCACGGGGGGATCTTGCCGGCAGCCGTGACTTGACCAGTGAGGAATCTGCCAAAGACGTTGGATGCTTCCAAAACAGCCTTGTAACCAGCAATATTGGCCATGCTGCTGAGGGCATCGAAAACCTGAGCACGAGAGATACGGGGGACCATTTCCATAGCAAAGTATGTTGCCTTCCTGGCAGCAATCTTGTTGATGAGATCTTTGTTTTGGCCGGCTTGGAGGAAGGAAATGATTGTCTGATTCTCCTTGATGGAGCCAACCTCCGAGTCTGAGGGGCCGCGAACCTTGAGAACAATATCGGCAGCAGACCAGATGCCATTTGGGGAGTCGACAAGAGTGGCGCCAGCTTTCTCATACGCATCATCCAGGAAATCAGCCGAAGCCCCAGCTCCACGCTCAACCAGAACCTTGGAGAAACCCTTCTTCAATAGAAGGGCCACATTAGCCGGGGTCAATGCGACTCGGCGCTCTCCGGGGTACGTCTCTTTGGGTACGCCCACGGTGAGCTGGCTGTATGGCGTCGTGGGTGGCACAACAGCAGTTGCTTCCGTCGAATACGGCTTGGGCAGTAGGACGGAAGCCCGTGTGACCCGAGAGTCATAGCGAACCAGCGCCAGAGAGTTGGCAGCCGCAGCGACGAGTGCAGTCTGCCGTGGAACGCCGGCAGAGGCATGCCATTGACGGCGGCAGTTTAACAACGGCCTGACATCTAGGACGAGTCAGCGCGACATCCACGCCCAAAGAGCAGCTGTAATTCGCGCATAGAAGACAACGCACGCTTCTTACCATGAATTCGAAGGCGGGATCGCAGGAACTGCGACGAGGTGGCAGATGGCGACAAGTACAGCTCGGTGGCCAGGGGGCGAAGCACAGAGGACGCCATCACGAATCGACCCTCATCTGAGGCGATTTCCAGCCGTCATACGCGAGTTGTTTGTCTTGAGAAGCTGCTGCAAGAGCGAAGGATTAGCAAGCCATGGCAATATCACTCCCTGGGAGAGCCAAAATCTGACCAGATTGATGACGATGCGGTTCACACGCCGTGACAATGCGAACGGCAGCTGACGGAGCCCATGCGCGCCGCGACCAACAGCAACACAGAACAATGCGAAGCGATTGCGCAGAATCCGCAGCTGTCACGAAACAGTCGAGAGAGCGTTATAGAGAAGAAGAAAGAAAAGAACGCAAGAAACCAGAGCATCCGGCAGGAAATAAAAGGCCTGCGCGCATGAGGAGAAGTGGCCTCTTGGCTGGCAGACCGGGAAAAAAAGGTGCCAGAGTGCAGAAACCCCGCGCAGGCCGACTCCAAGTCGCACGACCGGTACGGTAGCAGCGGATAAACATCACCATCGATACTGAGCATAAACAACATGCACGGATCATCTCAGCCTCGATGTACTCGCGAGATACGGGCGTCGCAGGCAGCGTCTGCCCGGCCGGGGATGTACCTCGTTCGATCTCGAGGTCGACGGACCTTCTCTTTTCTGACGTTACCACTAACAAGCATGCCATCATGTGCGGGGTTCCAGGGGGGCAGAGGAGAATCCCCGAGCCTTGCAGGGGGGTTACAGGGGCCTGAGGGGGAACGATTGGGGGGGGCTTAGGGGAGTTGGGGTGGGCTGTCCGCCTGTCACGGCCACTAAATCCCCCACTGCGGGGGACCATCGGCGCTAAAAGCTGGGGAACCAGTTTGGGGGGTGAATGCGAACATTTGCGCGAGCGGATGGGATGCATGATGCAGACGAGGAGGCTGAGGGTGTTGTGAAGGGGTATTTTGAGTGGTTGAGAAGGTTGGGGGCTCCGGACGGCCGAGCGTACATACGAGCGGAATTCCTTCCAGGTGGAAGCTGGGACAAGAAGGTGGAATATAAGAGTATCCAAGTGAAGATGCGTACTATTACTTGTGTCGATAGAGGCATCAAAAGACCTATATGTCAATAGAGTCTGCAGTTTATTAACCGATGTCGATTGATGTAGATTATTAGGTAGGTAGTTGAAGTTGATAAGTGTGTAACATGTAACGCTTGCCTCAAGCACACGGAATCCACGCAATCTCGCCCACATTCACCAAGTCAGCCCAGATCTCACATACGAGTCGTATGGAATCGGTCTGTAACCGTCCAAACAAACACTTCAGCTCACAAACAGCATTTAACCAAATCCAAACATTACAAGCATTAGGCTGGATCGCTCCCTTCACCACAGCCGCATCTGGCAGTTGCCGGCGTGGCACGGAGTCTCGCAGCGGCCCCGGAAGTCGGGCCCGATGTTGAGACACTTGTCGCACCCGCAGACAAGGTCCAGGTTCGTGCCGACCTTTTGGTCCGGGTCGTCGCAGAGGCAGATGTACAGCGCCGACGAGATGTTGGTGGCCGGCACGTTCTTGTCACAGCTAGCATTGGGCGTGCTGCAATACGCCTCGGAAAGTTCCTTCTGCGACCACGGCTTTTCTGTAGGAGAAGAGAGGCATCAGTTTCTTTCATTCGGTGCTTCAGGAGGGGTGGATTAGCGGTATAGATGGCATGACATACTCATGCCCATCAGCACGGATGCGCAATAGGTGTAGCCGCATTCGCAAATGGCTCCATCCGGCACGGGCGGTGCTCTGGTAGGATCCGAGGGCGGATTGTCTCTGGAAGTCGAAGTCGAAGTCGAAGTAGTCGTAGGCTCATCGTGGGGAGGAACTTGGGAGGAAAGAGGCGGAGGCGGCATGTCGGGAGTAGGGAGCTGGGGTCTCGGATTGGCAGCGGCCAGCCCAATCAGAGCGAGGATGGTGAGAGTCGGTTTCATTGTGTATGTTTCAGGGGGGAGCTTCGAAAGTGACGGTAAATGGTATGATCCGGTGATGGGTGAGTCGAGGGCTGATGACCGCGTGGTAGATGATGAAGTCGGTTTGCGATTCAGCTTTTTATAGCCCAATTATACCAGATTTATGTATATGTCAAGCCGTCTTCATCTATAAGATGAGACGGAGATCTCTACGGGTAATACCAAGGCCTGGAGATCGGGGGAAGATTGAGTTGCTCCTCGAGGCAAAGTCATGACTGTAACGCCAGCTCGGCTCGCCTCTCTTCCCCTTTCTCCTTTCGTCTCATCACTTACCACAACAGGTCATGAATCAGACGCAAACATCAGTCATCACATAACAGACTTTTGTTTGACTATACCTATAAGTACCATTTTACGGGTGGTCGGCTGTAACTGGAGATTGGTGTGTCGTTTGATATCCATTTGATGCCTAAATGTCCTTCAGTCCGACGGATCATAGGCTGCGATCTGAATTGAGAGACATTGCACAGATCTTGCAATGTGAACAAGGCAAAAGGTGGGTTGTGACATAGATTATAAATAGCGACCTGGAATCCTACAGTCCACAGTCTCGCTAATCCATCAACCAGCACAGAAGAGGGTAGTTGCTTCATGCTCATCATCGCCAGCCATCAAGGTGTTCATACGACAACTTACCCTGCAACCCACAGTATCCCCTCCCAATTCAAACCGTACTTCACCATCTCACGCGCGACTGCACAGTGCTAATGCCCCGCCAAGCAGCCCAAACTACCCCTCCATCGGAATTCGGAACTTTTCCCGCCTCAAATCTCGAACCACCAACACCAAGAAAATCCCGATCCATCTTCAACCACTATTATTTGCCTCTCGCTCCAATACCCCCATCCGCCTCACACACACGCACAAACAGACACACAGACATACAGACACACAGACATACAGACACACAGACACAAAGACACACACAGCCATGGCCGAAGTAGAGCAAACACCAGCCCGCGCACAGGGCTCCCCTCCCACCATCAGGGTCGGCACGCGCAACTCGCCTCTGGCCCTGGCCCAGGCGGACATTGTCGTCGCCGCGCTGCAGGCCGTCCTGCCGACGCACTCGTTCCCCATCCACGGCATGACGACGACGGGCGACCGCGACCAGAGCACGGCGCTGTACAACTTTGGCGGCAAGGGCCTGTGGACGACGCAGCTCGAGGACCGGCTGGCGGCGGACGAGCTCGACATCATCGTCCACTCGCTAAAGGACATGCCCACGACGCTGCCGGACGGCCTGGTCCTCGGCTGCGTCACCAAGCGAGAGGACCCGCGCGACACGCTCGTGCTAAAGCGCTCCCTCGTCGAGCAGCACGGGTGGAAGACGCTCGCCGACCTGCCCGCGGGCAGCGTCATCGGCACCAGCAGCGTGCGCCGCATCGCCCAGCTGGCGAGGCGGTACCCGACGCTCAGGTTCAAGGACCACCGCGGAAACATCCAGACGCGCCTCAAGAAGCTCGAAGACGACCCGGAGCTGACGGGCATCATCCTCGCCGCGGCCGGCCTGCAGCGCATGGGGCTCGACGCCCACATCTCGCAGTTCCTCGAGTCGGACAATGGCGGCATCCTGCACGCCGTGGGGCAGGGCGCGCTGGGCATCGAGTGCCGCGCCGGCGACGACAAGGTGCTGGCCGCGCTGCGCATGATCGAGGACAAGGAGGCCGGGCTGGCGACCGCGGCGGAGAGGAGCCTGATGCGGGCGCTCGAGGGCGGGTGCAGCGTCCCCATTGGCGTCGAGACCAAGTGGGTTGAGCCGGGCCACCTGAGGCTGCGGGCGACGGTCGTGTCGGTGCAGGGCACAGAGGGCGTCGACGGCGAGGCGGTCGAGCCCATTGGCACGCTGGAGCAGGCCGAGCAGTTTGGGAAGCGCATGGCGGCCGATCTGGTCAGCCGGGGCGCAAACAAGATCCTGGACGACATCAACAAGAACAAGCCTGCACCACCGCCGCCGGCGAAATCAACGTGAAACGACAATGACAAACGGAATGACATGACCTGACATGACGCTACGCTGTACAACACGCAACGATCTCTGGGAAAGTTAAGGGGGGGGGGGGGGAGAGCCTGGGAAGAAGGGGAAAAAAAAAAAAAGGAGCAGCTGCATCATCATAGCTCTTTTGATATTTAAACGCCGCTGATAGACCGGCCTAGCAACCCGAAATGTATACCCTCATCTGATCTGATGTTAAAACGAAATATGAGACCGTCCACTGCGTGATGTGGTATGGTACGCCATGACGAGATGTGTCCGGCGGCCATAAGAGATCCATTTCGCACTCGTCCTCTGTGTCAGGTTGAACTGCTTCCACGCCATGCAAGGCGCCCCTCAACGAAGAAGGAAAATGTCCTGTCTTGTCGGTTTTCATGATCAATTCCAACCTCCTCCCCACATATCAAATCCATCGTTGAAACCATAAGACTTCGTCTAATCTTTTACCCGCTCACCGCGAATCCTCTCTTCTTCTCTCCCCCGTCATCACCTCCCAGGTCGTCCGCCGCCCGTCGCATACTTTGACCATTTGCCAAAATTGCCATGGAGATTTACTCAGCAATAAACTCCTTGTACGCAGCCGCATCCATCAAGTCATCAAACTGCTTCGCGCCCTCCTCATCAACCTCGACCTTGACGATCCAGCCGCCGCCCGCGCTGTCGTCCTCGGGCACCTGGTTGATCGTCGCCGGCTTCTCCTCCAGCAGCGCGTTGGTGTGCGTCACCTTGCACCGCACGGGCGCGTTGATGTCGCTCGCGCTCTTGACCGACTCGACGGCGCCGATGGAGTCGCCCTGCTCCGTCCACTCGCCGCTCGCGGGGGGCAGCTCCACGTAGACGACGTCGCCCAGCTGCTCGGCCGCGTACTCGGAGATGCCAATGACGCCCGTCTTGCGGTCCGCCGAGAGGTCGATCCATTCGTGGTCCTTGGTGTACTTGCGGGCGAGGCCTGTGAGGGGGGGAGCATTCGTTAGCTTTACTTCTCCAGATGTTCATGCTACATATGCAGCTGCGACTGTGACATGATTTGTTTGAAGCGAGCAGTAAGAGAGAGGTAGATAGACAGAGGGCAGCAGCATCAGAGAGTCAACATACTCATGCGAGAGCTAGAGAAGCTCCTCCAAGAGGCCATCCGCACCACCGGAGCAGCCCTCGGCGCAAAGCGCATAGCCACAGGCCGGACAGCGCGCAGCGAGCAAGCAATTGAGGCCATTTTGCGACTGGAATAGAATCTGTTCCTTCAACGAGTCGGAATAGCGCAAGGAGGGGCTGTAGAACAGAAGAAGCGGAGGGAGTGACAAAGAGGGAGAAGGAGAGAGAGAGAGGAGGGAAAAGGGAAAAACTTGTATGACGCCCGCCCGCCTTATCGGAACGGAACTGGAAGAATGGGAACCAGAATAAGGGCGCTAGAGCGTAAACCGGCGCTTTCCTCCAGGCCAATAAGCTGGGGAAGAAAAGCCGTGGGCAAATTTAGCAGTTGTGGGTGCTTAGTCACGGCATGGGTGATCTGCAGACAAAGGCAGCTGAGGATATCCGATACAAGGCGCCGGTCTCGAATCTATTCGTGATATTATACTGAGATGGTGTCTTTTTCGATTGATTGATTGGACAATTAGACAATCGAACTGAATGATCTGAATGCACTTGAAATCAGGGGGACGTTCACACATCTTTTGACGGCAGCGGGAGGATCTGTCGTTATCTTGGGTCATCTTCCGGTCCGAGCCATCGGAGTGAAATGGCTGTTGAAGTGGGTTTTGCTCTAGCTTACGTGGAGAATGGCATGACACGACAAGCCAGGGATACAGAAGGATTCTCTCTACAAGTGCATGAAGAAAGAAGAAAGAGAATGAAAGAAGAAGCTGCTGCTGCTGTGTGTAATAAAGAGGAAGCAAAGATAAAGTAAGCAAAAGGCGAATTGAGCTGGATTTCAGGACCAAGATGGAATCAGGCTGACCGAAAGCAAAAAAGATCAAAAAAGAAAAAAACAAGCTTCTCCGGGGACGGAGTCGAACCGCCGACATTCTGATGAGATGTTATCCATTACAGTCAGACGCCATGAACCAACTAGACCACCCAGAGTGTTGTAAGCTGATTGGTTGAAAGGAATTATCTTCTATCTCCCTATCAACGTATCAAACAACGGTGACGATTGAGTCGATGGCAGAGGTTGGTTGAGCCTGAATTGCCTGCTGACGTCGAGCTCGATGCCGACAATGATGCTGATGCTGAGATAGAACGAATGCGAATATATCTGTGTTCCCATAATTTGGCCTGACGATGGATGACAAGTAAAAAAGGCAAACAAACAAAGACTGGTCAAAAAGAGATGCTAACAAAGGAGCAGCTCAGATCTTCATCATCTCTCACCAGCCCGTCACAGCGCAGTCCTCACCACCTTGCCCATATCACCAGCCTCAACCCGATCGACCCTCGCTCTGACCTTGCGCCAAATCGCCTCCGACACCTCCTCCACCGTCCTCCCGGCATCCACAACCACAATATCCTCCTCGTCCTGCCTCCAGGCCGCGCCCTCGATCCCGCCCAGCTGCTGCAGCAGGTCCTGCCCCTTGATGTCCTTGCCGCCCATGCTCAGCGCCCAGAACAGCTCCCGCACCGTCCGCTGCAGCTCCTCCTTCTCGTACTTCTCGCTGCCCCAGCCGCCCCGCGCGCGCGCCGCCTCCTCGTCCAGGTCCAGGAACAGGACCACGTCCGGCCGCGGCAGGCCCGTGTCCGGGGCGCGCGCCCACGTCAGCGGCAGGTGCGGGTTCTTCTTGGCGGCGGAGTAGACGATGCCCGAGTGGTAGAAGCGGTCCGACACGACGGTGATGCCGGCGTCGAGGTAGGCTCTGATTTGGTTGCTGGATGGATGTGTGCCTCGGTGAGTGAATGTCTCTCTCTCCCTTTCTCTCTCTCTCGGTGTGTATAGGCTAGGGGAGAATGGTGAGAGTGAGCAGACTTACGCGGCTTCCCAGCGGTTGGCACTGAAGAGGAGGTGAATGGCATGGTCGTTCAAGTCGACGTGGCTCTTGAGGTAGCCATCAATCATCTGCCCAATCGGCGTAGTTCTGTCTGTAAACAAGTCTCGTCAACATTACCCCCATTACCATGCCATTAAAAAAAATAAAAAAAAATTAAAGCGTTCATTGAGTATCCCGCCCAAACGTTCACTCATGAGCCACTGGTGACAAAGAAACTCAAAGAGAGAGTAAGGAGAACCCACCAGGAAAGCGCATCACCTTGACCGGCCTCCCCTCCTCCACAAACCGCTGCTCCAGCAGCTTCACCTGCGTCGTCTTGCCGCTCCGGTCCAGGCCCTCGAGCACGATGAAGGCGCCCCTCATCTTGGTCTCGGCGCCGTCGTCCGCAGCCGCAGCCGCAGCCGCAGCCGCAGCCGGCTGCGGAGACGAGGTGCCGGCGACTGCTGCGGCTGCGAGGTCGTGGATGGAGGACATGATGCGTCTTTATCTCCCTGGAGGCGGTGACGTAAGAGTGAGGGAAAATCAATTGATGGGAACAGTGTCAATTTGCAGCGATGACTGAAGAATGGATGATGAGAATCAACAGCGAGAAGGGAGGCTCGAGGTCTGAGGAGAGACGAGGAGACAGACGCAGCTTGTGATGCATGCATGAGCTTTCACCATGGCTCCTGCATGATAAGGTTGACCGCCCGCACTGTGAGCCCTGTGGCTGAAAGGGGCGTGGCTGCGACCAGCACAGTGCTCCAGTTACTGTCATACTGCGTCTCTGCTCCGGTTGGGCTCTCCTGGGTATCCCGAGTTGGGCTCAGGCACACAGACGACGATCATGAGTCGTGATCATCGAGCAGGAAAATAAGAAGAAAAAAACGGTGAGAGCATTCAAATAATACCATTAACTGTGCACGATACTCTGTACTTTGAAAAGGCTCTACACAACAAGGTACGGCCGCAGACCGGCGCATCAAGCAACAACTCCTGGTATACCCATTCCCTACATGTACCCAACCCGGAAACGCCGCCCCAGCCCCGGGAAAAGCAAATCTGATGCGCCCAGTCACGACTTTTTAAGAAGATAAGGAAATGAAGAAGGGGACGAAAACAGGCTAACGAGACAAGAAAAGACAGACAGGCCGGCCGAAACAAAGACAAACAAGAACCCAGACAAATCGCTCAACGCTCGCTCCTCATCCAACATTGAAGAAAAAGTACACTCAATCCCTCGTATACAGCCCGGTTGCCAAAGCAGCCCACCATTGGGCGCTGATTACGGGCTCCCCGGCGCGGATTCGGCTTCGTCTTTGGCACTGCTGCTTTCCCAGAGTTCAAAGCTCTCGCCTGTACCTTCAATGGGCTGCAGAACGGCTGCCTTGGACGAAGTCTCGTCGCTTCTGGAAATGAGGGCGTCAATGTCTTCATGGATCTCCAGCTCCTCCTCTTCCGGCTCTTGCTCTTCCGGCTCCTCGGGTATGCTTGAGACACTGACGAGGGGGGCAACAGGGGCCTCTGATTCTTCATCCTCGTGGACCAGAATCACCGATGTCTCGTCGCAACCCTCGGCGTAAAAGTCGGCCGCGTCCATCTCGCCCAGCGCAACTCGCTCCTTTTCAACAACCATCTCGTCGGCTTTGGCCTGGACAGTCCGTTGTGAGGAAGTCTGGGAGACGTCATCTGCGGGAGGAATGTTCTCCTTGTCGCGGCCCTCGACACCCTCTCGCTTTGCGCGCTGCTCCGTCTCCTCATCTGATGAGATGTCGAGTGTGCAGGTGCTGTGCTGAAGAAGATTGGTCATCTCCTGCTCAGCGGTGTCTTCGTGAATATCGAAGAACCAGCTGGCTTTGGATTCAGGCTCAAGCAGGCTGGAGATGACGGGCTTCTTGGTGGATGGCCGCGGGGTGTATCCCGCAATTGTGCCTTTCAGAGCTGCGTCGAGAGAAAAGGGCGCAGAGTCCATGTGGAAAGAGGGAGGGTCCAGGCGAGTGGCGCGCCGCCGTCCCGACAGGATTCCCGAGCGCTTGCCCCTAGTTGGCGAGCGGCCCGCGGGAGCTGGTGGGCAGGACTTGGGCGTGTTTTCGACACTGGCCTTGCCCAAGCTGGACTTGACGTTCAAGATGCGCCGCGGCGTGGTGGCGGCCTTGCTTGGGCTGGCGAGAGACCGCGCATTGGCGGCAGGAGTGCTGAGCTTGGGAGTGAGGAAGAAGTTGGACGGCTTGGTGAGACTGTCCTTGGCAGGGGTGGCTGCGCCGCCCTTGGAGCGTTTCGCAAAGAGCAGCGGATCGACATTCTCGCAGTTGTCAATCTCGAGAAACTCTGCTTTGCGCTTGGGAGAGACGGAGGCTGCGTCGAGTTAGCCCCGAGTCTTGTCTGGTGGACAATGCAAGTGACAAGATCATACCGTTTTGTCTGTTTTTGAGGCTGGTCAAGGATTGAAGACGGGCCCCGTCCAAGGGAGCAAAGGGCTGACGGGTGACGGCGGCCATGGTTGACGATGGTCGAAGAGTGAATGATGCGATTTGGATCGTCGATGTGATACGGATTCCAGAAATGCGACTGCGACAAGTAGCCGCGGTTCGCGTTGGTTGAGCACTTGGAGGGAAGGGAAAATGTCAAAAATTGGTGTGTGTGTGCTTGATATTGCGAGGCTGGCAGTTGGCAGTTGGTTCACCAAAGGACGAAGGGCAGCAAAGCGGTCAGAGACGTTCAATTTCGACAAGGGCGCAAATTCAGCGGCAAAAATCCTGGTTCTGTCTTTTTTTCTTCCTTTCCTGCTCCTGGGCCGGTTTGGCAGTTGTTGATGTTTTGAACCGCGACTCCAACACAAACGAACGTGGTGCGAGTATACGTGAGAGAGAGAACGAGAAAAAGGATGGCAACAAACAAGAGATGAGGAGGGGAGAGAGAGCGCGAGGCCCAAGTGGGACAGAGGGAGTACTAATAAACACCGAGGAGGCGCGATGCGAATCTGATGCGAAAAGGACGGGAAAAAAGGGCGGTACGAGTGTTGAGGCGTCCGTGCTGGTGCGTCTGGAGTACCGGATACCACGGGCGCTATCAAGGCAATACTTTGAGCTTCTGGTGGTGTGTCTTGGAAAATTCCTTAGTAAGGCCACAAGGAGGGGGCTAGCGTCGCGGCCAGTAATGGTGGCGTCGGTACTCCTTGAGGTCGTGGGTACAAGGCCGGCCGTGCGCAAATTGGCCAGCGGAAGTACCTCGTCGCGACGCGCCTCAAGTCGCCGTTTCGCTTACAAGCTCTAAATGGGCCGCCAAAATGGAATTCCGGACTTTGGGATGCTGGATGACGGGCTGGAGGTGGGGAGCCGATGGCTGAAGGGCTCCAGGGATGGCTGAGGGGGGGCAGTTCAGAGGAGTCGAGGACGAACTGGAGGGAGCTGCAGAAGGGGATTGGCAGCAGGGGAGCTGTGTAGGTAGGTAGAGGGGGGGAGAGGGAATGCTCTGATATGGTGAGGGCAGAAGCATGAGACATCCAGATGCCTCGCAGGAGGGCAGAGGGAGGTGGTCCGAGACAATAAAAGACAGCCGACGAGACACTTGTAGCTGCTGCATGTACCAGCTCTTTACGCGTCTCCCGAGGCACGACGCGATTGGACGGCTGTAAGCCAATGGACGCGTGGGGATGCGTGAGGCCATGGAGGCGCCGGTGATGCGTGACCAGGGCCGGCCAGGGGAGAGGCCTGTAAGCTGCAGGCTGCGCGGGAGACGCCTTGATGGGGTGCATGGCAGGGGGTGCGCCGGGGCGGACGCGAGGCGGACGCGACAGGTACAAGTGCGTGCATTAATTTTGACTCAGGGAGTTGAAGAATTTGACGATGCTGGAGGAGTGGTGAGTGAAGCAATGCTGGTGATATTGGGATGATGATGATGATGATGATGATATTGCATGCCGTAGGTAGGTAGGTATCAATTCTCCCTCTCTACCTATTCAAGTAGTGGAAGCGATACCTATCGATTAGATTTAATCAACCGAAGGGGCGAGCACATACCCAAGTACCTAGTTGCAGATTTCAACAGCCCTGGAGCAGATGGTGCAGCCATCTACGAGTTACAGGCAGCCCTCCCGCTAAGAGCCACCACGCTCAGCCACCTGGGCACTGTAAAGTTGAGCCCTAGATGACGTCGCGACCGCTGTAAGTCCACTGCACCTCAGCCCAGGCCAGCCCGACCAGGGCCCTCGGCTAGCCCCGATCCCACCCACTTTGATTGATTGCATCGCCAATTAACGCGTCCAGCCGCATCCTTCAACCTCTCCACCTTCACTCAGCCCGTCATTCAGCCATCATCTTAACATGCGGCTTCCACGCCAAATCCAATCTTCATCACCAAATGGACACCCCAGTCGCACCAGGCAGATGCATCTGCGCCCTCGTCGATGCCCATTGGCTGCATCGCGACTCGCTTCTCCCGTCCAGGTCCAAATCAATCTCTCGTCTGTCTCACCGGGACTATTGAATTGCCTTGGCGGCATTGCTGCAGCCCAGCTCGGAGCTCTGTCTCACCCAATGGCGACGGAAAGGAGGAGACGACTGCAATTCTGATCCTCGTTTCAGTTTCAGCTGCATCTCGTCGAATCGAATCGATCCCTCGACCCCCTCAATCCGACCACGCAGTTGTCTCGTCCCTCAACCATGTCTTGCCTGCATACTCTTTCCCCTCTCCTCTCCCCTTGGGTCTCAGACAGCGGCGACGGCCATGAGTGCGGGTCGACGAGATGTCAGACATCCGACAATTTACAGAGCATACCAAGCAGACAATAGGCACTCAGTTGCCCTTCTGCAGCGCCGGCTGCTGGTCCGTCAAGCCTCTCGGAACTGGCCATCTGGTCACCCTGAACACGTTGTACCAGCCTCGTCTCCAGTCGTGGATATCCTCTCCTTGGCCAGGCCGAAATGTGCTTCTAATCACTGGCGTCGGGTAAGTATTGCTTGGCTGCCCTGAGGCACAGCTCGGCCACATTGCGCGTATCGACACCGACGGATGGCAAAGTGGACGCCGGCAGCTGAAACGATCCAGAGCCAGGCCCTGATGCCGCCAATGTCGTCGGCCGACGTGGGGAGCTGTATCGGCCAGATCAAAGGCCGGTTTGTGCTCCTTGATCCAGTTCAGCGTCGTCTGCTGGGTCGGAATATTGGAGCCACGTACGGAGTACACGCGCTGCTATTGCCTGTGCCATGGGGAAACTACTTTCAAAGGTCTGCCCCGACGTCTTACCCGTGATTGCTGCCGCTGTGGCAGGAGATGCAGCCCCTAGTGATGGCATCATGTGAAAAGCCCTCTAGGACCATACCAGAGCCAAGTCGACGGCACCATATGCAACCTCGACTCCGAGTCGGCTCCGATGTAGGGAGCTGCTGAACTGCTCTATGCGATCCGACTTTTCAGATGCTGAAAGCCAGGCTCCCCTGCCTATCAGTACCGGGCTGACGGTGGCCCCGATGACATGATGCCACACTGCTGTCGAGGGACTGCCTCTTGTGGAGACCTCACAATTCACACATCCGTGTTCTCTGCTATGTTGTAGAGGATCGAGACGTCTGGCTGACCGTCATCATATATTTTTACTAAGTGATTCAGTTGCAAAGTTGTTTAACAGTCAATTGCACCTGAGGTAATATGGACTCAAGTCTTTGGCCTGTCCGGCCTCTACCTCGTCGTCCACTTCATCCAGGTGGTGTTGGATGTTGGTAGTAGATGGAAGACTGTAACCCAATTCCACCGCCATCGTGACGTTTCATTGACCTAATACGACATACCTACTATATACATCGTTGCTGTTATAATTAGAGCATATGCCGATCCACGGCATCCGATGCGATGCAGCTTATATCATCATCTACCGCTTCGTGCCAACCACCTATAAAAGGACAACGCTCCAGCGGCCCCCAAATCTCATCCATCCACAAACGCGCCTGGCCTTGCCAACGGGCCGCCCCTAGTCGCACATTCTTGTCCAATCGTCCATCTCTCCAAAAGCAAGGAAATAAATACTACATGACAAGACGCCGACACTAAAACCAGAAGAGCGCTTTATAAAGGCTGCCACACCAAAAGATACCTACGTGTCCTCGGGCGACGAAAGTAAAGAGGGTGTCTTGACAAGAGGCCAACTAATGACTTGTTGTGGTTGGTGTTTGGTTGGCGGTGGAGGTTCCATACCTGTATAGACAGCATGTCCCGATTTGGAAGGTTTGAATCCAAGACAGCTGCGGAGGATTGAGAGCTTGTCGGGGCATGCTACCTACAGGTACATTACCTACTTTGCGCCGATGAAGAATGACGAATCTGACAAAGACTAATTTGGTATCCTTTCGGAGATGATGTTTGTGTGCAATCGGCCAGGCGAGGTTGTCTTCTACCATAGGTTTGCTTTGATGTTCTTACATGTAAGTGAATGCTTGCAGTAGGGCCGGACTCTATGGGGAGTGTCATGTCAACCCGACTCATGCGAAGAGCATTGCATTACTACTCGTAGCGATGTTGTTCAAGGCGGCTAGAATAAGTACATGTAGTCGGATAATAAGAACCGGGATCCCGCCATATTGACAGCTTCCACCACGCTCGGCATATTTGGGTTGCGCAAGGCTAATATACCACCTGCCTACATAATTTGTTTCCATCTTGGGTCCAAGGTTCATTTGCTATTTTTCGTATCACCTATAGTCTCGATTCTACATCTCCCAGTCATGGCTTTGTGTCCGCATAGATGCACATCGTTGATGGGACTTTGAAAACTTGGTGATGCTGCCATGGGGATGCATATAAGTCAACGCCGTTGTGCTTACAAGGTACAGAGCATCGTGGCTAGGTGGGTATCAACCAAAACACCAGATTCACAACCACTACAATTCCAGCCTCCAAGAAATGAAATCCATATGCTATTATTTCCCGTATTGTTGCTTTACCTTGATTTCTCTCCTGATTTCCCGGTTTGAGCCCAATACATAATGACGGCTTGAGCCACAAGTCTCATTGCGGAACTACGCCAGAAACCTCATCTCACAACCCACCCAATCCTCACAACACCAAGCACTTGCTTTCTCCTACATCAACTACCTTATAACTCCCATCCCAGTGACAAGCAAGGCCCACCAATTTCATGCAGAAGCATGTTGATTAAGCTTAGCGGCAAGCCTAAACTCGTTACCGAGCAAGCAACGGCATTCGCTCCCGCACAGCAAACTCGCCAACTTCCTCATTGCGGCTAACGAATGTGCTTATATCTTACATTGCAACTAATCCTACAAGCATCAACCCATGCTGTGCGTCTTAGCGGGTTGTCTCTAGGCAACAGCATTCATCATGTTACTACCACCATCTCTTTAGCTTCTCCCAGTTCTCTTCAAACTCCAAGAGAGACAAAGACCAAGTATCGAAAACCTACGCCTACACAATGGCCAGCAAAGTCTCCTGGCACAACCAAATCCTCCCCCCAATCAACTCCTCCGCCTCAGAAATCCGCATCCTCCAAATCCTCCCCGGACCACCATCATCATCCCCCTTACAATGCACCTTCCGCGTAACAACCCTCGACAGCCAAGAAATATCCTACGACGCCCTCTCCTACGCTTGGGGAAACGACACTCCAGAATCCCATGAGAACATCTTCTTCGGAGACACCCCAATCGGTGTAACCCCCTCCCTGGCCAATGCTCTGCGCCGACTACGCCTCCCCAACGAGACGAGAAACATCTGGGCCGACGCCCTATGCATCAACCAGGCAGACGACATCGAAAAGTCCCTCCAAGTCTCCATGATGGGCCGCATCTACCGTCAATCCACCCAAGGCGCCATCTGGCTCGGGCCTCTCGGAGCCACATCCCCATCCAACGCCCAAGCAGCCCTCGACACGCTCTCCTGGATCGCCGGCGAGCAAGACCCTCCCCCCTGGCTCGCCCACGAAGCCAAACGAATCGCTGCCAGCTCAGCCCTCAAGGCCCTCCTCAACGTGTCCTGGTGGAGCCGCATCTGGACCGTCCAAGAAGCCATCCTGCCCCCCAAGGCAACCATATACTGGGGCCCTTGCTCCCTCCCATGGAGCACCCTCGACAAGGCCTCCGACAGCTTCTTCAACGGCTCCGCGCCCGCCATCCACGCCGAGTTCTGGGCCAACGGCTGCATCCTCAATCTCCAGGCCGCACTGCGCGGCCTCGGTGCCTCCCGCGGCGAGGGCCTCTTCCAGCTCCTCTGGCGCTGGCGATACCGCCGGGCCACGGACCCTCGCGACAAGGTCTACGGCCTGCTAGGCTTCCGCAGCGACATCTCTCTGCCGTCGGTGAAGATGTGCGATTATACCGTCGACGTGCGCACGCTCTATCAAAACGTCACCATCGACCTCATCAACATGAGCACCGATCTGCAGCCCCTGATCGGCCGCGGCGGCGAGGGCTCCGACATCCCCGGCCTCGCATCGTGGGCCGTCGACTGGAGCGGCGTCGATGATCCCGCCAGACGCAGCAGATGTAACTTCTGGGACCATCGTCACTGGTGGCACTCTGGCGGCTTCGAAGCGGACCGCGGCATGTATGGTGTCGGCGAGGGTCTCAGAGTCGAGGATAACGGCGCTGCTCTTCGCATTTGCGCCCTCAAGCTTGGCAATGTTGCTCTCGTTGACGAAAGTTCAACCGACGTGCCGGACGGGGACTCAGTCGCGTCCATCTTCCGCTCATCCGGTAACCGCTGGGGAAGGCTTCTGTCGCGATATCAAGCTGAGTTCCCAGAAAGCCTCTCCAACGGCGGCATGACGGCCTTTCTAGGCCTCATCACGGGGAATTTGAGGCCCGACGGATCGAACGACAAGGATGACTTCAAGACATGGGTGATGCAAATCGTTTGCCCGCAAGCCATCTTCATCACCGACAATGGATACGTTGGCCTTGGCCCACCAAACGTCAGGCCCGGCCAGGAACTCTGGATCGTTGGCGGATGCAGAGTGCCTGTTATTTTAATACCTTTACCAACGGCTGCTAAGCAAGAGTGTGAGGCGAGCTTCAGTTTTCATAGCGAATGCTTCGTCTATGGCGTCATGAAAGGAGAGGCTGTAGAAGGCAGACAGAATCAGGTGATCGATATCCTGCTGCGTTGAAAATGGGACACATGCTCTGCTGGCAATGAGGCAAGGCTGAATACAAGGATAGGGATGCGAGGAGAAGAGCACAAACAACGTGGCGGAGTTGAAGCAACTGATCGCTTCTCACCAAGCGATTATGGGCACCTTATGTGAGTTAACGAAAATTCATAGAGCTATAAGTATTGCTACTCAAACAAGTCAATAGCAGGATCATCGCCGGGCGTATCCGAGTGTGTCCGTAGGCAACCATCCACGTCTCTTCACTGTTCGAATCGGAAGAGATACGAAGCCTTGACCACCAGTCTCACTCAGTTCTTCTCAGTGCGTTTTGAGAATCAAGAAACGCCTTGGACCACCGTGTCAACGTGCGTAGGTGTATATGTGGACATTGGAAACAGACTCGCGTCAATCTCGAGGGTAACACTTGCGGACCAGGCTTGGAAGATGAGCAACGCCAACAACAAGGTGCTATAATGGCTACAACGCACCACGTGTGGCTTTTGAGACCATGTTTAGGATGCTGTTGCCCCCAGCTGGTGCGGCACAGACTTTGGGGGAGTCGTTGTCTCAACGTCTTCGTGGAGCCCGTGCTCTTTCCTTTTCGCCTTGGCCGGAGCTGTCAAGTCATCTTCCAGGCCGTGAACTCGTCGGTTGCTTCTGGGCGGCGGGGTAACATCTTCGTACGGGGATTGTGCTCTGGCGTTTGTGCCCCGTGCAGTCACTTCGTTGGCAGAGCCTTGAACTGCTCGGACCGCACGCGGGGCCAGCTTGGCCGCAGGATAGACCATTGGATCGTAACAGACGTATTGCTTGGCTTGCTCCTCTTTCGAGGCTCTCCGAAGGTTTTCGCGGAGGATAAGTTCTTGCTCGTTGCGCACCAGTGTCACAAGGGGGGCGCAGCAGCCGTCGGCGCAATCCTGCTTCTTCGTGCCGTTGATGCCAAAGTAGCTGCGGACAGCATATTGGAGCGAGCCGATCGTACATCCGAACACTATGCAGAGCGTTAGTTGCAGCTTCTTCTCGCGTGCTGTCCGACATACGGGGCAAACAAGCTCCAAATCCTGCCGCATCAGCTAAACAATAAGGGACGGCCCTGGAATCGTCTACATCTTGGTCGCAGATGGCCAGCTCCAAGCGAGTCCACGCTCGAGCATACAGGGCACAGAGCCCACAGGGCGCGTTGGACGCCAGCTCGGTGTACGGATTCACATCTCTGCCATACCGGCTCACCAGCCACTCGGATGCTTGCTCATCTGGCGGCTTGAAGTTGGGTGTGGCGTGGCAGAGCTGCAAACAGAGAGAGCAGCGCAGCGAGGTGAATTCCAAGTCCTCGTTTGTAGGGCAATAACTCATGGTGTCGTGATGCTGTCCGATCCATAGTCGAAAGACAGTCGATGATCGGTAATCAAATGGTGGTCCGAGGTTTGGAAGCGAAGGCAGTCGGCTAACGAATGCAAAGAGTGAATGTCGTAATGACGTTGATGCTCGGGCTCTTAAGCTGATGACGGGTTGGGCTTGTTGATGATGAAGAAAACCAAGAGAATAGTAGGTGAACAAACTGATCAAGGCAAGGAATCCTCACGCGCGTGAAGAGAGAAAGAGGGAGAGGGGGAAGATGACGAAGCGGCATGAAGGCCTGGAAGGAAGTCGCTCCCTTGGTGCCTACCTTACTATTGCAACCTCTCGAGCGCAGCTTCCCGTTATATAAAATGAAGCGCGTGTACTTGCAGTGTACTCGAGATACGCGAGGAAATTGCAAACAAGCTGCGTAGCTAGACAGTATGATGAACTTCTGATGCCCCAAACAGCAACTGCTTCTTCTTGCGAGCACTGATCACCAGTCGCCAAAGAAACAAAACGAAACCTCACCTCAATTCCTCGTTTTGACTCCAACAGGTGGCCCTTCTTCACACAAGTATAACGCAGCATCCCCGAGCACCGGACGATGCTTGTCGACTGCTGACAAGTTGGCCAGCATCGAAGCGAATTATGCCGGCGTCGATTCAGCGCCAAAGAATTAGACGGGCGCCTCGTCCGTATCGCGAGTTTTTTCGAACCATTCCGAAGGGTTTTGCCCTCAAATGTGAAGCCGGATCATTCAGGCGGCTGTGCAGCAGTTGCCGTGTCGTGGCGGTCCAGCCAATCCCAGCTCCTCCCAATCAGATCACAAGGCGGCATGGAAGGCAGACAGGCAATCGCTTTGAACGTGCATGCAGATATGCCGCCTCAGCTGAGCTTTTACGCCGTCAAGTCACTCAGCCGCATCGACTTCCATATTCTACCTTACCCTCTCCTCAAGCTCCTCAAGCTTCGCAAATACTGAGAGCAGCCTGCATCCCCGAGAAGGCATGTTGAATCCCATCCGCGACACCGGGATATCGGTTGCTTATGAGCCCGATAATGGCTCGCCTATCGTCGAGTGCGTCCCTGCGTGCCCGCTTCATGTCCCTGCTATGCTAGGCGGATACCAACTAATCGCGTGTGTACAGTATCGTGTTTGTCCATGGCCTACAGGGCCATCCATCCAAGACATGGACCTACCACCCCAAGGCAACCAATGCAGGAGGCAAGACAAAAAGAAAGAGCATCATACGCCGTCTTGCCAATCATTTGTTTCGAACGTCATTCAGCACGAAAAACTTCACTGCCACACCGTCTCTAGACAACAATACTCAGCTCAACCCTATATTCTGGCCTATCGACCTGATCTCCAAGGATTGCCCCGACTCGCGCATACTCATGTTTGGTTATGATAGCAAGATTACAAAGTACTTTGGAGGCGCGACAAATCAGAACGGTATTTTCTCGCATGGCAAGGATCTGCTGTTTGCCTTGTATAGAGAAAGACATTCTGACCGGCCGTTGGTGTTCGTTGCTCACAGCCTTGGAGGGATTATTGTCAAACAAGTAAGTCTATCATGAACTCCAGGCGCATATTCACATCGTACTCAACTTTCCCTCCAGATGCTCGCGGAGTCAGATTCGCTCTTGGAGACCCCATTCAGAGAGGTCGCCAAGTTCACTAGAGCAGTTATCTTCTTGGGCACACCACATCGGGGGAGCCAGGATGTCGCGGCTCTCGGGGAAGTAATGCGATCTGTCGTCAGCGCTCTAGGCATGGAGACATCAGCTGTGAACCTTCATGCTCTTGGTCTGAAGACCTCGGACTTGGAGAGGGCGCAAGAGGATTTCTCCAAGGTATGGCAGAAGTACAACTTTCGGGTCAAGACCTTTCAAGAAGGGCTCAGCTTTGCAAAATTCGGGAAGAAGGTGGTCCCAGATTACTCCTCACTGATTGGAGACCATCGCGAGTATGCGGAGACGCTACAAGCCAATCATTTGGAAATGTGTCGGTACTCGGGAAGAGATGACCCAAACTACCATAAAGTAGCTGGTGAGCTTCATATGATATACCGCTCTATTGAGAGATGCAACAGGATCGAAACACCTCCAAGCCGCCGGATGCAACAACCTTCGAGGCTCCTGAGTGACAGCTCTTCAAATGAACCAGTCTTTGCAGCCGGCTCCAACCAAGTCAGCGATGCCTGCCTCGAGTCTCTGTGGTTCCCAGCCATCAACAACCGGGTCCAGAACATTGAGAGCCCGGCCCATCGGACCTGTTCATGGTTATTCGCACACCTGGAGTATGAAGAGTGGTTCAACAGCAGAAGTAGGCACAGAAGCCACGGCCTTCTCTGGCTGAAAGGAAAGCCAGGTGCGGGCAAGTCCACTCTGATGAAGGAGGCATTTGGCCGCTCCATTGCGATGCAAGCCACATCCAGTTACAGCACGGCCGCCCACTTCTTCTGTGCCAAAGGGGTTGAGCTTGAACACACGAGCATTGGCCTTTTCCGCTCCCTGCTCTGCCAGCTTCTGCCTGGAGACAGGCCATCTCTCCAACGTTTCCACCAATACTGCAACAAGGCCAAGCTCCCATTCAAGAGCCATGGACAAACGGCAATGACTATTGCTTGGGAAGAGGCAGAATTGCGGCAATTGTTGAAGTCAGTTCTACTCAATCAGGCAAAGAGGACTATTATCTTCATTGATGCTCTCGATGAGTGTGATGAGGATAGTATACGTCCACTTGCGTACTTTTGGAGGTCAATCACCAAAGCTGCCCATGATCTAGGCCATGATCTCAATGTTTGCCTTTCCAGCAGACATTTCCCCACCATCTCGCTGAGTGATTGTGTGGAAATAGTAGTTGAACAGCACAACGGCGATGACATTGCAAGTTACGTGGATCAAAAGTTTCAGATATGTATGTCTGCACAGAGGTCGCACTGGGAGTTCTTGAAGCGAAAGATTCTGGAAAAGGCTGCTGGAGTCTTCCTTTGGGCCGTTTTAGTGGTGGAAGATGTGCTAAAGAATTGGGACAATGGTAGCTCGCTGCCAGCCCTGATTCAGCGCCTGAGAGATGTGCCAGAAGCATTGGAGAGCCTCTTCCGGAAGTTGTTTTCCGACCTGGAACCAAGCACAAGACAGTTGACGGCCCGGTTCTTTCAGTGGGCTGTTCTTGCGACGAAACCACTTCGCCTCCACGAATGGCACCATATAATGGCCTTCATTCGACAGCCTGCGTCAGCAGAGGTTTCATCCCGCCTTGCAAGCAGGCAACAAAGGCTTCATGCTTATGAGTCGAGGCCAGCAGCGTTTGGGTCACTCGGAGAATGGCGCCAGTCAGTCCATTTCACCGAGAGCGACGAACAGCTTGAGAAGCAAATCAGAAGTCTGTCAAGGGGCCTCGTGGAGATTAGTAAAGCCTGGACGAGTGTGCCACAAAAGGCGGAAACCGAAGTCATATCTATGTGTGCAGGAGCAGGATCGCTCGACTTGGAACATGGCGACTCCAGGGTCGTGCAGGTTATACACGAATCGGTGCGTGACTTCTTTCTGAGAGGCAATGGATTCTCTGCGCTTGATTCCAGCCTACAGAACCATCCGATCGGCAATGGCCATCTGGCAATAATGACCACCTGCCTGGATTACGTCCATATCTCCGAGCTAGATGCCCTCGTCAAAGCCCGAATTCTCGCGGCTGGTCGTCGAGTCAGAGAGAAACATTTGAAAAGGACGAGCTCCAGTGACGCACATTCCGGCCATTCAGCAGTCAGCAAACAGCCACGGCGGTCGGTGGAAGGAGATCAGAAAGCATTCATTTTCGACGCTTTAAGTGCTTCAAAACCTGCCGTGGGCATAGATATCGGCAGCTGGTTGGCACATGATGGTCTTGCTCCATTGGGATGGGCACACCAAGATGAGCTTCCTTGCGAGTCTGCCACGTCGTCGTCTGACGGAAGCCCTGCGCCGATGCTAGAAGACTATCCCGCGCTGCTTTCATATGCAACCTCTGAGATGTTTATACATGCTCGACTGGCCGAGGAGGATGGAGTTGACCAAACCTCGATGATCAAGCGGTTCGAAGGAACATGGAGCCGATGGCGTGCACTCAGAGAAGACATACCAAACGGGATCCCTATGCGCTCGTACGCTTTGCAGCTGGGCCTAATGTCATGGGAGGTGCCTCCTAGTGCTTTACAGCAGCAAGTGGAGGACGACGATAGCTCCTCTGACCGGTCCGAAAGTGTTGCGAGTTTCAGTTCGGCGAGCAGCCACGCAGCTGTTCGTATTCGGCGACGCAGCTCACGGCCCAAGCACCAGTATCGATGATAGCATGCTGGCTTTTTCGAGTGGTGACGAGGCGAAAGCATACTTGGCCATCACGAAGTGATGTTGGAGCACATCACGGCTCGCTACTTCAGAAGCATCCTATCTCGATAGTTGCGCGATGACAACAGGTTTAGTCGGAGCACGCCTATGCTAAGCCTAAGGAAACTGCCTAAATGGGTACATGAAAACGCGGGGATTGGACCGAGTGCCTCCACTGGGCGTCGTAACGTCTGTCGGGCGACGAGTCGAGACACAGAGTGGCGCGGGGGCTAATACAAAGCAGTTGGACAAAAGCCCCTGAGCAGAACGGTTGCAAGCCACGAGCTTTCTGGCGTGGTACTACGGTAGCATGGAATCAATAGTCTTACATGCACGCAGATGTGCTGGTCCCCTCCCCAAGGCTGGTCGCACGCTGTCCGGAACCTGGCTGCCAACAGTCAAAACGCGTATCGACCTGTCTGCATCGCCGTCATTTGCGCCAGTGGCGATCCTCATCGGCGGCAAGGGGTCGCCTCGTTTAAAGGGGCATGATGAAGAAGCCAGCCAAGAGAAGGATGATGCAAACTGCTGACTCGCCCGTCCCGACGGCTTGTATGTAGTGCCGCCAGTCAATCAGTCGACGACATGCTCTCAATCAGGCAACTCACTCTTCGACCTAACAGACCATTGAAGACGAACTGATGCCATCAAAACGCCATGCAGGCGCCTCGGCTGCTACCTGACTAAGGAGACCAGGCCAGGCCATTCGTACTCGTACTTGGAACCGGATGGCAGATGGCACGAAGGACGAGCCAATGGATGGACGACTGATACGCGTGGTGGCCAGGATTGACTTGGGGGGGGAAGGGGGGCCATCCCGGAACGGCCTCCACAAGGTTCCCAAGCCGCACAACGTCTGGGTGGCCATGGGCAGGGACCGGCTCGCCTGCAGTCTGCATTGAATGGTGCTGATGCTGTCGAAAGGCTTGTGGGAGGATGCAAGCGTGGGAGTAGTAATAGCATCAAAATGCAGTTCCTGGTCAAGGGCTAGGGAGGGGGGACGATGCGCGTACCGATATTGCGTCTACCGATGCCGGTGCAGGTATATCGACTGGTCAAGCGCATCGCGATGCGGCAGTACGCTGCTGTTGATTTTCGTACTCGTCAAGGGGGGCTTTTTCCCGCGTATGGAGACACGAGGCTGAGTACAGAGAGATTGAGGCAAGCAAGACAGACGAGACTGGCGAGACAGACAAGACGGACAAGGGCGCAGAGAAAGAGAAAGAGAGAGAGGGGGGGAGAGGGAGCGAGCGAGAGCAGAAGAGACAGACAGGGCAGAGACTGAGCGACGATGGTCTTATCTTCGTCACCTCAGTGTCATCGATGATAAGCGAGCGGTGCAGCAGCTCCGTCCAGAGCGCAACACTCGTATGTCGCCAGAGCCCAGTCGAGCCAGCCCAGCCAAATCAACTCATGCTCTCCATGCGCGGCGGTCCTTTCATCTGGGTCCCATCACTTCAAGACGCGGGACATGAAGAGCCCACGTTTTGCGCAGCAGCTGGGGCATCGTCGAACCCGGAGCTTCTTTGTTCCCCTGCATCGGCTGCATGCACTAAAGCGATGCCACAGGGGCCTTAGCGCGCTGCCGTTAGTGGCCTTTGGTGGCTCGGGCAGCGCTAGCCGGGCTGGTCTAGGCTCTGGAGTGGCCCGAGCGGCAAGAGGGCAATCTCGCTCCCCTGGGCCTGGCAGCAGGGGATCCGACATGGACAGCAAGAGGGCAAGAAATAGTGGTGATACGACTAGGTAGTGGTCCTGGCATGGGCTCGCACGAGGAACATGGGCCGTCCAAGACGTCTGTGGCATCAGGTACCCGCGAGATGAGCAGATGCTACCTGGGCCGCGCAAGGCCGTTTGCTCTTGTCTGGAGAGCTAGAAGAGTGTCCGGGAGTGCCCCTCAAGTACCCGCTAGAGCATGTCGAGGTACCCACTAGCGCCAAGCTCGAGCGCAAACGCCTGCAGCTTCAGGTGCTTTTAGCCTTGAACCGCTGCCAGGTGCTGGTCCAAGTACAGCGGCAGGTACAGCAGCAGGTACAGCAGCAGGTACGAGTGCAGATACAAACGGGGTACCGGCGCTCGCCTCCCTCCTTCCCAATATCAGGCTACCGGCTGCTCTCGTCCTCGACTCCCGTCTCCCCATATTCTCGGTTCAACAGCCAGCGCTTCTCCTCTTCTCTCACGACGACAGCCCGATCGATAGACGCAGTTGGACTGGCTCGAGTCGCTTGTGTCAAGATCAAACTTCCGTCAAGGCGTCCCAGAAGATCGAAGCTCGCCAATGTCCACCATCTAGACGGCACCTCACTTCATCCCTCGTGGCTGCTCAGCACCACAGCTTCCCTTCCTCCTCCCCCTCCTCTGTCCTGCTCCGCTTCTCTCTCCTCTCTCAACCTCGACGCTTGAAGCTTCTACCTACTCTTCTCATTCTCTCCTTCACTCTCTTGCGTACCGGACTTGCCACAAACAGTCCGAGACATTCGAACTCGTCGTCGCCACTCGCAGACGGTGCCTTGGTGTCAGGCAAACTCTCCCGGGCTGTGCAGGGTCCATTGTGCCATTTTCCAATTCTCGTGCAACACAGGTATGGATCTCAATTCTACTATTCGCTGCTGCTCTGGGCCTGCATGTGCCATCCGGGTCCGTGCCAGGTGCTTTGTGCACTTTCACTTTTTGCCTACCTTGCCTACCTACTTACCTACATTGCTCTATTTTCCCTCTCTCTTCCGCACTCGCTTTTCCCTTTGGAAGCTCTCCCTTGCATATGTTCAAGATGCTGATCTCCATCCGGTAGGAGAAATTGTTTCCTCGAGGCTCTGTTTTGCTGCCTTTTTTCAATAGCTGCCTGCCATTCTTTCCGCACTTCAAGTGACGGGATCTCAACTTTGGCCACTTTCCCACACTCGTCACTTTCGCCTTGACCTCCCACATTCCTCGCTATGGCGGCTGCTCCTGAGAAGAGGCAGTCTACTGCCAGCGTTCGCCTCACTCGAGAGGTGACCATCGAGATTTCCGTGCCTGACAAGGCTCTCACCCCAACTGTGGGCGTCTATGCCGTTCCGACCAACGCCACGTCGGTAACCAGCATCACATCGAACCCGCACTCAGACAAGACGACGACCAATCCCTTTGACGCCGACATTGAGGCTCTCAACTCGCACAGCTCCCTCGACAAGCCCATGCGGAAAAGCGTCACACTGGATGCAAAGAAGGATTGCCAGGTCTGGCCCGGCAAGGACCATTGGGAGCGACAGGCCAAGCAGGCCAAGATGCAGCGCAACAACTGCGCCTGCATGGCCAAACTGAGCCCTCGCAACAAGATCATTGTTAAGGTCCTCATCATCGTGCTGGTCGTGGGCGTCGCCGTCAGCGTTGGCTTTGGCATCAGCAAGCCTCTCGGCGCACCCCTCTGGGGCAAGAAGTCGGACGACTAAAGGCAAACACCGCTCTCTCGAAGATGAAGATGCTCCCTATGACGAAACGTCGCACGACCCTTTGATTCACAGGCCATCCATTGGGGCCTAACCTTTGACCATACGCAATTACAACCTTTCTCTGCGAGGTTTCCCTTTCCCTTCATCATCGGGCGCACATTGTGCTACCCTTGGTGTTCTGATGCCGGATGCCGTGCCGGCAACCTTTTCGTCTTTGATTGAGGATTTGTTGGGGACGTGCGAGATACCCCCGCTATCACGGACGTTGTCCCTGTTTCTTGTTCCATTTCTTTTTTACTCTTTTTTGAGATGCTCACTTTAATTGCGTATGGCCCTTTGGAAGCAAATGAAGGAAACTTCATGTTACAGCCGGGCGTTAACGGAGTTGCGTGGATTTTGGCCCCATGTTTGGCGCTCATATACGGTAGAAATACGACTGGATGGACTTGTGCTTTGTCTAGAGCGCGAAGTTGTTTGCTTCTTGTCAGTTACCTACATAACGGATACATAAAAGCACCATGTCATTCACAAAAGAGTCGTCGTTTGTTAACACCGCGCGAAGCGTCCTGCACATGGCTTCTTTTACTCTCGTCCCCTCTATCTCCTGGGTTTTTTTGCCTGCTTTTGGCTATGGTGTCTGTGACTGGTCTGATTTTCGGTGCTGCTGCTGAAAGAGGGCAATTGGTGTAACATTGCGCTACAACCCCCGTCAGGGGTTGCGAACTTTGGACTTGGTTGACCAGGATGCTTCTTGCCTGATGTTTGCCAATGCGAGAAAGAAAGAGTTTTTCGCTTCCCTTCTTTTTTTCTCTTAATGCGGATCAAAATACTAGCACGATGGTGTGCTGAAATTGACGACGCTGCTCTAGAATGCAGCTGATGGTGGTTTGCATGTTGATGCGCAGCATCGACGCATGCAGAAAAGACAGTGGATGATGTGGAATGGGGGCTCTTGGTGCTGCATGCGATCAAGCCGCTGCCAATTGGCCACGCGGGTGCCGTTTGATGGCGTCGCGCGGGTCGTAACGAGTCGCGCGACGGATCAAGTTAGATGCCCAGATGTCATTGATGCAGGGCAGATCGAGTAAAGATGGATGGATTGACGTTTTGCATTCGGGGACGTTGGACGATGAGTAACACGAAGCGACATGTGAAGAAAGTCAAGTGAGGTTCCGGTAGGGCAGTCGAATACACGTATTTGCAGTTACCTAGGTAGGTAGGTAGTTAGCAACCTACATGCAGAGCTTCTAATAATAATAACCTTGACGATAGTAGTACCGAATCTTGTGTGGGAGACATAGAAAGGAGGGAAGGCAAAATATGGAGATTGAAAGGCGATACACGTATTTGCACGCAAGGCACGGTTAGTACCTGTGATCGCGGGATAACTCGAGTGGCCAATGAGAGGGTCAGGAGGCTGCTGGAGTGGGGCTACTGGTTGAGGGTGCTTGGTGGAGTGAAATAGTAGGTAGTTGTTGACGATTGCTGCTTTGATCATTCTTCTCTATGATTGGAAGGAATTCCATGACTTTTTGCTTTGGAATTTACGTTTATTGATTGATATGAAAGTACTCCTATACTGTTATAGTATGGATAATTCTATTAGAAAAAGTATCTAGTGCTGGTTTACTAAACTCATAGCCTTCTAGGTAGCTATAAAAGTTAAAAGTAATAGTATATCTAGCTGACACAGATAAAGCATACTACTATGCAGTCGCAAGACTACTATGATGTATGAGAAAGGCATCAAATAGATTCATTAGTAGGCCAAGCGTTTGCCGGACAAAATGAGTATGCACTTATACAAGGGTGATGGCCTCTGTTGTTGCCTAGTACATATGTCATTTAATATGGAGTTACGTCAAAAACTCTGTATCAGGGAGATTGAAAACCCATTGACCCGCCAACCGGCTATCTTACAGTCTCTTTCCTTTACTTTGGATCTCTCATTCACACAAGCCTCCGAGCCATGTCACCTGAGTCCTTGTGTTAGAGCAGTCCCAGCCTACAGACACCACCACGCCTGGTTCACCACATCGGCATAACCATGTTCAAAATTTTCTCTACAGAGGTTCATCCTTGTCCTTGATAATGTACCAAGATTCTATGTGTTTCATTATTGATTTCACTATATCAGTAGCAAGCCTATGTTGTATTGCTGCTGTATGGCACCACATACAAGGTCCCTGCCACCCGCCAATAGACTTGGAAAGAAAAAGGCAGGAACAACTTGCCAGCTGGCTGCCAGCTGCACAGGCAACCACCCTCAGCTGGCAGCACCTCGTGGCCATGCTTAGTCAAGAAGAAGTTGAAAGATGAAGCAGGAAGAATGGGAAAGAAGGACTGATGACGCCTTTTCCTCTCTTCTCCACCTCGTCCGCGTTCTGTTCCCTTCTCCTCCCACATCTTTCATGGTCCTTGAAGCCAACACCAACACTCCAGCCCTTCACTTTCCATCATCACACAAAAAAGAAACACACTCTTTTACCCCCCATCATCTCATCATTATATTGAACACCTCTCTAGAAAAGAGAATCAAAAACCAGCAGCTCGTCATGGAGGAAGAAAAGGAAGTCTCCCCCGTCTGGTTCGCCATCGCCGTCACCATGGCCGTCTTCTTTCTCTTCAACGTCCTCATGGCCATCATCTGGGTCCTCCTCCCCGACGACCTCTGCTTCCCTCCCTTTTCTGCCCACCAAGCCGCCCTCCGCGCCGCTCGTTACCACAACCGTCCCCAGGCATACGCGTACACCGCGCAGAGCTACTACAGTCTTCGATCCGTCTACGTCGACGGCTCGCGCTCTCGCCAGGTCACCGTGTTCAACGGCTATGTCGAGACGGATGAGGACTTTGATGCCTGGGCGTACTGGGCCACCGACTCTGAGGAGACGCTTGGAAACTCTGCCTTTGGTCGCCTTCAGTCCCAGTCTCAGTCTCTCCGATCCGGTCAGACGCAGGGCCAGTTCCAGTACTACCGCCAGCACGACCTTCACAGTAACGCAGGCACAGCCGTCACCGGCTCTGCTGCTTCTTCTACCCGCGGACTCGGCTACCATCGCAACGAGCGTGCTCAGCTGCCCTCTCCAGCCAGTACCCTCACCGGTGCGCGAGGCCACGCGGCGAGGCTCGCCCTCGGCATAAGGCCCGAGTACAATCCCGAGCCGCGCATGGAGGCATCTCCTGACGGAGCTCCTCCTCGCTACTCGCAGCTCCCGAGGGAGGTCCACTGCAGCCTGCACCCACGCGTGTATCCGTACCCGCAGACGCCGCCTCCCGTGCGCACTTGGGGTCATGGAAGCGCCGCAACGATTCGTCCGGTGGTTGAGAATCATCGTCGTGAGACTGGTGCTTCGCAGGACAAGGTCTACGTCAAGCCAAAGGCTGAGTCCATTGGAGAGAGCGACTCTGATTAAGGCGTTACTTGAGCAAGGTGTCGGTGAGTCTTGATTCTCGTACAGTGAGGATAGGTGCCCCTGAACGTGGAATGGCGACATATATATACGGACGAAAGTTGTCATCATGAAGGAGCTTCATGGAACCACCTTTCAACAAAAGCACACACACAAAAAAAAGGACCATCTCCACCATCAGAAACATCTCAACTCTTTGACTGCGATAATTGCAACATAATCGACCAGCTCTTTGGCTGCTTTTTTTCAAAGAACATGGGAGGTGGATTTGCATTCTCAATCATTTCCTGGCTCACTTGACGGATAAAACACAACTCCGTCTGAGCAATTTGATCATGTACGGGATATATGCAAACACACCCACACACTGGGAAACGGGGAAATTACGGAAATGGGAACAAGGGAACAACAACTGGGCACTGAGCATTGGTGAAGAAAAAAGGGCGGTTACCGGGTTCATTATTCTTGCTTAATAGCCTGCTTGCGGGCAGAGAAGTAGGTAGTCAACTTGGTATTTCAAGCTCAATAATCATCAGGCCACGTGAAGAAAATAAGGTATGGACAGTGAAAGAACGAATGGGAGAGAGTTAAAGGTAAAGGATGAGTATACCATACCAAATGCCATATATACCTATATATAAGGTACGTCTCAACTAACGAATCACATCTGATCGTCTCAACAGCAGATCCATCCCACAAAGTCAACATGGCAAGGAGCATATGAATCGTGGACCATTGATTAAGTAACGATAAATCATCAGACTTGGCCCAGCCATGTCCCTTTCACCTCCATTTTTGAAACCCCTTGAGAACCTTTCTTCATGGCCCAGAATTTGCTCCGCCCCTCAAAAGCGCATACCTTTGGAAAAGCAGAAGTATAAAATATGAGAGTGCTTGGAAAAAAAAAAAAAAAAAAAACGACCTTTGGATGAAAAAAAGTACAGGTACCATTTCTGTTTCTCCTTGTTACCTACTTTACTTGTAAGCATTCTTTGCCAATCCAAACCAGAGAGCCGGGCGATTCTACGGCTACGGCCTCAGGGTGTAGCGCAGCTCTCATGGCGTCCCTCTTCTGCCGCCAGTCCCAGACCCCAAAGGGCTCGCCTCTCCGCCTTGGTGAATAATCAGCGCGACGGCCTTAGCAAAAGTGCATCATGGGCAAAGACGACAAAGACGGCGGCCTGCAGGGGGTCCTCCTAGTATACGAATCATTGTTCAATCGCCTCTATGAGCAGCAATAGCCGTTCGCGTTCCGCAAGAGCAATGATATACCGCCATCAGTTTCAGCTGAGATGCAGGTTTTCTTCTGACGCCGCCGCTCGAGTTACGTCTCGCGGCACTCGCGCATTAAAATGTATATCGTAAAGAAAATGGCGTGGCGAGAAAAAGAATAAGCATAAATCTAGTCAAGCCTTGAATGGGGAGCAAGCGCTGCTAGAGACTTCACACAGACTGATATAGTAATAACGGCTCGCCGACGTTTTCGATCTCGGGAATGGTGCACTTGAGGTCAAATGCTTTGGACAGGACAATTTTGAAAATCTGGCTGGATTAGCCTCTCTCATACAATGCTCGGGGATGGAAAGACGACAGACGTACCTTTTGCACGTTGATGCTATGGCTTGTACTTGAGAAAATCAGAGACGCCCGCATAGCCTTGGCAAACCGTCTTGCCTATAAAGTCGCATGTCAGTCAGCAGAGCATCCCTAGACAAGGCAATTAAAGGCCTTCTCAAGCACGCGTACCTGGCTGGAAATCTCCTCCTGGTCCTGGATCGGAAAGTTGACAAAGTGGTCGTACTTGGTGCCGACCAGGACGGGAATGGCCGTCTTGTTGAAACCTCGCCCCTGCCGGTACCACTCCTTGATGCTGTTGAGCGTGCTCTTGCGCGTCAGGTCAAACATGAACAAGATGGCGACTGCGTCGTTGCAGACGAGCGGGAGCATGTTGACAAACTCGCGCTGGCCGCCCAGGTCCCAGATGGAAAATGTGATTTCCGTGTTGCGAATGCTAATTGTCTTCTCCATGAAATTGACGCCCAGCGTCTGGATGTAGTCCTCGTCCCAGCTGCCCTCGACGTACTTGACCATGAGCGACGTCTTGCCAATCTGGGCATCGCCGACCATGCCGACCTTGATGACGACGTGGCTCCGGCCGTTTGCTTGTTCGCTCGAACTCGGCCGGTACTCATTGTAGGGCGGAGGGGCCGGGTTGGACAGGCCGCTAGCCGGTCTCGAGAGCGACGACACCGGGGGAGTGTGTCGGCTGGGCGAGTCCTCCTCCTGCCTCAGGCTGCCGGCAATGCTATGGTCGAACGAGTGGCTCTGCTGGTGGTGGGCGCCATTGCTAGAGGCGGCTTCCGATGCGCCGTCGAAGCCGGCAAGGGTGTCGTCGGGGCCTATGCTGGTGTCGGCGTCGTGCTGGGGCATGAAGTCTTGCTGCTGGGAAAAGTCCATCTCCGGCGTCTCGACGGCGGTGGCGTCGTGGAACCTGGCTGAGCGATTCGCGGTGTTGGTCGAGGAATCCAAGCTGGATCAAGGGAGAGAGACGAGGGAGAGAGAGGCGGCGGGGTGCTGGCGAATGACGAGCGGCTGGATATGAAGAAGAAGAAGAAGAAGAAGAAGAAGCGGATTGGATTAAAGAAGCAGGGCGGCTGTATGGATGGTTCGTCGGGTATGAATCTGATGCAGCTCGTGTGGAGGGTATCAGCGGTCGGTCGGGGTCGGAGTCGGAGTCGGTTGGTGCCAGCAAACAAACAAGCGGTTGGCTGCGCAGGATACCTTGGGTAGGTAAGGTAAGGTAGGTAAGTAGGTAGAGTAAGAGAAAGACCAAGAGGCGACAAAGGAGGGAACGAAGGTGAAGAAGGGAAGCGGCAGCTGGTGGAACAACAAAGGAAACAAGAGCCGGCCAAAGTCAAGGGCGAGAAAGTCAAACGGCGCAGATGGAAAGCTTCAGCAAGATTGGAGTCTGGAGGCTTGTGGGATTGATAATAGTCGGGCAATAGTAAAGGTAGCTGGAGCCGTAATAGCAGGTGGATGAGGGGTGGTGAGAGTCAGGTAACGAGCAGGGAAGACGGAGCGGGAGACTGAACGGGCCTAGCAGGGGTTTGTGAGGTTGGTGAGGTATGGATTCGTTCAGGCTGGGGACAGCGAGGCTCGGGCCGGAATTACACGCAGCCCGGCGTCCATCACGCCTGGAACTCCAGAGAACATTGACCTAAGCTTTGAGGCCCAACAGCAGCGGAGCGGGCGCGAGAGGGCCAGTGAGTGCGCTATACAGGCGGCTGCTGACCACTAACAGGCTGCTGATGCCCAGCGAGGCTAAGGGGGTGGTTTTGCAGGGCGATGCGTTGACGTGACGTGACGTGACGAGCTGAGATTTGATGGCCGATGAGGGCGAGCAGGGGTGCGAAGAGCGACGAGGTGGGGAGGAGGAGTAGGACGAGGACGAGAGATGACGATGTCAATTTTGAGGTGAATCTGGCTGTATGACCCTGGAGAGTTGAGGTTGATGTTTTGATCTGACAAGTCAGTATGATGAGAGCATCATCTAGAGCATCTCCATAGCGATAGACCGAGGGCAGTCGGTTCCAGCACTTGTTGACACGATTGACTTTGGGCTTACATGTAGTACCTACCGTACTTTGGTCACTACTAGCTAGACTTTGCCCGTGCATCGTCAGAGCAGGCAATTTCCAGGGCAATTCCAGCGCCAGGCACACCCTCGCTCCGGCCAATCACATGCGCCGGCCTACGCCCTCAACGGCATCAACAATCGAGCAATCGACACAGTGGCTGAACCATGTCCCCGCGTGTGCCTGAGCAGGCTGTGGAAGAAAAACGCCAGACTACATGTAGCTCACACACTCTAGGTACCTAGTAGGTATGTTTATGGTGCCTATTACTCCTACCTACTAATACAACTGATATCTATGAAAGAAACGGGTCTTTAATTTCTGCTACTATCGCTATGTACTTCTATCTTGACTAAAGTACGTTGAATAGGTAAATCCTAACTGAAGTATCCATACCATACCAGGTAGACTGAGGTATAGAAATCTAGCGTTAAAACGAGCACGATCATTCCCGTGTTTTCTATCCACCGCATGCTAAGCCACTGGGCCTTGGCTGGATGCAGCCAGTGCGGCAGTTTGCTGTCTCGGCCACTCCGTGCAAGATGCTACCCTGAGGTTACGAGTATTAGTACAGCAACACATCAAGACACAACAAGACAAATTGGAATCAGGTCTCTCCTAGAGTCAAGAGTATGTATGTCATCAATCCTCGCTTATCTGGTGTCCCATCATTGGCCATCTCCAACAGACGCAATCGATATGCAGCTTCAACTTGTGTCATCTCACGTGATGTCTACTCATCTGGTGGGCAATCGCTGCAAGTCAGTTCATTCCTCGGAGCATCGAACTGACTGCCAACCTACACCATCTCAAGCATCACGAACCCTGGAATCACTTTGCATGGCTTGAAGCAGATGTCATTTTTGTTCGTCCATTCATAACGTGCAAAGTCATTGTCAACTGTGATCATCATCCACGCTTCTCCATCAAACCAGCAGGCTCCTCCTCCACGCTCCCACTCCCACCCACGCCAGCATCCCCGTGCCCGACAAAATGCCCACCCAAGTCAGCATCGCAGTCCGAAACACGCTCTTTGCAAACTTCTCCATGGCCTCGCCATCATTGGCGTGAGGAAGCGGGCCATCGGGGACCGGCTTGTCCAGGAACTTGGCCAGCGGCTCCCAGCCCTGGCTCAGCTCCATGGTCAAGAGCTTCTCGGGGGGCACATGCTTGCGAACCCACTCGTTGTGGATGAGGATGGAGTCTGTCAATGATCAGCAGGCACTCTGCAAATCTCAGCTCAGGGGCATCACCAACCTCGGGTCAGTGTTGATCCAATACGGGTTGCTTCACTGTACGGAGGATCAGCAATCGTCCGATCAGCGTACAGGCATGCCGCTGAAAGCGCAGCTTCGACTTACTAGGATCCCAGCTGGTTCAACCACAGCGGCGCCCATCGCCATCCGGGACATGGCCACAGCAGCACCTTGAGCATCAGCATCGACTCGCCGACGCCGTCCTTAATCAGCGCCTGCATACTGCTAAACCAGCGGTCCGGATCGCGCGTCACCAGCACCACCTTGGCCTCTGGATACAGCTCGAGCAGCTCCGGGATGAAGGCATTGGCGGGAGCGTCGGTCACGGCAACAAAGCCCGCGGTGGCCTCGCGCAGGAGCTTCATGAGGACGGGCCTGTTGTCGCGGTTGGCGAAGATGTCGCACCAGAGCTTGACATAGGCTGTTCAACATGAGCGTGAGCACGAGCGCAAAGACATGTGATGCTGAAGGTGAGGATTGTCAAGGGCTGCACCAACCATCTTCGCGCCCAAACAGCTGCGTTCCGCCGTGCATGACCGGCCCCTCAAGCAGCTTCTCCAGCGCCAGTGCCATGGACACGGTGCCGGTGCGGGAGTAGCCGGCGCCGATGACCTGCACGGTCCGCGACCGATCGGTGGGTATCGAGGGGACTCCGCCCATCCTGACAGCTGCGGGAAACTGGTTGATCAAGGTGTCGAATGCTTTTTGTTGATCGCATCGAGAGCCGGATTGCTGCGACCAAGGGATGTCGCTGCACTTATACCACCGACAAGCGCATCAGCGGGCCGTCGGCGGCGTTTATCCTTGTGCTACACCAGCGACTCTATGCCCCCCCTTGGCCAACGCATCCTCCTTGCCGCTGCCGCTTCAACGCCAATATGTCTCACAAGGATGGGCTTGGCAGATGGCAATTTCCGTACTCGCTGGTCTCTATCTATGCTGTCCAAGTCCCTGCTCAACAGATCCGATCTCGTCTCCTTCGTGGAGTCGAAGCCCAATCCCTAGCTTCGGAAGTCGGCGATGCCACTTGCACGCACTCCATTTGCAGACACAGTCGCACTGATCCTGGATCCCGTATCCTGCAGATCTAACCGAGAGGGGAAACCAGCGGAATCCTGATTCTCTTCTGACTTTATATCGACGATTGTGCGACTTGGCATGCATGCGCTTGTTCCCGCTGGTTAATAGTTTATGTTGTTGCCAAATGGCAATCCTGGTTTCTAACCACCGGGTATGCGCCAGGTGGCCCAGCTCACACGTGAAAAGCAATTGGTGAGCAAGGCTAAATTCGGACATATGTACGGATGCTAATCCATCGCAGATATATACTGTGACGCTTTTCGTCTCCTTTCCCCCTTTGGTTTTTTCCCGCCTAGAACACAACCGTCTTGTGTCCGTTCAAAAAGACTCTCCCCTCGGCATACCAGCGGACTGCCGCCGCCAGCACTTGCGTCTCGACGGTGGATCCCTCCTCGGACAGCTTCTTGGGGTCCATGCTATGGTCGACTCGCGTGACTCGCTGCTCGATGATGGGACCCTCGTCGAGGTCGGCGGTGACGATGTGGGCGGTGGCGCCGATGATCTTGACTCCGCGGTCAAAGGCCTGGTGGTAGGGCTTTGCGCCGATGAAGCTAGGCAAGAAGCTGTGGTGGACTGCACGGATCTGGTCAGTATGTTGATGTGATGGAGGAAAGGGAAGAGCTCAGGGCTGCATCGACTCACTGTTGATGATTTTGCCGGACATGGCCTCGCACAGCTTAGGCGACAAGACTTGCATGTAGCGCGCCAACACCACCAGCTCAATGTTGTGCTGCTGGATCAGCTCCAGCACCTTGGCCTCCTGCTCCAGCTTGGTGTCCTTGGTGACGGGCAGGTGGTGGAACTCGATGCCGTAGCTCTTGGCCAGGGGCTCAAAGTCAGGGTGGTTGGAGACGATGATGGGCACCTCGATGAGCAGCTGGCCCGTCTTCATGCGGAACAGCAGGTCGTTGAGGCAGTGGCCGATCTTGGACACCATGATGAGGACGCGGGTGCGGCGCTTGAGCGGGCGGAAGGCATATGTCATGGCGTACTGGGCGGCGAGGGCCTGGAAGTCGGGCTCGAGGTGCTCGGTGGACGAGGGGTCGGCAGCGTCGGGGGCCGTGTCAAAGTGCACGCGCATGAAGAAGCTGTTGGTGACGGGATCGGAGAACTGCTGCAGGTCGAGGACGTTGTGGCTCTTGGAGGCGAAGATGCCGGTGACGGCGTGGACGATGCCGGGCTTGTCGGGGCAGCTGAGGGTGAGGATGTGGCCGGACATGGTGACGGTTTCGAGTTGAGCGGATCTTTTTGTCTGGAAGAGTCTCGAGTTGAGTCGAGGGGCAAGGCAATTGGGTCAAGAATCAACAGAGAGCTATCGGCAGCTTCAATTGGGTCGGAGGAGAGGAAAACAAGGGAAGCAGAGGAAAACGAAACGGAAACGCTAGACGCCACGCTGGTTATAAAGAACACGGCACAGGAGAGAAAAAAAAGAGTCATCCGGATTTCGCTCGGCGAGTTTGGCGGCTTCTGACTCTTGTTCTCTTGGCTGCGGCCCAGCTTGAGCTTCTAGAACTTGGGGACGCCGCTGCTCCACTCCGGGCTGCTTAGCCCTCCCGACCGGGCCTTTGGATCTAGGTATAGATTTGCATCACATAAGCTGGTGGTGATGGTATTGTTGATATCACATAATATTGAGAACATGTCTATGATCAGCCTGTATGCGATTTGTATGTTGTTTCTTACGGGCATTCATGGAGCGATTCATGACTCAAATCAGAGGACAGGTATTATCATGGTAGTAGTATTCCGTGGGGACAAGGAGACGGGGCCGAGATCGGGAGAGTGGGGGTTGAATTGCTTAGTCGTACCTACTTAGTAGTACTAGCATGAAGCATTTACATGTGAGAGCCCTTGACCGCCTAGTACTATCATGATTTGAAGTTTATGATAGCAATGAGGATATAGGATGGTTTGGCCAGATGAAAACACTGTGGATAGACTTTAACTGCCCAAGTGAGATTATCATCTAGTGAAATGCTTCTCTAAACATATGGCGGCAAGTACATGTATAGGTAGGTAGAAACTGTGGTTAAATTAACTAAATCGTCCTTCGTGCTACTCACTGACTGTCTTGCATTTTACAACCCATACGGTAGTCATTAACACACGATGCATCGCTCCCTCAACTTGTCGTATATATATATATCATTACATTTGTTCATTGATTAAGAATTAGAAAAAAGAAAGGTCATAATCTGCGGGTATACTGACTTATTAGATATTAAAAGGAAATCCCAAGCCCTCATAACCATCATTAAACTGTCCATTCCCACAGAAACCACGCCCCAATCAACCTTGGACAACCAAAGCAAACCGTCGCATCAACCGCATCCTCTTCAAGGCCAATCACCATCCTCTCCCCTCACCAGTGATATTACGGCAGACCTTAGACCATCTGCTCAGGATAATGCTGTCCCCCAGCAGCAGCAGCCCTCCCCGGCACCGCCGGTCCACCCCCGTTATGATACCCAGCACCACCATTGTTATGGTAACCATTTCCATACCCAGTCTCGTACTTTGTTCCATTCACGCCATGCATGCCATTGTTGACACCACCAGCACCTCCTCCGTATCCCGCACCGCCACCGGCAAAGCTCTCCGTGCCCCAACCGACCCTCCTCGTAAACGTGGCATCAAACAAGTCCCCATTGCCGACCGTGTACGGAAACGCAACGCCCCTGTTGAGCGGGATGTGGTTGAAGCGCCAGTCCCAGATGGACGCGTACAGCATCCTGTAAGCCGAGAAAGCCATCACCGTACCGATGACGGCGCCGGCAAACACGTCGTACCAGTTGTGGAACTCGTCAATCGTCAGCGCGCCGCCAATGAGCGTCGCGCCCAGGACGGGCGCGTACACGGCGATGAGCTTCCACATGGCCGGGTGGTAGTTGGCGAAGACCTTGAGCTTGGCGTTGAGATACAGCGAGAGGTAGACGAATCCCGCAAACGCGGCCGTCGTGTGGCCGCTGGGGAAAGATTCGAGGCTGTCGTCAATCTCATCCGGGTCGCCCGTGCAAATGTCCCGCGTAAAGTACAGCTGCTTGTACCCGACCCTATCGAGGCCGGACGTCGTGACGCGGCTCAGGTCAGGCTTGCACACGTCCAAGAAATGCGGGCGCAGACCGCCAATGAGCCACTTGAGAAAGACTTGGAAGACGGCGGCGCAGATGAGCGCGTAGAGAAGGCCGATGATGCCGTTGTTGACGTCCCAGAAGGAGCGGACGCGGATCTGCATGAGCAGGATGACGACGATGGGGATGACGGCGGCGAGGAAGGCGGCGAGCCAGATGGGGATGATTTCCTTGCGCAGCGGGTAGCCGAACTCGGGCCAGACGATTTCGCCGTCGGAGAAGGTGACGGGGAAGGATCGCGTGGGAGCGGGCTTTGCTTCGTAGACCTGTTTATTAGAGTCAGTATTGGCTGTGAAGGATAGGTTGTTTTTAAAAAGGGGGGGGGAATAGAGAGAAGAGAGAGAGACTTACGCCGAGGCCGATGGCGCCCATGGCCACCATGGTCAGGATATCCAGCCAAGTCACCTTGAGCCACTGTCCAAACCGAGGCCGCGTAGCCATGCTGTATGTAGCGGGTTGGGCACCGCCGCCGCCGCCGTGACCTCCAAAGCCCCATCGTCTCTTTGTTGTCGGCGCCGTCGTGGGCTCGCCTGCCGCGGCAGGTCTCGCCGGAGCGCGAGCTCTGTGTCCAAAGAGAGGCATGGCTGCCGTTCTATGTATGGACTCTGATGGTGTTTGTCGTTCTTGTTGTTGTTGTTAATGGTGTAAGAAGCTGGAGCTGAGCTGGGCTGCAAGTGCCGTCGTCGACAGATGAAAGTCGATAGGGGGGATGGCCCGTGATGGAGGCCCAACGTTCTCCCTAGGACGAGCAGTAGAACAACTTCAGCTCTGGACAAGCAGTCTTGTTGGCAAACAGATTTCTCCTCCGACACCTCGCAGTCCTTGACCGATCATAATATACCCAAATCCGAGCTTCAACCCTTTCCCTTCCAACAAAAACCAGATCGTGTCCCCCCCCTGACGTCAACACCATCCATCCAAACAAAACCCATCGAAACCCAACCAAAGCCAACCCTTCGTCATCGCCACACAAACACTGCTGTAACCCTGAAAAAAACATGCCAAACACGGTCCATCCCCCTCACGATAATACTACTAGTAGGCCGTCCTGGGATCGAGACCCCTGCAGGCTCCCGCAAATGAAAACCAGGCCAAAGCCGTGAATAGCGTCATACAAGCATAAATTCGTGCATCAAGCTTGGCAGTAACGTTGTTTGAGCACGGCATCTCACTTCCGAGTGTGGGCCTCGCATGAAGCCCAATCACAACGTCATCGCGTGTCATGGCCATCGAGATCCCGCCAATCAATCCACTATTCGGGCTGCTTTCACCGAGCTGGTGCCTTTGTTGGCCGTCTCACCGGATCTGACCGAGAATTTCATGCCAAACACCAAGTGCGGCACCCAGTTGCTATTCACAAGATTAACAGCAACGCTTAAAATCGCCATATAACTAAGGAGGTGGCTGCAGCAGTAGCAGAGGCAGTAGCAGAGGCAGTAGCAGCATACCGGCAATACCGGCAGCAGCAATAGCAGCAATAGCAGTAGCAGCAGCAGCAGTACCAGCAGCTTTGCTCACCGTATGGACGCCTTTAGCGGGCATCAAGCTTGTAAGGTAGTACTACTACTGGTAGTAGACTAGCTTCCTTATTCTCTCCTCCACAATCTCTCCCAAAACATCAACTCTCACAATCCCTGCAAAAGCATCGCTCTCATCCCACAAAATGGATTCGCCCTAGACCAACCCACTGCAGGCTCTGGCTTTTATGGCGGATCATCCAGCGCGAGCAGCCTCCGAAGACTTGTCTGAAGCGTTGTCTTCAGTTCTTTTAGAACCTGAAAAATTTGAATCTTCTCGCCAGGACGCCCTCAAATTGCTTAAGGGATACCAGCCTGTTTTCCTAGCAGATAACACAGCTATATTACTAGAACTTTCTCTTGCTAAGTTACTAAAAGAGGGCCAGACAGCTTTAATAAGTAATATTCTTATTTATAAATAAGAGCTATATTTACTGCAGAACTACCTTATTAATGCTATCTTAAAGCTAAGTATATAAGGGCATTAATTTAAAGTCCTTACTGCTGCTACTGCTGCTACTGCTGCTACTGCTGCTACTGCTGCTACTGCTGCTACTGCTGCTACTGCTGCTACTGCTGCTACTGCTGCTACTGCTGCTACTGCTACTACTGCTACTACTGCTACTGCGGCCACCTCCTTAGTTATATAGCGATTTTAAGCGTTACTGTTAATCTCGCGCTATAATAAGGTGGTCGGCCGCAATAAGGTCGGCTGCGATAGTTGAATATAGAAGCCGTGACTTTGTGTGGTGTTATTGTGTGAAGACAAGCCTGCCATTAGCTTATACTGTAAGCAAGTGTGCAGTAATGGACCTGACGGTGACAAGAACGTTCCGTTATATCAAAAATTGAGGCATCAATCCGCCGACTTCTCCATGAAACACTTGCACACATGGCAGGTAATAACACGCCGCCTTTCTGGGAAATCCCCCCCAGCTTCAGTTGGGGCGCCTCACCAGAGTCTGACCGAGAAAGATGATCCGTTGCTTCAACACCACGCCTAGCGCCAAGTTGCTGTTTGTCCACGATAATCGTCATATTCATTCTTGTCATGCTCTCGTCATGTGTTCATTCTGATAAATCATCAAAAGCCAATCTCATGCCTGAAACCCGCTCAGCCGAATAGTGTCCAGATGCCGAAATCCAAATAGTAATACCGTATTTTCCAAATAGGCCGTTTCTTCATACATATCCAATCCTCCTCCTCCTCCTCCTCCTCCTCCTCCTCTCATATGTAAAACATGGTGTCCCTGAGCCTCTCGTGAACCTGCACATCCTGCTTCAACGGCCCCCCAGCACCGCCGCCGCCCTCCGTGTCTCCCACCAGCGACGGCGCTGCCGAGTTGGTCGGCGTCTCAAACAAGTGGCTGAGGTAGCACCGGCCTCGCTCGCACATAATGTCGGCGTAGTAGGCCGGCGTGCAGTAGCTGACGGCCTTGGTCGCTCGGCCAAACGTGTAGCACATGCTCTGTGTGATGTCTTGAAACTCATCCGCAATGTTCTTGCCCGGCGTCTTGGCGTATCGGGGGCGGAAAATCTCGTCCAGCACAACAATGTAGTGCGCCGGCCGAGCGGTGCCCTGCAGTGCCGTGTGCGCCTGGAGGAAGAAGTCCCAGGTGCGGGCTTCCGTGACGCCTCGGTCGACCACGGTGCCAGGCTTGGTGTTGCCCGAGTTGTCGGCATCGTTCACTGCCGTCGGATAGAAGCGAGTGTGGTGACGCTTGCCGACAATGGCAATGGTCATGCGTGGCAGGCCCTTCTGTTGGTCCGAGGCTGGGTACACCTCCTTGCAGGCGGCGCGCAGCAGCGGCAGCTCTTCGTCCAGCACTTTCTGGTACTGCCCTTCAGAGACTCCGTCGCGATAGACGATGATGTTCTCGGGGAAAGCCGCGTGCTTGCCCTTTGAGCGCCACAGATGTAGACGCGATTTCAACATGTCCTGCAGATCCGCAACCATCTCGTGGCGGCCCCTGGGCTGGAGACTCAGGATTCCGGGCCATTGCCCGAGTTTCTGGTCGATGCTCGCGACCATGCCAGCAATGCTGAGGGCCAGTGGGGACGAGCCAGGGGAAGGATGCGTGACATCGATACCGACAATCATGGTCTTGTTCTCAGAGACGAACCCCAAGTGCGCAGATTCAACAATCTGGTTGTTGCCGCCGAGCTTGAGGTTGACCTTGAGGGCGAGATTACGCAGGTACTGGTCCTGCCCCTTGGGGTTCGCAATCTTGGTGCCGACGCTGCAGACGGTATGGACGCCGTACTTGACGTCGGCCAGAGACTTTATGCGGTTGTATAATGTGATGGGAGTCGCAGGCAGAATGACAAGCAGCATCTGTAGCGTCGCTGCAGCGTTCTTGATCAGATTCTCGAGCTCAGGATCGCCGTCGTTTCTCAGCTGCAGCCGCCTAAAGGGTCGAAGGGGGGCGCTCGCAGCGATGCCAGTGTCGGCCAACACGGTATGAAAGGCCCGCATGGTCTCGTCCAGGCTTTCGGAGCTGAACCTGTAGGCGTTTGGATGTTCAGCCGTCTCAATGTACACGCAGGACCACTTCTGCAGGTTTCCCGTGTTGCTGAACTTGAGGCTCGGGGCACCCCTTGGGATCATGTTCCAGCTGCCGCCAAACGTTGCGACCTGTCGGTTCTGGCCGTAGCTGACCTTTGGGCTTGTAATAACGCGCCCCAGCACGGTCACGAGATTTTGGGAGATTTCAATTCCAAATTGAGGCTGAGGGATATCAACAAGCTGTTCTTCTTGACAGAGCAGAAAAGGGTGGAATGATCAAGTCTTACCAGCAAGGGATTTGTGCTAGCAGACAAGCCAGCAGTCTGCAGGCCCTGGTTGACGATGGACGTGGCATTCTCGAATGGCCTCCGAACGGCAAACCGAATCATTTGCTGGGTCTGGTTCGGATCCAGCTTGGACTTGGACGGCTGGCCAGGCAGCACATAGCAAACCTGGAGTGGCAGATAGGTGGGGTTCTCTCTATTGCCGACATTGACGACGGGCAGCCGAGTATCGTTGATGCGCATATTGTATGCTGCGAAAGTTAGATGGTCTGAGAGTGTTATGCGGCGCGGCCAATGAAGACTCACATCTAGCAAAAAAGTCATAGACAGAAATGTACTGTCCATTCTCTTGGCCCTTGGCGCCCTTTTTCTTCTTGCCGGAAGAAGGTCCAGGCTGGGCTTGGCCGCTGTAGGAACCCCCCTCGAGCCAGAACTCGACGTTCTTGGGCCCAGCCCCGAATGCGCTCACTCTCGGAGGGTGCGCAGAGTTGTGCCCATCGTTCGGGTTGGCCAAGGCCCAGATGGTCTTGATGCGCGGGATCTCCTTGCCATTCTTGTCGACCTTTGGCTTCAGATGGGTGGTCCTGATGCGGAGGCCCTTGATGAACGTCTGTAGCCTGTAGAGTCCTCTTCCGGAGCCTAGGCGAAGGATGAACTGTTCCAAAGGACCTTCTTGGAAGAAGGCACCGTGGCTGGGATTGACATTGACCAGGACACGAGCCGTAGCCGCACGGACACTGGCGAAGAAGCCGCGGATGGCGGTGAGGCAGCTCCCAAGGTCCCATGTATCAGAACTCTCGCTCAAAGAAAACATCTTGGACGACCCAATGGTGGCAAGGTTGTTGGTCGACTTTGCGTAGTGGTTGAGAAAGATGTTGAGGGCCTGAATCAGAGGCAGCTTGTCGTCGTATTGGGCAGACGGGTTCGTCGACGTGAGGTATCCAATCAACTCCGCAGTCGCCAAAGTATTCGTTAGCTGGAGCTTGACCTCGTACTGAGGGCCATTGGCTTGCGGCTCGTCTTCGCCCTCCTGTCGATACGCAATCTTGATGTTCTGGTCATCGAACTTGTGGCGGCTGATAAGCGTCGACTTGAAGTCGCTGACCATGTCGTGCTTGTACTCGGCCAGCTCCGGGGCATCCAGCAGCAAGCGTATAATCTGCGTGAGCTTCCTTCCAGCAGCCGCCGGGGTGACGGAGACGTCGTATCGGTACAGCACCAGCTTGGGCGAGGCTGTCAAGGCGACGTAGTTTGCCCACAGGACGACCTCGGCGCCCTTGGTGCCGTAGGCTGGTCTTCGAGGAAACGACTCCTTGAGGCCGAGAGTACTGAGGTCGATGCCCTTGGCAGCCTGGGCCAGCAGGGCATCTTCGGTCTGGGTAACGGTCCTATCCGGAGCCGGGACGCCGCCTGGGGGACTGTAGCAGTGTTGGTGAGTGTCTGGACTAGTTGCCAAGACGGTTCTTTGTTTCTGGTGATGGGAAGAGACGACGACACAAGGAAACGTGTTATGCTCACGAGAAGACCTGGACGGGCCCTCCTCGGCCACCCCTGGGGGCCCCTCTGCCTCGATCTCCCCCTCCTCCTCTATATCCTCCTCCTCCTCCTCGATCTCCTCCTCCTCCACCACCTCCTCCTCTATATCCCCCTCCTCCTGCTCCCCCTCCGCCTCGCTCCCCTCCACCTCGTCCTCCTCCCCTATATCCGCCCCCTCCTCCTCCTCCTCCTCCTCTCGACCCCCCTCGCTCCTGATATCCTCCTCCCCCGCCTCTCCCTCTGCCGCGAGACGACATCTGAACCGATGCCCTACAGAGCAAGACAAAGGCACTACTAGCTTCGGAAACAAGGTAGAAACTACTAGTAGTACTGCATAAGATAAGGGTAAGGGTACTTTTTTTTTTTCGAGCTCTGGTGGGGCGATTCCCTCAGTAGTCGCGGGGAACCGAGAAGTTAAAAGGTGGAGGATGGAGCGAAAGTGGAGGTGAACGACAAGATGCTGCTAGCATTGCTAGTAAGTAGTAAACAGGCGTGCGGGGCTATGGCACTCTGATGACTCAGCAGGCTCATCAGATGATGCTGTTATAACAACTTGGAAGTAACAGGTCGGGTACGTGATGCATGCTTTATAAAGCAACAGCTCATCAGAGTCTCAATAATACCTAGAGTGCCATAAACAAAGCAGGCATCAGTTCAAGCTCGTGGCACTTGTATCTTCTCTGGTATACCTAGTATTGTATACCTAGTATCATGACAAGTCTCAAAGAAAGCAAAGCAGCGTCTAGACGACATTCAATCATCTGTAATCAGTGACAAGGTCAACACTCTTCTCTTTCATAAACATCTTGAGATCCGCCCATCGTTCATCACTGCCCAAAAACGCCGATACCCATGCACATGAGCTCTAGCAACCAGCCGTCATTCCATAGCTTGCCCAACCCACCGGAGCTCCGCAAACAAAACATACAATAGAAATCAAATGCTCGACCCAAAAAAGGCCTCTTCTCAACCCCCCCCCCCTTTTACCTCCGTCCACGACCTCCTCCTCCAGGCATCCCCGGCATTCCGGGCATCCCAGGCATGCCAGGCATGCCGCCGCCCATGCCCATCTGCCGCATCATGGCCTGCATGTCCATCCCCCCGGGCATGCCGCCGCCGCCCAGCATCTTCATTAATGACCCCATGTCCGGCATGCCTCCAGCGCCGCCCGCACCGCCCATGCTCTGCAGTCGCTTCTGCATGGCGGCCATCTGCTGGGCCTTGTTTGCGCCCGACATGGCCTGCTGCGCCCTCTGCATGTTCTTCATGTTGCCGCCCATCTTCTTGGCCATGCCGGCCATCATCCGCTGCTGCGTCAGGAGGTCTTCCACCTCGCGCACCGATGTGCCGGATCCTCGAGCGATACGCGTCATCCGCGTCGGCTCGTCAATCAGCAGCTTGCCGTCAGAGTCCAGCTCCTTGTCCGTCATGGAGTCGCAGATGTAAATCATGCGCTTGAGCTTGGCGCCTCCCTCCTCGTCATCCATGCCCTGCATCAGACCGCTCATACCAGGAATCATGCCGGCCATTTTTGACAGGGGCCCCATCTTCATAATGTTGGAAAGCTGGTCTCGTAGATCTCGCACCGTAAAGATACCCTCCTGGAGATGCTTCATGGTGTCCTTCTGATTGAGGTTAAGGCTCTGCACGTGCTCAACCAGACCGGCCATATCGCCCATTCCCAGCAGCTTCTGGACGAACCGCTGGGGCTCGAACCGCTCCAGGTCCAGCATGTGCTCTCCCGTGCCAATGAACACAATGGGTGTGTGTGTAGCGGCGACGGCAGAGATGGCACCACCGCCATGCGCGTGGCCGTCCGTCTTGGTGATGATGATGGCTCCAAAGTCGGCGGCTTCCTTGAAAGCCTTGGCCTGCGCCTCGGCTTGCTGACCTATTGACGCGTCCAGCACCATGATGGTTTCGTCGGGGTTGACCGCCGCCTGGATATCAATCATTTCCTGGAAAAGCGCAGACTCCTGTCGGTGGCGACCCGAGGTATCAACAATGATGACGTCGAACTTTTCCTTCTTGAACTGCTCGACACCCGCCCGCGCGACCGCCGCAGGATCCGTCTCCGTAAGCGAGCCGTAGTATGGAATCTTGGCCTTTGTCGCATTCTGCTTCAGCTGGTCGAAAGCACCGGCACGGAACGTATCGGCGCAGACCAAGCACGCGCGCAGGCCCCTCGTCTGGTAGTGTCGCGCCAGCTTGGTACACGTCGTCGTCTTACCCGCACCCTGCAGGCCGACAAACATGATGACGTTGGACTTGCCCTTCTTGGGCTTGAAGGGCTCGGCATGGGGGTCGACCAGCTTGACGAGCTCGTCGAAGACGGCCTTTTGGATCAGGCGCTTCTTGTTGACGGCGGGGGGGAGTTCTTTGAAGTTGACGGTGCTTCGAATCGATTTCCGGAGCTGTCCTACAAGCCGTACGTTGACGTCGGCCTCGAGCAGAGCGGCGCAAATCTCCTTGAGCATGGAGTCGAAGGCCTGGGAATTGCAGTCAGGTCAGTTTGTGTTTGTCTCGTCGCATATTCGCCCCCAGGCATGGCGGGGCTGAAAGACGCCGTGAGTCTTGCCTACCTTTTCGTCGAGGTTCTGCTCGCGCGTGAGGTTGGAAACGGCCGCATTGATGCGGCGGCCGAGGTCTTGCAACACCATGATGGCGGTTGTGTCGGTGTCGCTGCTGACTGGAGCAGTTGCAGAGGTGCGTCAGGCGATGGATGAGGCGCTCGACTTCAAAATGCTGGCTGGCATTTCGGGGGTTGCTGAGAGTGGGGCGCCATTGGCTGTGCATTAACCTTTCTCCGGAGCCGAGCGCAGCATCATGAACTGCGCAACTGCTGTACCTTTAAATGTGACCTTTGTTCCCTCAAGAATTGAGGATAACTGAGGATAAGTACTCGAAAATGTAGTAGAAATAGTCAATGGTCTACTGACCTCAACGAGCAATGTATGTGGTGATTACTTATGCGACGACGAGCTGGAGACACTCTGTAACAATCGCGCAAGACACAGAACCAGTCAGTCATTTGGGCGCGTCCAAGTCAGCAGTAGGTATTCAGAACAACGTTCCCCACCCCCCAAAAAAAAGAAACCAGGTGTCTAAAGGAGATTGATCTAGTGCCTTCAACTTCAGGTATCAATAGAGTATCAATGACTAGTTATATCAATCAGGTAAGTTGGAAAGCTCAGGGCTAATCGTCCAATTCATCAACTGCATACTAAACACTAAACATTGAGTCTGTTCTCGCTACGGCCCGAAGCGTAATGCAGCACAGCAGATAACCTACCATCATCATGCAACATGAGTTGGCAATTCAATCCCAATGATCAGATAAAAGCGGTCAACTTCTCAGACACCTGAAAGAAGACCGACGACGGAAACGAGCAGATGCCATCCACGATGCAACCCTACCCACCCGTCTACAGTATAGATTATCGATCAGTTGGGTGGTATACTCGTACGTACTATCTGTGTAGTGCTGCTGACAGAGTCCGGATAATATCGCCAATGCTACACTAATTCTCATTAACAAAACAGACGAGGTCATAAACCCAGCGAATTGGCCCAGCATTTGAGACCGTGATGACCGCTGGAGACACATCTTCTCCTACTGAGAAGATCTACATTGGAATATTGCTATTCAATTCAGCTCAAGCGAAAACCCCAAGCAAAGGCTCAACCACACTCTCCATACCTAGGTAATTCACTACTAAGCAAAATTCACCCGTCGGCAATTTCGTCGACCCCCACGGCCCCAACATCAACCTTTACCAGAGCCTCCTCATCAGCGGCGCCCTCAAACACTAACACACAACACACCTCCAGAGAGTATTGTACGGCCAAGACAGTTGCAAGTCTCAACCCCGCATTCTACCCCAGATTTTTCTGTCCTCATCAGTGCATCACCGGGGCATAGATTTTCCTGGCCTAATGCACGCAGCTCGGGCATATTCCGGAACGTAAAGGCCAAGAAATCTCCTTTGCCTGGCGGCTAAATTCGTCTCGACACCCTCATGAGAATTGAAGGTGAGATGGGTGTGGGCCATGTGTGCCCCGTTGATTCTATGGTGTTACGAAGTCAATTGGGTATCAATCAAGAACTACCTCCATCGTGACTTGATGCCATCCATAACCCATCCTCACAATGCCAGTCCCTTGGCCCCCTTTGTCCATCTATACAGCGACAAAGCTCTGCGTCGTGAACGATGCTCGTCCCAATTCGTAGTTCCTGCACCTTGAACACTATAAAGCGTAGATCGCAAAACGGTACGAAAGTTTTTCTAGCTAAATGTCAACATCCTGCAGCATTTCTCACATAAAAGGGACGAGGGCTGCATACCTGGAATTCTGTGCTCAGCGTCACAACGCACACCTCGTGAGCTCGAATAATGGTCTCACACGCCTGCGCAACCGACTCGTTGGGACCAAGCTGCGGCATCCTGTCCGCGAAGAGCAAAAGAATGAAACTCCCCTGCAGCAGATAGATCCCGAAGAGATAGGACATGAAGGTCAGTTCCGGATCGATAGTCAAGATAGTCGAGACGGACTGCGACGCAGAAATGGCATGCGACGCGCATTCGTTGAACCTTTTGGACGTGATCCAATCGTCGCCGTCGTCCAGCATGGAGATGGCATCCCATTTTCCATGGAGCAGCACGTGCAGCACGTGCAAGATGTGCGTGCTATAGGCCTTTGCCAGCCGCATCTTGGAGGGATCGCCTGCGTTGTAAGGGGCTGCGGACGGGTGTGGATGGGAAATGGATGGCCTGGAAGGCATTCCGGCAACGATCCCTTTGGGCGTGTGAATAGGCAGGGGCATGGTGCCGTTGTCGTCGCCGTCTGGTGACAGCGCGGCGAGACTCATTTCGTAGGCCGAAAGCAGCCCCTGAACGACGGCCACGGAGTGTGAATCGTCGAGGCCTCCGAGTCTCGGGTGACGGCGCCGATGATGGACCTCTATAATGTCGCCTAGTATCGCCATGAGGGGTAAAAAGTACTCGAAAAATGCAGATCCAGAGGCAGTCGTGGGCGGTCCGATTCTTCGGGCGGGAATCTCACTGGGCGAAATCGTGTCGAGGTTCTCCCAGATGGCTTCGGGAAGAGGTGCTGAGGCCGGTCAGCAAAGGGTGGACAATGAACAGATTGGGGGCAGGTTTTGGTCCTTACAGTAGACTTCGCAGTACGAGTCAGGGATGGTAAGGGCAGAGTTGAAAGACAGGGCCAAGTGCCGGTCCAAGGCATAGAGAAGCCAAAAGACTCGCCGGCGCTCTTCTCGCAGCTCGAGATTGTACAAGCTACCATCCTGCTCTTTTCGACACGAGCAGAGAGGATTCGCGCAGGGCGTCACGGGTCCGGCGCATTGCTCGTCCTCTCGGTTGAGGCCCAGCGCAAAGGCAAGTCGCGTTGCCTTGGACCACCACTTGTAGCAGTCCGACTTGAAATCGGAGCCCGAGACGGCAATGGAGAGGAGGATGAAGGTGAGAACATCATCGATCTCGCCCGCTGGCTCGTTGTTGACTGTTGTCTTTGGCATTGTCGGCGCATTAGGAAGCCGAGGGTGAGGTGCTTCATTTTCTGCACGCAGACCACCTGGGATATGTCAATATGCGTCCCACATCGTCAATTTCCGTTAACAATGGCCTACCATGAATTCGTCGCCACCGGTCCGGGTCACGCTCGGATATCAGGGACGTTGCTAGGTCGTAGAGATCGTTGACAACCTTGGCCCTGGAGCCCGGGACATGCAGCATCATGACATCGGCAGTCTGTGCTACACACCAGAGTATGGTCGCCAGCAGCGCCGGGGTGGTGTATCTGGGGTTCGTCGGGTGCACAATGGACTTTTTACGAAAGACCCTAGTCAGGATATAGGGGGACGCAACACGAAACAGCGAGCTTCCCGGATCCGTCAGAAATATGTCGAGCAAGTCGCACGCAACAGAGGCGGGGATGATGTTGCGGATGTACGGCAAGATGGGCTCCAGAAACTTGTACCAGCAGTCCTCGTTTGGGGCTCTGTGGAAGAAATCCAACATCAGGCCCCCGACATCGTGGCTGGTCGTTGCCGCTGTGCTGAATGACTCTCTGTTCCGCTCGTGGCTGTGCGTCGACTTGCCGGACGCCCTGTGTTGGCGGTTCAGCTCGGCATGGGGCCTGGTGTTTATCGGTGACGGGTATCCAACGCTCTCATCGGACACGACGACTTCCGAGTCCCCAAACTGCCCCTCAAACACATTCACAGACAGGGGGTTGCTTATGGAAGCGCGCTGCGCAGAAGGCGGTTGGAGTCCAACTTGGCTGAGAGACGGGACGCTGAGCGGAGGGGCGGGTCGACTCTGGGGAAAGGGTGCGCTGATGGAATGCAGCACGTCTGGGCGAACGTCGGACATGGCGACCCGATCCCTCGGATCCAGGGGTGCACCTTCGGGACGAGCCGAGGTTGCATCCGTTGGGTCATCAAAGGGATGCTGTGCGACCGTGCTAGAGCTGATGCTGGGCGAGGTGGCTGACAGAGACGAGGGCGAGGCCTGCGAGATGGCATTGCCGTAGCCCATGGCGTGGCCGTTGCTGCTGCTGCCGTTGCTATTGCCATTGGCGTTGCGACTCAGGGGAGAGTCGTTGCGGATGCTTCCACGGCGAGTTGACAACGGCCAGGATTCCCTTCGGGCGCTGATGTTGCCGTTGTTGGCCGTAGCCGAGGCCGGTAGACGGCCTCTCTTCTTGACTTCACGGTTATAACGACAGGTGTATCCGTAGTCTTGATGGCAGAGGCAGCATGTTAGAGAAGGTACATGTATGATTGGTATGAGGTGAGACAATGAGAAGAGGGGGGTTGCCGCATTCCAGGAAGAAGGACAAATGGAAGAGACATGGTGCTTACCTTCGCACCGACGACAAGGACTGACGCGCACAAATGTCCCGGTTAGACACCATCACTGATATGCAGAAACCATGAACCGTCCCAACTCACCACTCGCCATCGCACCGCGTCCTTGAGGCGCTGCACTTGTCGCAAGCCCTCCGGGTCCGCTTCCTCGGCCGGGCGTGCTCCGTATCGGGCGTCTCGCTATGCTGCGCCAATGAGCCGACAAGAGGCTCGGGGCGATCCCGCTCTTGGCCGTCGGCTTCAGCTGCCATGATCCTTCTCGCGTGTTATCTCTGCCTTTGTCGCAGGGCTGAAATGCCGATATCCACAGTTTTGACTCGCTATCTGCCCATCAGGAGCAAAGGATGAAGAATGGGGCTGGCGAAATACCCGAATCACAAGGCAATGGAAGACAAAGAGACAGCAATATCCAGGGGTTGATTGAGGCTGAGGAGGAGACCCGACGGATTGGCGAGTAGTACTAGGCGGATACGGCTGGGGCTCGACCGGGACAGGAGACACAGCTGGTGGCCCTTTTTATGGCAGAAGCAGCTGGGGACAGGGCAAGAGGACGAAAACCCGAACTACCGGCCGCTGGCATCCCATTTAGTACTTTTGTGTCAGAGCCCTCCTTTTGCCTTGCCTGTCGAGGATGCGGGGAGAGGCCAGGGAAAAGAGAAAAGGTGCCATGGCATGAGGTTTGCAGCCTTTAGTTTAGCCATGAGCCCCTGTCTGGAATCGGGCAGACTCTGCCACTCTGGCTGTCAGTTCTGTTGCATGTACTCTTCAAACGCTGCCGGTAGATGCAGTATTACCTAGTGCATGTTTGGACATACGATACTGGACTAGAGCAGGGCCCGTCTGTTGCCCGTCATGCTGCTTGGACAAAAGAAGCAAAAAAGGCGCGATTCCCCAGGTTTTTGGTCGAAATGCTGGGGGTTTGTGGGTGGTGGAGAAATAGGGAAAGACTGGAGAATGGAGAGGGTGGAGAACTGGACCTGATGCGACGCTACCGGTTCCTTGATTCTCGACCAATCAGGCGCGGGCGGTGATTGCATTCCGTCGGCAGAATGGACCAACCAGAGCCTCTGTCGTGGCTTCGCAGGGCGGTGATGACGGGACCTTACTCGTTTGTAGGTACCTTGGGTAGCAGCAATGCGGAGAAGCCTTCGTACTCGAGACTATACTGTTGTCCATAGGTAATATTCATCGTGTACTCTTTAGTTCATTGCTGGAGAGATAGAGCTACGTACTACTACAAGAAACTGGCAGCACATGTGTTGCAGCTACTACTACTAATGCACATGCAAAGTGTCGGCACACGGGACATGGGCCCTGGCGGAGTCAGCCGTTGGCCTCGATGGCTACCCAACCATCAATGGCAAAGCACCGAGATGCCTGCTCGGGAAGCAGAAATTAGGCCGAGGTGCATCGTCGAATACGAGTGTGACCTTTGACTGTCGAGTCCAAGTGATGGTTACAGCCCAGTTCAGGTGACCAATTGCTTGTGGGAAGAAGTTGATTCCGACTCAGAATGAAGCTCGTCGAGAAGGTTAGATACTAGTACTAAGGTACCTAGGTATAATAGTGATCCAGGACCATATCAGACAAATGCTGTATCTTGTCGTGTCGAACGACCTCAGGGTTCTATACGAAGAATGCGACACAAACTCAACACTAAACAAACAACAAAAAGCCTGTCCCTAAGTATGATGCCAGAATAACGCCGCAACATATGCAAGCCCTCTCTCTTCTCTCTTTCTCTCTCTCTCTCTCTCTCTCTCCTCTCTCATTGACACCAGCATCCCCTCAAATCCAGGCTCCGTCCACGCGATACACGCTCCCACTCACAAACGTGCTCTCGGGCCCCAGCAGAAACGCAATCACATTCGCCGTCTCCTCCGCCGTGCCCTGCCGCTGGAACGCCGTCGGATCGTCAAACGGAGCGTCCTTTGGCCGGCCGGAAAAGTCCCAGTTCTTCTGCATCAGCGGGGTGTAGATGGCGCCGGGGGCCACGCTGTTGACGCGGATCTCGCGCTCGCCGTTTTCAAGGGCGGCGGCTCGGGTGAGGCCGACGATGCCGTGCTTGCTTGCGTCGTATGCGCCGTGCCTTGCAAAGCCTGGCCAGAACAGATTAGACAACACTCGGGCACATATCGATGGGGGAAAAACAAGACGGCAAAAATACCCTTGAGGCCGTGGATGGAAGAGACATTGACAATGGACCCGCGGTCGACGATATTCCTCAGCTCGGCCCGCATGCAGTACATTGTCCCGGTCAGGTTGACGCCAATAATCCTATCCCATTCATCGTCGTCGAGCTCTGAGACTGGGGACACGCCGTGAAACTTTCCAATGACTCCTGCTACGTTGGCAGCGCCGTCCAGCCGGCCATACTCTTTGATAATCGACTCGATCCAGGCGTCAACCTCCTTTCGCTTGGAGACATCCACCTTGGTGACCATATGCGGCACCCCAAAGGAGCTGAAATAGTCCTCGGCAGCCTTCATCGCTTCGTGATCCACGTCGGCGACGCAGACAGTCGCTCCCCGTCTTGACAGTACCTGAGCAGTCGCCCGGCCAATGCCGCTCGCGCCGCCCGTGATGGCAAACACCTTTCCGCTCAGAGGCAGTGGACCGCTGGGGACTTCGGGCGATGACAGCGGCGCCGCCACGACCTGGGGCGCTTTCTGGACCATTTGGGGTTTCTGGGAGGGTTTAGAGAAGCCGTTTCGAGAGCTCGAAGGCTGTGACGACGAGCGAGGGACAGACTTGGAGTGACCCATTGGATCCAGGGACGACGGAGAGGCCGGGCTTGGCGAAGGAGGATGGTCAAGAAGGGATGATGATGGGACTTGTGAGAATCACAGCTTGCCTGCGGCTGACGGCGATATATAAACGTCGAGATGAGACGGCTGAAGAGCTAAGATTCTCCGCTAAAGGAGCGTGAGATGGGTGGAAATCTCCGATCCATCTTGCAGACCCTTGGAAAGAAGCCGGTGACGGGTAATAGTCCGCAGCAAGTCATTGCATTTCACCGTGGATTTGCTATCTTGAGTCTCAAGCGAGACGTGTCTGGCTACGTCTGATTGGTATTGAGCAGCTTCCGACGGGGCGTCGATTGGGGGCTGGTAAATAGCCGACGGGTATAATGGGGCATGGCGATGTGTTATTGGCTGTTGCGGGCTGATAAGATGGAAGTTGTTCAAAAACAAAAGACGATGAATAAGGTGAAGGGACGAATGATCGTATAAGCAAAGGGAGATGGTTGTAGATGCCATTTGCTCGATTTGGCCAAGGTGAGTACTATGCTTGGCGCTGAAGCTCAGTTACATGAGGTACCTATGGTAGGATGAAGTCTTGGTTGCACTACAAGACAGGTGAGACAAGCAATGGAGGCGGCTATAGCTGACTTGGGGACTCGAAAAGCTATTCTATGATATGTGAACTTGATAAAGTTTCTTCGAGATTCTAAGAAGATTGAAAACCAAAGAATGAAGAAAAAGCAATCGAAAAGTTGGTAGAATACTCGACCCAGTTCCCAGCGATTCTGATACAAGGGCCGTGTAAGTGCAGCCCTGAGTGCTCGTACCCTACACAACCCGGAGGAGATCAAAACCAAAGAACAAGCACAACAGCAGAAATACGAGGATCAGAAGGGAAAAAAGAATAACACTGGGACTTTTTGATTGTGTCATTTACGCAATCAACTCAGTGCCAGAAAGACACCTAGGGCAGATGCTTGTCGACCTATCTTGGCAAGCGAAGAGCTCTCACGGTTTGCAAGGGCTGTTGAAGGTAAGTTGCTGAGTCTCCGAATGAGCGAATGAGCGATGAGCGCAGAGCCGACCATGTTGCCGGACTCATGCTTTTGTAAGTGAACAAGATGGTAGTGATGCTCGCGATTGAGCTTAGTTCTTCAAGTCGACTTTTCGAGCTGAGCTGAGCGGAATCATCATATCCGTGAGTGCGGTGAGATGCTGTTATTAAGCCTCTTGACGAGGCCTCGAGTTGTTACTCTCCACTCTAGCATTGTTCAATCACACTCTATAAGTTTGATCCGCTGAACACAAAGTTTCAATTGACTAGTATGTGACCCGTTCAATCTGATTTGGTGATATAGAATTCGAAGTGGATGGTTAGTCGGGCTTTACGATGGGCGCTGATGGCATGCTGTTGGTTGACCTTGGAGCTGAGCCATCTTGACAGCCAGTTCAGCTACGCTGTGGCAAACCAGACACGTATCGGATATTGATTGAATCGAGGGAAACTACAGATAAACAGTCTTTTGGCTGCTTACATACTTGAAAACTGCTGTTCTTGACTGCGATGCATTCTCTGTTAACGCCTGTTGAGTCTGGCAATGCCTCGCATGCACTTACACGTACCTATGGAAGCTACACTCCCAATGAAGCTGAATTATGTCAACAAATGAACTCAATCAACTCCATTTCTGATTTTATAGAAGCCTTTTCATAAGACTCTCGAGGAAAGACGTCAATATTTCCATAAACACTTCTCACAAGTAAACACGCACGCACATACACTCTTACACAGAGCAACCCAAACCGCTTACACCTACCTACATACAGTACACCAAGACGGACACAGAACAAACCCAAAACCAAAACAGCCAATTCCTATCCGCCACAATCACCCCTTGATCAAAAGCAATCCCCATTCATTCTCCTCAATCTTCAGTTGGCCGTCTTCCAATCTCAGTTCTCACCCTCGAAATGCGGGCCACCCCATCGCATCACACCCGCGTTTCCTCCCCCCCAGGTCGGACGTCATGCCCACATCATATCCGCCACCCGCCTGAAGTCATTGACACAGCACTCGTCAACCTCTAGTCAAGCTATTACATATAGGTACCATATAGCTATACAATAATAAAAAGAGCCCCAAGTATCCAACCTGCAACCTACTTGCCTCTAACCTCAATCCAACTCCTCTATTACTATCTCATTTCAATCCACCTATACAACTATCCAAAATGATGTCCGCCAGAGCCCTCCGCACCCTCCGCCCAACCCTCCTCGCATCCTCCTCCCGCCCCTTCACCACCACCGCCCGCGTCCGCGCCGGCTCCGGCTCCGCCTTCAACAGCGGCAAAGAGGACCTCGGCGGCCCGGGAGGCCAGCAGCCGATCCCGCCGAACCCGGGCGGTCCTGAAGCTCTCCGCCGCAACTGGTGCGTCTTTTTCCATCTCACAACCCTGCTCCCCAAACCCCAAGAATTCCCGCCCATTCTGGAGAGATGTGTGTGTGTTTTCTGATGAACTAGTTTGGCTAACATTAAGTGAAAAAAAAAAAAAAGGCTGGTCATTGGCGGCGCCGCATTGGCCGTGCTCGTTGGCTACAACTGGATCTACAAGAACCCCGACGAGGCGCGGCAGCAGCGCGACAAGACGCTCGGCGAGATGAGCGGCAGGAATAAGACGGAGATGGGCGGCTTTCGACATGACTGAGCGGGAGGAGTGTCTGCTCTGTCCGGGGCTGACCAAGTGAGGTTATCGGACAAAAAAGCATGATGTGTGATGATGGACTGAAATGGATTGCATGGGAACCAACTGACAGGAGGAAATTCATTCATTTGGATGTAAGATTATAATGGAGGAGGAGGCAACAAAGTGTACATTGGAAGTTCACGAACCAGTCGACGAATCAACGAAAAATAACATTTTATAATACGAAATATCCTTCAACACCTCGAACCTCTCTCCTCAACTCGGGTATCATCATACAGTACCTATTCTCGCATCCCTCACTCCCTCTTCTTGCCGCCCTCCTCCACCTCAGCCCTCACCACATCATCCTTGCCCTTCCCCGTCTTCCCCTTCTTCTTCTTCTGCTGCTGCAACAGATAATCACCCCCCTTCACCGCGCTATATAACCCCCTCAATCCCGCCAACGGCCAGAGATCCCAGACCCTCGCCCGCAACCTCGTCCGCCACGTCGCATTCCGCGCCCTCTCCTCGCCCTCCACGTCCACCTTGACCTTGTCGTACACGCTCGGCAGGTACTCGGCGCCGTACTTTTTCCTCAGCGCATCGTACGAGCTCCTGTCGTAGTGCGACCAGAACTCGTCCTCGGTGTAGTACGCATGCGCATACAGCCACTTCTTGCCTTTCAGTTCCTGCACCTTGCGCTCCAGCGCGCGATTCTTGTCAATCACCTCCCGCCGGCTCCCCTTGACGCCGCCCCAGACGCCGAAATTCATCAGGTCGGGCACGTCCGGCCTTGCAAACTCCGAGTGCAGCCCGTGTCCCGAGTCCGGGTCGTCGCGACGGACGCGCAGCGGACAGATCCACAGCGGGTAAATGTGCAGCTCCTTGTCCAGCCAGGCCTGGAACTCGACGACCTTGTCGTATGGGACGCCGACGTCCTGCACCATGTAGTAGTCTGCGAGGCCGCTCTTGTGGACGGCGCGGTACATCTCGCGGGCGTGCATGAAGGGGTCGAGGATGTATCTCGTGATCCGGTTGAAGGGCGTGAGAAAGTATCGGTAGGCATACACGGCCGTCCAGAAGCCGCCGCGGTCGTAGCGGAAGAGGTAGTCCTGCAGCGGCACAAAGTCCGTCACGGTCGCTGCCTTGTTGTCGTCTCCTCCTCCTCCCTTCTTTGCCGTCCTCTTGAGCTGCTTCACAACGTCCCTGGCTCGGGTGTAGAACCAGGGATCGCTCCGGCCCAGGAATCCCACCGGCTTCGTCCCCTGCGGCACCTCATCCACCAATCTTCCCGTGCACACAACCGTCGTGTCCATCGCAAACACAATCGCGTCCACATAGTCGTTCTCTTCCACGGCACACGCCGCCTGAATCTTGCTCAGCATGTCCTCCGCGCCCCTCGCAAGCTGATACTCGAGCCGCACGTACGCCTTGGCCTCCTTGAGCTGCACCTCCAGCAGCGTGACCACGCCCAGCGTCCCAAACGCCGAGGCCGCGCCCCAGAAGAGGTCCTGGCGCTCCGTCTTGGACGCGCGCGCCACCTCGCCGTCGGGCAGCACAATCTCGATCCAGTTGATGTTGGCGTCGAACGCGCCGTAGCGGAACGAGCTGCTCTCGCCCGACGTCCCGGAGAAGCCGCCGCCGACGGTGATGCCGGGCAGCTCCATCACGACGGGCGGGACGAGGCCGTGGCGCAGCGTCGAGCTGACGAGGAGGTCCATCGGCACGTTGGGCTCGACGACGGCCGTCTTGGAGGCGGCGTCGACGGAGAGGACATGGTTGAGCGGGCTGGTGTCGATGGTGTTGTCCGGGCTGCGGTGGGAGCGGCGCGTGCTGTTGGTGGCGCCGTGGTAGATGCGGAAGGGCTTTTGGAGGTGGTGGAAGTGCTTGACGCGGGAGGCGATGCCGGAGACGACTTTGTCGTGGGCTTCCATGGCGGTGGATGAGCTCTGTAGTGAGTGGTCTATGGCATTGGTGAGGAGAGAGTCTCTAGAAACAATAAACTGAAATCATATAAACGCGCTGTTGAACGAGTGTGAGCGTGAGTGAAGGATGTTGAACGGCCTGAGATGAGATGATTGGCGTCGTCTTGGAGATTACCTGCATGCTTGCTTGCCTGCTTACGTATTGTGTGTGACACAGCCACATGCATGGGTAGCAAGACCAACAGATGGCTCGTCAGGGATATCGCACACATTGAAGCCGAAATAGTTTACATGTTTTCAGTCGTATATAGGTAAAATTCAAGAGCTGGGCAAGAGCTGTAAGTCACCGAGTACGCAATGTTTGGGCATTCACAAACATACACCATCACGCACTACCTCGGCAAGTAAATGAGACTCATGATGTATATACTAAAGCGAATCCCTTGCGCCGTATTATTTTCGCAGAACAAACCCACCATTCTCAAGCACACACATGTACATTACACTCAATTCCGCTTGTCCCGCTTGTACTTGCCAACCTGCTTCGGCTGGCTGCCATACGCCCTCCTCCCCTGCACCTTGTCCCGTCCCATGCTCGCGCCCAGCGTAATGTCCACCCGCGGCGGCGTGGGGAAGCCAAAGCTCTTTGCAATCTTGGCCAGGTCCAGCTTCTGCACGTCGTAGACGGAGCGCAGGCTGTGGCTGGCGTAGGCGTGCAGATACGACTTGAAGGCCTCCTTGGCGCTCTGCTGCAGGTAGTAGTTCTTGCCGATGAGCTTCTCCAGCTGGGACTGCACGTTGATAATCTTCTTGCGCGGAAACTCGAACTCGACGACGGGCACGCGGGCGGCCTTGAGGTAGGACAGGAAGCCGACTTCGTTGGGCTGTTCCATGTGTTAAGAGGCGTTGGATGAAAGATAGGTGAGAGATGAACGTACCTGAAGGAAGAGCAGACTTCGTCCCTTGCCATTGGCACCTCGGGCAGTTCGGCCCACGCGGTGGATGTAGTCGCGGGTGTTGTCCGGAGGGTCAAACTGGACAATGAAGTCGACGGCGGGAATCTGTTCTGTGTCAGCGACAAAACGCAATTCATCAAGTGGACAGGGAAAGGAGAATATGCTCACATCCAAACCGCGAGCCGCCACATCGGTACAGATCAGGATGCCGTGCGGCGCATTGCTAAACTCGAAAAAGGTATTGGTCCGCTTCTGCTGCTTCTGCTTGCCGTGCAGGTCCAGCACCGGGCAGTCAATGTAGTTGAGCAGCTCGGCGTAGTACTTGACGCTGTTGCAGCTGCTGAAGAAGACAATCACCTTCTTCTTCTTGGCCTGCATTTTCCGCAGGAAGGAGAAGAGCAGGAGGAAGCGCTCGTCGCCCTCGCATAGGACGTAGCCCTGCTCCAGGCCGTCGACGGTGCTGTGCTGCTGCTCCTGGTCGACGTTGATGTATAGCGGGCCGGGTCGCAGGGAGATTCGGGCCAGATCCTCTGCGCGTCATATCAGCATACACGCCCTGTGATGATTTACTGGAGAGATCAGAAGGGATTACTCACCAACTTTGGTTGTTTGTGTCGCGGAAAACAGCATAGTCTGGCGGTCCTCGTTGGACAAGACCTTGACAATCTGCCGCATTTCATCCTCGAAACCAACTTCCAGAATACGGTCCGCCTCGTCGATGATCAGCGACTTGAGGTTCTTGAAAACAAACTGGGTATTCAACAGATGATCGAGCAATCGGCCGGGAGTCGCAATCAACAAATTGACACCCTTGGTCAACTTCTCAACCTCTGCCCTTCGGTTCGCTCCGCCAATGACAATGCCGTAGGTCTGTGAGTGGTACTTCATCAGCTCGCGCGCAACGCCAAAGATCTGGAGCGCGAGTTCTCGGGTCGGGGACACGACGATGACGCCGGTGCCGTTTCGCGGCTTGAATCGCAGGGAGCTGAGGATCTCGATCGCGGGGATCAAGAAGGCGAGCGTCTTTCCGGAACCCGTCTTGGCCGCACCGAGGACGTCCTTGCCGGCAAGGAGAGGGGGGATGGCCTGTAATGAAGCATGTCAGTTAATCGTGTGTGCCATTGAAGCGCGAGAATTGAGTAGGTGGACGAACACTGCGCTGAATGTTGGTCATCTTGGTAAAGCCCATCTCCTGGATCGCCTTCATCGTCTTCTCGGACAGCTTGAGGTCCTCAAACTTCTGCGAGTCTGCCATTGTCGATACTATGGGCGCAGACTGGGTGGGTATGACATCTCCATCGCCGTTTCTGGTTGCGGTCTGGTCCTCGAGGTCTGATCCGCCCTCTGACTGTCCATCCTCGTTGTCGTTGTCGTTGTCGTTGTCGTCGCTTCCCTCATCCTCGGCCTCGACTTCTGCGTCCTCTTCCGCCTCTACTTCATCCTCCTCTTCGGGCTCGACCTCTGCCGGGGGAGGATTCTTGAGCTTCTTTGACTTTTTGGTTCCGTCGGCAGCGGCATCGCCCTGCTTCCGCTTGCGCTTGTTGTTCAGTGTGGCGGCGTCCATGGCGAGTGATTGCGTTGATATTCGAGGAAGATGAGATGCGATGCGATGCTCTGCTCAGGCGGGTCGTGATGCAAATTTCAAGCAGCAGAAAGATTTCGCCAGCAATCGGGAACCGATAAGAAAAAAAAGTTGCTACTACCAGTAAAAAAAGTTGCTAGCCTGCGATTTGCGAAAAACAGGGTGGGGGTGCGCCACAGTTGCCGATGGGGCTGGTGGCACAAGCCACAATTGAGATACAAGTCCTTTGTACCTCTTACAGACGCTCATCACATTGAAGGTTGAATCAGTCTTCTTGTTCTCATTACTTATCGAACGGGTGCTCATGCTGAGGATTCAATCCCTTATCTTCACGAGTTCAAATAATCCAGCATCATTCATTTCAAAATGACGTCCATCACAACCTGCTCCTGCCCGTCAGATACGTCTGCCCCAGCTTGAGCATCTCAACCGCCTCCTCCACCATCTCAGCAACAATCTCTCCCGCAGGCTGTATCCTATCAATCGCACCCGCAACCTGCCCCATCAAGTGCGGCATGTCCACGTCTCTGCCCTCGTCCAAATCATGCTCCAACGGCACGATCCCTTTGTCGCACAGCGCCTTGATCTCGCCCGGCCGCTCGTGCCAGCTCCGGATATACTCATTCGTCCTCATCCGCAGCGGCCGCCCCGAAATCACCAGCGTCCGCTCCGTGCCCTCGAAGCCGCAGCTCACGACCGCCTGTTTGGCCTCCTCGCTGCATCCCGCCTCCACCGAGGCGACGAACCGCGTGCCCACCCAGACACCCACCGCGCCCTGCATCAGCGAGCTGGCCAGGCTGCGTCCGTTGCGAATCCCGCCCGCGGCCACGACGAGCGCCGTTGACCCCTTGAGCATCGGAGGCTTGTACCGCCTCGCCACGTCCACCACCGCCGGCACCAGCACTGAGTTGGCAATGTCGCCCGTGTGACCGCCCCCCTCGCCGCCCTGCGCGCACACAATGTCCACGCCCAGATCCAGCGCCTTGACTGCGTGCTTCGGATGTCCCACCATGTTCATCACCAGGATGCCCTTGTCGTGGAGTCTCTCGATGATGTGCTTTGGTGGCACACCCACCGCGCTGACAAACAGCTTCGCGCCGCTGTCGATGGTGATGTCAATCAGCTCGTCCAGCTTCCCGCCCGTGTAGTCGTGGTTCGTCTTGCGCGCGTTGCCGCCCACCTGCGGCAGCGCCAGGTCCACGCCAAACGGCAGGTCGGGGCTCCGCAGGTTCGCCTTCATCTCGGCGACAATGTCGCGCAGCTGGTCGGGCGTGTACTGAAAGCCGCCGATGACGCCCAGGCCGCCCGCGTTGGAGACGGCGGCAGCGAGGCGGCCCCCGGATGTGCGTGCCATGCCGGCGAGGAGGATGGGGTGCTGGATGCCGAGGAGGGTGGTGATGGGCGTGGTGATGGGGCCGGTTGGCGCCATGATGCAAGATTCTGTGAAGAGTTTGGAAGTGAATCTGTAGATTGATGATGCTTGCTATGATGGAATACTGCTGGTTTGGCGGGTCAAAGAGTCGTGAGGCATTGACTGAGTGTCCAGGTGGTGTGATCAATTGCTGTCACCAATTTCTGTGGCACCGGATCGGCTGCTGACAGAAGAAACACAAGGAGGAGCTGGCGATACTTGAGGAGACTGCTAGATGCGAATGAGCAGAGGTCGTATTATCAGTGAGAGCGGCCTGATGTGTCTTGTCCCTGGGACGGCTATCGCTGCGGCAGACGATCCCGCGGGGACCGGCAGGCATTTTGCGGGGAAGCGCCCCATCATACCGAGGTATCAACTGCCTGCATCCTGCGTTTGTCTTATATCGCTGCATTGAGCATGATTGGCATGCCTCTGAAGACTTCACCAAAATTGAAAGAATGGACTTTGTCTCGTTAGCCGAAAATGATATGTATATTCGTATCTCGTCATTCATCGTGTAGCCCGACGCTCCAAGCATCTGTCATGCTTCACGTCGTAGCCGCCCTTTCCCAGACGCCTTGAATCACATACTCCCAAGCCCGTCAGAACGGTGAACAATGTCGTCTAGATCCCGTCAGTAAGACAAATGCTGCTTGTGGTCAGATATGTCTTGACCACTCAGTAACTGCCCAAGAGCACGGTTATTATCCAAAATGCGGCAACCGCGCAGGCACAAAAACGCCTTGAGCAGCAGGCGGTCCCTCATCCTTGACCCGTGTCTCTGGGTCACTTCCGGACAATTCGGAATCGCGATGCTCTTCATCGTCACCGTCGCCTTTGTCTTCATCGTTGTCCAGGTGAATCTCGTGCGGCTCTTCAGGCTGATACTCTTCATCTGCCCCGTCTGGCGGCTTGGGCTCGGTCTCCGTCTGCAATCCTCGCTCCACCGCTAGTTGAGCTGCAGCTTCCTTCTTCTTTGCCAATTCTTCGTCTTCTTCGCGTCCCAGGCGCTCCTCTTCCAGTTCCAGGTCCCTCAATGATGGCAAGAGTTGGGCATCCTGTGAAGCGTCATGAGGCGCGGTGCCAAAAATCGCTAGTCCCAGCGAGTCGCCAGATGCAACCGATCCGAGCGTCGTCCTTGATACCGTTCTCGAAACGGTGTGCGCCGGTCGCTTGCCTTTGCTACTCGGCGTCGTCCCCCCTCTGCCGCTGCTTCTATCGTCTCTCCTAATCATGTCGTAGGTCACCTCGTCATCGAGTGCCACTGCGTCTTCCTCCCCTTCTCCATCGCTCGGAAACAAGTCTCCACGGGAGCGGTAAGAATCCGATGTCCCGCCCGATCCCGTGGTGCCGCTCCGCTTCCTCGACTGGGACGGCTGCAACAGCCCGTCATGGTCCGAGTCGTCCTCCGCTCCCAGCAGCGGTTGTGACTCGGTGTATTCATGCTTCCTGGCTCCAGGGTGCTCCTGCAGATCAGCCGCACTAGGTTTGTATCTCAAGGTGCCACCCATTTTCCACGGAAGCTTGCTCAGGAAGCCAATCGGCTGGGTGCTGGGGATAATGGTGGGATCCTGCTCGCTGTTTTTCCTCCTGGCGCCCCGCGTACCGTAGCTCATGCCTCTCTTGCGCCGCGGCTGCTCAACCGTCTCGGCCCTCCTCTGGCTGCCCGAGCCGGCCAAGAGACGATCCCAATCCTCGCCTCCCCAGTTGCCCAGCAGGCCGCCGCTCTCCTCTTCGCGGTCCCAGTCATCGTAAAAGTTGAAGCTGTATTCAGCCCTCTCGCGGGCGCGCTCCCGTTGCCGCCGAAGCCGCTCCTCGGGATCGCCCAGGCACACGGTGGTGCACTGCTCAATGGCTCCGCGTATCGACCCCAGACAAGGGTTGATGTAGTGGTGCTGGAAGGTCCAGATGCCGGCGGCGGCGTTCTCAGTGACCGTCTCTGCATCGTGGGTGATTTGGTTCCAGCGCTGCCGCAGACGCGGATCCTCGAGAAAGGCCATTGCTGGGGGGGTTCTGGTGGTGCTGGTGGTGCTGGTTGATGGCGTTTGCTAGTTGAAAGCGTGCCCGACTGGTGACGTCGCAGACATGGAATAACAAAAGCGCAGGATTGCGGAGGTCAAGCGGCCAGGCAGAGGCGGAACCAGCGTGCCATAACCGACGGGCAATTGCTCACAGCGCTTGCAGCGAGAGTATGGCCAGCTTCTCGACCCCGACAATCGTCGCAGATCGAGCGGTGCTCCAGACGGTGGGTGACGAATGCAAAACGATCATGAAGCTCTTGCTCGGCGATAATTGATGGATTTTAGGCTGGATGAAACGGCAGACCAACAGCTTCGAGAGGTGGCACGTGCAGACATGCCGGCTTATGTAAGGCCGTTAGGCTTTGGGGTAAAGTGGCTCTCCAACCCTTCACGATCGAGGCTGTCTCCACTTTGGTCCTGGTGCCGGGCTACTACTGCGCTTTTATTGCTGTCGTTTCAGCGATCTGGAGACCGAGTTTGACGCCACTCAACCGCTTGGAAGTTTCGATACGAGACATGCCATCAGAGTAGAAACGTCTAGAGCGGTGTTGACCGCTGAATGACATGCATACAATATGCTTGCGCTGCTGGTCTCGCCATCTGCATGTCTTGGGTTAGTCAGCTGGCCACCGCGCTTGATGGGAACGCGTCTATGTATGTATGTATGACGGTGATTTGAAAAGGGAGTTGGAGAACTTGCGCTTGAATGTGGTGTTGAGCCTCATGGGTTCACCAGGCCTCTCCTGTGATTTCGCAATTACTCAAATAAACACTGCCTTGCTTTCAGCTCCAAGTCCCCTTTTCAGATATCCCCTCCTCTAGTGACGTCTGGCGTCGGTTTCGGAACAGATCGTTGGAGCTCTGTCTGATACGACTGAAGGCTGGAGCTTCTCAGTTGTACAACTGAAAGGCTGAAACTGCTAATAATGATATCGCCTCTGGTATCATTAACTGTCTGCCTACACTGCGGCTAGTATGCGTGTGATCAACTGCGTGTCTGGCGTGCATCTACCCCATCCCAAGCAATTACCCTATGCGACTGTGAGCTTACTACTAGTACATGGAATAGCGATAGCCGGGCAGTGGGCGAAAGCGTTCCCATAATAATTCCAGGATGCGCTTGTTTACATCTTCAGGCGCATGGAAGACCACGGGATGGAGCACAAGCACAGAACAACAGCTTCCGAATCATGCCTGGGTAGGGAGCAATGGAAATAGACGTCTGTGGGAGGGGATCACCAACAATGTCATGTCCATGGTTGTCTCCGCTGTTGGCCGAGAGCTGTTGAAACAGGCAAATCTTCCGTGCATAGCATGCAGCCGAGGCTTTGATACACGGCGAATCCAGGGACCTCATGCCATTTCGAGATGTCCGTCATGAAATGCCATCATAATCAGAGTTGTTGGCTGAGAAGAAGCGATTAGTCATCATGTAATGGCACGGCGCAAGCAAGCAAGACAAGTTACATACCCAGATGTTGCATCTTGTGATTCTGACATGTTCCAAAGTTTCTTTGCTTCTTCTCTCTCCTTCCAAGTGGGACGTCTAGGATAGACAGGACGGCTGAAGCTCCAAGTAGGATGCATGGATGTGCCTGGAAATGGGGTCAAGGCTCTGAATCCGACAGATTCAGGGGACGCCGGTATCATCCAGGCCCCTCTTGACCACTGGACGGCGCCGTCTAGCGCATGTGGAACTGCGATTCAGGGCAGGGCAGGGCACAACTCGGCAGGTCAGCCAACGATACGCTCAAGCTAGTATCAAGCCAATGGCGTCCGACGATGTTGACAACCTAGGTACTCAACCTGAAAGAAACATTGTCGCTGTACTTGTACAAGTACAAAGCGGAGATTGTGATAGAAAGGCGAAGGATTCATGCTCACATTGCTCACAACACCGGATGAATCTGCGAGATGGATCCTGAAGTGTCATCGTGCACCAAGATTGCTGTGCGCGCTGTGAGAGGCCAGGCAAGCAGTCAACAGATGCCGCGTGAAGCCCCCAAGAGATTTGCCCGGTAGCGCCGTGTGGCGTCGCGAACCGTTGATGCTAATGCTGCTCGTGATCCTTCCGTGGCATGTGGCAGCGGCTTGCAATGCTCGATTGCATATTATCGGTAACACGATAATCTGTACGATTCAAGCCTGGACCTGTATCAGTACGCTGTAAGCTCATACTACTAGTAGCATGCATCGATGCCTCCTGTTTGAAGTCCCTTGCCGAAGGCGGGTTATCACAAGCTCTACCGACCTGAACTGGTGCCGTGCCGTGCCTTGCTGGGTATGCACGGCCATGCCGGTGAAGCAGAGGTTCCCCCTTCTTTGGAGAGCCCAGTAGTAGGTAATTGCAGGACTCGTGGGCGAAAAGGCGACTGACTGGTCCCTCCACTGCAATTTCGAGCGCCTGACTATGCGTACAACTAGGTTTCTCGAGGCCGATGGAGCTTCCCGAAGTGGCCTTCTGGCAGAGACCCAAAGCCAAGTTGGATGACTTGCCTCCTGCATTAGTGCGATACCTGGGGAGCCACCCGTGCCTCTGCCTTGGCCGGTGTAGCCAATTATCTCGACGGGTGGCGTGGTGCCCCTGTCCGAGTCTCAAGCTGCTTGGATGGCGACCCCTGGCTCGTCCCCTTTCTTGGGTGGATTTGCTGCTTGGATTGGTGGCCCCCCGCGAGACTTCGGCTCTTTTTTGGCGTCGAGTTCGCAGACGAGGGCGAGGACCAGTAGGAGACGGAGCAGGAGGACGAGGCGCCGAGAGCAGACGCGCCATGGATCTGACTGCAGTGCAGAGAGAGAGAGAGACAAGGCACAGACAGAGCAGTCATCCGCGCCGGCTAGGATTTGCATCATGGAGGTGATACATGCCTGACTGGTGCCTGCAGGCCCTGTCTCTCTGCATCTGCATTTGCATCTGCACCTGCACCTGCATCTGCATCTGCTGTGCTTCCAAGCGTCTCTCGAAGGGCAGATAAGCCCGGGCCAGTCGGTTGGTTGAGGCTTGGGTTGAGGGCGGACGAGTTCCGGCTCAGCAGCAGGAATGGACGCAAGTTCCTGTCCTTGAGGCGGGTCCCAAGGCGAAGGAACATTTCTGGAGCCGGCCGGAATAAAAGTTGAGGCGGGCGGGCGGGCAGCTTTCATCAGGTGGCCCAGGCACAGACTCGGAGGAAGACAGCGAGAGAGAGCTCGAGTAGCGGTACCTGTGCCTGGCCCTGTGACGGCGCCGGTCCGCGGGCAGGATTGGCGCAGCGGTTGGTAGCAGTACTGGCGCCGGTACTGGTACGGCCTGAGGATCCCCTGGAAGCCCCTGTAGGCGCCCCGTTACAGGCCCCTAGAGACCCCTAGAGGCCCCCAGAGGCCCCAAACGCCCTAGAAACGGTCGCGCTGCAGCCGGGCTGCCCCTCCCCCGTCGCCAACAGCCAGCAGCTGCAGCGCCAGGCCTGGACCGCGCAAGTACCGGTACCCGTACAGTACAGCCCTGGACCCAGGCGGTCGGGGGCGACTGGCGACGGGCGGTACTCGTGCGTCGCCAGCTGCAGCGCGCAGAGTACATGTAGCTGGCGTCCGCACTGGATCTTGATCCCCTTTCTCTCCCCCCTTTGGCCGCTTCCTGCTTGCTTGACCTGTGCCTGGTCCGCCCTCGCCTCTCCCGCGCTCCCTTCGTCTGTGTCTTCTGCCATCTTTTTCTCTCCTTCGCATCCAACTCAGACAGCCAGACAGACAAACAGACGCCGCGTCCTGCGAATCTTGTTACCGCATCCAGCCAGCTTCGGCTTCTCTCCCTCTCGGCTCCCTGCTGCAAACCGCGCCGCTTCTCCGCAGCAGAACCAGCCCCAGAGGCGCATAGCTAGTACGCATACGCATCCGCAGACGCATATTACAGCCAGCCGGCCAGCAGCAGAAAGTGTGTGTGTGTCTGTGTGTGTGATCTGCGCCCGCCCACCCACCGAAGATCTTGCAAAATCCAGTCGGGTGACCAGCATTGCATTCGCTGCTGTCGTCAGAGCAAAGTCATCGTTGCCAGAACCTGCATACAGCCAGGTTCAACAGCTCGTGGCGTCAATCCGCAGTCAACAAGATCGATTGTCAACAAAGCAGAAGCGATTGACGCAGACGCAAGACGCCTCCCGTCCGCCACAGCCAAACCGCGTTTCTTTTTTTGGAGGATCGGATTCTCTCCAAGCCATTCAGTCTGTTTTGGGCCCTCGCGTTTGGGGAATCGAGCTTCCATTCACTGCAGCCTGTTTTATTGATAATCCCGCGACTTGTTCTCCGCTGAAGAGGCGCAACCTGCATTCGACCGGCTAAGCAGAATCTTTTTTTTTTCTCTGTATACGCACAGGCCTGGTTGCTGCTGCTCGCTCTCTCTCTCGACTTCGGTTCGCACAAATCTGCCGCCGTCTGGACAAGCGGTAGATTGAATCGGCACTGTTGCTGAAAATTACGCGCCAAACTTACTTTCCCCCTATTTTCCCCCTTTCAACGCCGCCTCAATTCCTTGCGCCGTCGCAGCTCCGGTTGGGTGACAGCCCACAACACAAGACACAATGGCCAATGCGTGAGTCGAGTCCCTCTGTTCCCAGCGCGATGCGGCAATTGTACTGAATGGCGGGCTAATGGATCTTTGACCGACAGAATTGGAGATGCGTTTCGCACGTTCTGGCATACTATGACCAGCAATGACCGACGTATGTGCTGGATCCTGAGCTTGCAGCACGAGTCAAATCGACCCGCCAATGCTAACTGCGCCCTCTTGCAGACTCCTCCTACGACTCTCCCCAGCGAACCGGTCGCCATGTGCCGTTGCAGAATGGCCGTAACATCATGACGGGCGTCGCGACCGCCTCCGACTCTCGAGCCGACATCCATAGCCCGTACTTTGACGACTCTGCCGCGCCTTCCACGCAAGGCTCTCCTACCAACGGAAACCGAGTATACTCCCCAGGCCTTCGATCGCAAAATGTGAATAAGGATGGTTTTGAGGTCCAGTCGCCCGGTGACGTAGCCATGCAGTCATTCGAGAATGGCCTCCCCCCGCCTCCCCCTGTTGCACACTCCTGGAGGCGCATAGACGCGTGGGCCGAGGAGAACTACCCAGAGCTGTTTGACCAGCTGTGCGAGGGTGCCACGGTCAACGACCTGAACGACTTGGAGCATCAATTGGACTGCTCGCTGCCTCAGGATGTCCGCGAGTCTCTCATGATCCACGATGGTCAGGAGCGCGGTGGAATGCCGACGGGTATCATTTTCGGCTCGATGCTGATGGACTGCGAAGAGATCCCCCAGGAGTGGGAGACGTGGCGAAAGGTTAACGAGCAGTTTATGCTGGATGCCGCCAACAACAAGCCGCCGACCCCATCCAGCAGCGAGGCGTCGTCCTCCAAGCAGCGACCTTCGTCGTCTTCGTCGTCCAACGGCCCTGGTGAATGGAGACAGAATCTCCTGGCCAAGCAGACCTGCATTCCGCCCAACACCGTCCAGAAGGCATATGCTCACGCAGGCTGGATTCCACTTGTTCGCGACTGGGGTGGCAACAACCTGGCTGTCGATCTTGCTCCGGGACCCGCTGGCAAATACGGCCAGATCATCCTGTTCGGTCGCGACTACGACACCAAATATGTGGTTGCCCGCTCGTGGGCCGCATTCCTCGCCGTGGTTGCCGACGACCTCAACAGCGGCAAGTGGTTCGTGGATGAGGAGACTAACGAGCTCAAACTCCGAGAATTCAAGGACGCGCGAGTTGAGCCCTCTTACTTCAACATTCTCCGGTGGAGAATGGACCAGAAGCATGGTCGCCGGGCGGCGGCAGCCCGACGCCAGTCCCAGGGACCTTCGCAGACTGCCTCCAAGACCAACTCGCCTCTCGGCTCCAGATCAGCCTCGCCCTACGCGAACCCCGCAGACTCGACGGGCGACGTCCGCGGCCGCTCGATGCAGCGACTTCGCGATTCCGCTCCCCTTACTAGTCCCATGAGGAACGGTCTCGGCAAGCCCCAGGCGCCCCTTCTCAGCCGCGTAACAGAGGAGGCAACGATTGAGCTGACGGACGCGACCATTGATCCCAGCACCCTGGTTGACGTGGAGGATGACGAGTCCCCGCGAAACAGCGAGGAAGCCAAGCGTCCGACGGTGACCACCGTGGAGCGGACAGACTCAGACCTGTCCAAGGACAAGGGCAAGGAGGTCGAGGCTCCCAAAGTCAGCAGCAAAACCCCCGAGGTTGTGATTGATGATACCATGAAGGACATTGAGATTTAGACGGATCTTCGCATTACGAAGTCGGAGGCGGCCAAGATGAAGAGAGCTGCCGAGTTATATCACACACCACATGATGGCACGACTTGAAGTTTCCTGTAGACCCGTCGATGACAAGGGCGGTCTCCGTTTACGCGTCGATTTCTACGTTTTCACAAAAAGACACTTTGGGCGTTGGTGGCGTTATGGCGGCCGCTGGAGGCTCGTCATAAGCATTCTGCTTGTTTTCGTCTCTTCGTTCTCCCCCCTTTTTTCCTACGTTTTTGACTTTTTCTTTTTCTTCTCCTACACCCTATTTCTTGAAGATGTACAGCGCTTGGCGGAGCATTAGAGCGGCAGAGGGATTCAGCATACGATGTGAAGACGGACTGTTGCCTCTCTCCTTTGTGGTAACTGGTTGAGCAAGGACCGTGCGTGGCCCGAGGCCATGCAGTCTTGCTGCCGCTGGGCATGATGAGGGAGGCTTGTTGTGAATGAGCAACGCGTTTGTTATTGCAGTGTATCATATGAGAGCTTATTCTGCATTGGACTGTTACTGGTAATGAGAAGGATAACACGGGCTTGCCATGAGTAGAGTAGTCGAGGATGAATGGGAAGATTAATCTCCAATTGAACCTAAACTGAAGCCTTGTGGTGATGTTGAATGTCTTGGTGGCGTGAAAGTGGCTTGACGAGGGGACACCTTTGGAGTGTATGGGCCAATGAGCGGGTGGCGGTTCGGGATCAAAGGCTGCCGCTAGTTAGTTTGGTCATTGGCTTGCTATTTTATGTATTTGATGTTTGTCTGATGGCTTGTTGATGGCTTGTTTACAGGTTTGTTTGTGGTGGATCTACCTAGTCGAGGTTGAGTGGTAATGAGGGCTGAAGCAGAAGCAATATTGACATGGCGGCTGTCAACTGTCGTCAGGAATGACATATCCGGGAGTAGGCAACGGTTTCTGAGCAAAATATCCACAAGATGGCCGAAACTCTCTCTCCACAGGCAAGCTGATTCTCTCCTCAACCCTAAACATACTCAATCCACGGAACCAGTAACCGTGAAGCGACTCGACGTCCTGACGATCGACATCGCCGGAGAGGACGCGGAACATCAGAGAGATGACGATGTTCTGGCAGCGGTTGATGACGAGGCTGCGGATGCCAATGTGGAAGAGCTGGCAGGTTGAGCGTAGGGCGAGACAACCTGACACAAGGAGGGTTGCATCGGCGGTGGTGTCGATGGGGGGGCTGTAGTGTAGGGTGCGGATTGCGTAGGAGGCGGACATGAGGAAGAACCTGTGAGGCCTGCTTGTTTAGCTATATTCTCTTGGATGGTGAAGGAAGACGTAAGTGATGTAGTGAGAAGGGGAGGGGGAGGGACAGACCAATTGGCGAGGTCACGGAAGATGCTGGCACTTGCTCTGCCGTTTCTGTAGATTCGTAGCATGTCTAGGATATGTTCCATGGCAGATAGTCCGGAGAGAGCCATGTCAGAGGCGACTTTTAGACGCCAGCGGTTCCTGGACGTGGCTTCGTTGTCGTTTGTGACGGTATAATCACTGCGTTGCTGGGAAGATGTTGCTTCTGCTTCTGCTGTTCATTCTATGATAAGTTTACAAATGCCCTGAACTCAGTGCTTTCCTTGGAGATGTAGGGCTTGACTTACATTGGTCGTCGATGAGAGTTGCGATATCTGCGTCTTCGTGGCGGCTTTGGTATTGGATGCATTCTGATAGGTGATAACGAACGGAGCGTGTCTTTGACTCGAGTTCTATCCAGTTTTCTGCTTCGTCGAATTCATGATAGTTGCGGGATGTGTATACATATGAGGCTGCGGTGTCGCATGGAACATGAGATGGGCAATGAATGAGATTGGTCGTCTCGTATGTTGTTCCTGGACGTTCTCCTTGCATGTTGAGGGCGGTATATTACCAAATATTGTCTTCGTAAGATGTTGTAGGAACTGAGGGATCTTTGCAGAAGCAAGGATAGATGAGCATTCAGAAGCCCATCAGTATGATCGAGGGCATGCAGGTTGAAATTGTACCTATACAAGTACGTACAGCCCGAACGTACCGAATCTCGTCAGACGATGTTGCAGTTCAAGAGCCAAGCCTGGCCAGTTCTTTTGGCCGCAACCCCGCAGCATACATGTAAGTTGAGTGCATACATGTACAGCAGCCTCGCCAGTTATCCCCGGCTACGTGTTCGTCCTTGCATCATGTCCAATCCGCTGGCGCAAACCCCGCCTCGGAGACATAGGTTGGGTCTCAATCAGAGACGTTCTATGCAGCGACGTGACGTTTGACCATATGGGTATGATGAGATTGAACATGGAGGAGAGCCGAGGCAAGGCTGTGTGTTAGCCCGTGGGAGAAGAGTTTTGGTGGTGCTCTGGAACGATGTCACGCCATTGTCAGTATAATGGGAGATGTAGGATATGGACATTGAATTTGTTAATGTACGCTCTGATTTTGCCTGAAACCAACTCTAGAGACTTTCATTTACACAGGGACTCCTGCTAGGTAGTCAAGCGCTGGCCATTTTCATCGTCCAATATCTGGCACTTGAGACATCTACACGATTGCGCCTTGGAATGGAAGGACCGCCGCCGAATTACGATGACATTTCCAGCGCAGCACCCAAGCTTCTGGTCCGACTAGAAATATGGTACTTTTCCAGTCACGGCAGATGCCAGGAAAAGAACGAGCATCTGGCCGAGGCATTCGAGGAGGCGCAACCGGTCAATTGGAATGTGCGGACGGTTGACGTTGTCGAGCCATATGGCGATGCTGATCGCGACGACTTTGTTCCCATCCAGGCAAGGACCCTGTTCTACCTGACCCTATCGAAATCGTCGCCGCTGACCATTGTTCAAGGTCGACTTCGAACACACAGAGTATACCAACTACGACCCCAACGGCAGGGCTCAAAATCATGTTCGAGACCTCTTTAGGCGTGTCGTTCCGGCCGTGGTCCTGAAGTTCTTTCTCGGCATCAATAGAAAGCCTCATACTATGAGCCTTGTTGCTCGTAATGTGATACCCGACCATAGAGGAAGATATTGCCAGCTTTTCGTCATCAATAAGCTCAGCATCCGTGTCGACGAACTATCGGTACCCCCTGAGGTGACAGACATAGACGAGCTTGTGGGCCGGTATAATTTCTTTCTTCCACACATTAATGTACCTAGGATGTTGCTGATATCATTAACAAGGCTTTCTACAGTTGATAACGGACTGTCGATGCTATCCCAGGTAGTCGAAATCTTCTCCGTGTATCGGCTCTTCCAAACGCAGACGAAGCCCAAGTTCTCCTTGATGCACGCGCACGATGTCGAGACTGTCTTCAATTTGCGGTCTACCGGCCTCGAAAACATCGAGCCTCTTGCTACAATGGCTGAAAATGTACGATTGATACCTCTTGTTCGGCAAACGGACAGTCTGACGAGACGCAGTTGAGATTCTTGTATGAGGCCAACTCGGGCCAGACGGCGGCTGAGCGGCCGGCAGCACCAGTCGAATGGATACCGACCGTTGCTCCTTTTAAAGAGTTCCAGAGCGAACTCTCGGGCGTACTAGACAACCTGGCAAAAACAGACCTGAGCTGTCCGGTCAAACTGGATAAGGGCATATGTAAGTACTCTCCTCCCTTTGTTCCCATTAGATCTCCTAGAAGTCTTAACCATAATCACGCTTAGCCGCCACTCCTCAACTTCTTTACATGACTGGCCTGAACCTCCGTACAGGCAGCATCATGCTCTCCAAGGCTAGCAATCTTCTGAGGCCGTACCTCGATGATCAGCTTCTGCAATATGACAGGAGGGCGCTGTCACCTAGACATCTCGCGATTGGGGCTGCAGCATCCGGTGTTGGAGGAGTAGGTACCGGAGGAGCCATTCTCTATGGGACGTTGGCCTCGACTCCTCTTGGCTGGACGATTGCCGCAATCTTATGCGTAGGGGCTGTTGCGGCTGCGGTAGCATACGGCGGTGTTTCGGAGAAGGTGGAAGCAATCAAGAAATGTGAGTGCTTGCCTATTCTCCGTTGATACCCGCACTGACATTATACATCCAGTCAAGCAGTATATGAAGGACATGGAGGACGTCTTTAATGAGGCTCAAAAGACCATCGTGGCCGTGATTTGTCAAGATGTCATGGGAATGGAGCTTAGTAGTTTTCGACCAGACGAGCAGGGCGCCATATTGAAGAGCTTCGGTATCGATGTGAGTGCGCTGGGGCATGGTGAATACCAGAGAAGTCTTGTTGAGAGCAGTTTGAAGAAGGTGGTGCGGTATTATAGAGAGATGAAGGAACAGTTTGAGCACATGGTCGAGGTTTGTGGACTCGATGAACAGGGTAAAGAAATGACGCTTTGAACGATGTTGTTGGTGAGAATTGTATTGTCACAATGGGTATCTTTACTTATTGCGGAGTTGTGATTGCTCGTGTAAGCGTTCTTCGCCATGGGTCTCTTGTTGGGCAGGGATCAGGGCGCTTATGGTTGATCTGAGTTGCAGATCATTTTCATTACGAGATGTGATACATTGCTACCGACATGCCTCAAGCGACTGAGAGATTGTATAATTCAGATGCGAAAAAGAACCATAGTAAGTAGATTAGAATGTGAATGGCAGTGAAAGGATAGAGAATTGGTAGTTCGCGTCGTACAAGAGGTACCTAGTAGATGCACTGCCCTTCCTAAATAGGAAGCTCTCGATTTGGCAAGTTACACGATCTTGCCCGAACGTGTATCGCCTCATGTGAGTCCTTCCTTCCGATTGTCAATCTTTGTCAGCCTCTTCATGGTTCGTTGCCTCAGGCAAGGACTGGAATGGCATAGGCCAGCCTCGTCGTCTTCAACCTTTCCCATCATTTCTTCTTCTTGACTACTACTACTACTGCTATAATTGTCGCCTCCCTTGCACTTCACCTCTGCGCCCTTAAGCGATGCTACAGCAGCAATCTTCACACGCCGAAAAAGCCTTGCGATGCTCCCCCCTCCTCCCTTCCAGGACAAGTTCAACGGGTCCGCCAGCCCGCTTATGCGGCTATTGCCCGTCGAGATCCGCGTCTATTGGCTGCGTGAGGCAGAAGCCGGCGCTTAAACCGCTGCCGTTGCAGGTGGAGATTGGCCGGGTTTCAAGCTACCATGTTGTCTGCCAGCAAGGGGTGTGTGAGCCGAGCCGGGCTGAGCTGGGAACCAACAGGTTTGGGAGATGTGGTGGTAACAGCCTGATGCGGAGGACGAGGTGACTGAGTGTTAGAGGCGGGAGTATATCTGCTGTTGGTTGTTGGATTAAGCTATCTTCACGGGTTGCAGATTCGTCTCCTGGGTTGTATCAGATGGGGGCCTCCATCGAGCATTTAATATGCAAGATGCGCCCCGTGGTTGGGCTTCAGCCTTTTTGCTCTATCTCTCATCAGGTTTCCTTTCCTTTTCTTTTGTGTTTTCTTCAGTTGTTTGGTTTCTCGGATACCCCAGCGGTGCAGTTCCTTTATTATCGATCCGTTTCTCTGTTCTTCTTCCTTAGTTTGTTTCTGCGGTCTCTTCCTCTACTATCGTTTCTTGCCAGTTCTCAAAGATTGCAGTCCCCCTTTCCGGCGCCTTTTGTTTAAAGATACACGACGGAATCGGTTCGAATAATGGCGACTCGAGCTGAGCTTGAGCCCCTATCGCCCTCGACGGGTGTAGGGCGGCCAACAGCAAACGACTTCACATACACAAATCATGTGCAAAGTGAGCCGAAAAAGAAGTTATTGTCTCCCGGATGGATGGCCAGGTGGAGGAGATCAAGGAGGGGTCAGTGATATATGAGAGCCACGGCCAATCACGGCGGAAAAAATGCTCACCGGAATCCCAGTTGGCGATGCTTCTCCTTCCTGCGGACATGGCTGGAAGCCGAGTACGATGAAGGCTCCTGTCCTGATCTCGTTCGTCATCTCGTCTGTTATTATTATTGTCCTACTCGAAGTCCTTGCACAGAGAAGCCAGAAGTTCGGCGGCCTATCGCTGGTTGACGATGCCGACGACATACCCTCCGCTGTCAATCTCACCTACCTCTACCTCCCCACCATCATCGCGGTACTATACAGTCTGGTGTGGAACTGGATTGATCTAGACATCAAGCGTATGCAGCCCTGGACAGAAGTGTCCAAGCCAGATGGTGCAACTGGCCGGAAATCAGTCTTTCTAGATTATCCCGTGGACTTTGTAGCCTTCGTTCCTTTCAAGGCTGCGAAACAAAGGTATTATACCAACATCCCCAGTGCACATGCATAAGTCAGAGCCATCTACTAAATAGAAAATTACCAGGCACTGGGCAGTGTTCTACTCGGGAACCGTCATGGTTATCATCTTTTGGATGATCACACCCCTTCAGAGTTCCTGTCTAGGAACTGGCCCCGTGCTGATGAATAAAACCGTCGCCATGTCAGCACCGTCCGTGTTCATGGATTCGTTGACGCAAGCCACATACATGGATCAATCAGTGATGAACTCTGGGTACGGAATGGCCTGGTTGGAGCGCCCCTATCCCGCCTTCACGACCTCCGATTATACACTGATGCCCTTTCAACCTGGTGAGCCTGTTGAAGGCAATATAGCCAATTTCACCGGCACTACTACGAAATACTGGACGGACTTGAAGTGCTGGCCAGCTGAAGTAGAGTGGGTGGCTGGAGGCACATACAACTTCATCAACGGTATGGGTTGCAATGCATCCAGCATTGTTGCCTCCCCCGGCTCGCCCACCATTTCTGACTACCAGATGCTGTACGTTGGCTACCAAGACAGTGCCTGGGGAGAAGTTGCACTTAGCTGGACCTGTTCAAAAGAAGCATTCAACCAATTTCTCGGAACATGGGGCCACTGGGAGCATGGATCCAGTGGCCCAGCCAATATGACTGCGGTTTTCTGCGAAACGTCCTACTATAAGCAGAATGTGTCAGCTATGGTCCAGATGCCTGGATATGTCCCCGTTGATGAGCAGATCACAGCCTTATCACCACCAGAGGTTCTCCCGGTGACGGAGTTCAACAGCTCGGCCTTCGAATACCTTGTTGCAAACGGGATGTCATCAGTCGAGGTGCCTAGGGACCATCCGTTCACACACCTCCTCGATCTGGACACTCGCCTGGATCCATTTGGGCTGTCTTATCCATTTTGGCCTATGGTGGGAGTCATGATGGGTCTGCACAACTACTCCATCGATTCATACTATAACACGACCGTGCTGGGCGATTCGTACCGTTTAGCGCACAAGGTCATGTTCTCTGTAGCTTTTCACACGATGCTTGTGAACAGCACGAATACAGTCGCGACTGAAGGAAACGTCTACCTGGTGAAATACGGCATCCTCGTCAGCCGCGTCTTTACGGCTCTGGTGGAAGGGGGCCTTGCTTTTGTGGCCGTGCTCACATTGGTCTTGTTATGGGTCTGTCATAGAAACCCAACCCTGCTATTATCGGATCCGGCATCCTTGGGCTCCCTGATTTCTCTGATTCAGAAGAGCCCGTGTCTGCTCAACAAGTTCAGCGGCAAGGGGAATCTGACTGCTGAGCAGCTGAAGGAGCAGCTTGGCGACTGCACGTTCAAGCTATCGTGCCAATGTCAAGACGCCTCTGGGGTGACGAGGCTTGAGCTGCTGGACGTCCCTATCCAAGCGCAGACAGGGCCGTCAGAAGCGAACTCCGGCCGAGCTGGATCGGATCAAATAGGTCATTATCTGCCCATCAAGCCATTTGCTCTACGCAAAGTTGTCGGAATCGCATTTGCAGTGTGCCTATGCGCTGCTGTCGCTGTTGTCTCGTATCTGCAGCATCAGGATACCGTTCTAGGAGGTAAGTACGAACACAGCGACCTGGAGAATACCAATGTATGACAATGTATGAGAGAGTAAAAACTGATTCGCTACATCTAGGACTTGTCCGCCCTTCGACGAATTTTGAAGTCAACCAGCTGCTGACGAGCTACCTTCCCACTATATTCTCAACAGTGGTCGAACCGTTCTGGGTCATGCTCAACCGATATTTGTGCCTCTTGCAGCCATTTTACGACCTTACATCTGGACGCGGGACCGCCAAGCGAACGATTGACGCTCGATACACCGCGTTACCGCCGCAGCTTGCTCTTTGGCGAGCCTTTCGATCCGGGCATCTCCTTCTAGGGTCTATTTGCATCATTGCTCTATTAGCAAATGTTCTAGCAGTCGGGCTGGGCGCCATATTTAATGACAGTCCCACACAGAAAGTGTATCCCGTCGTGATGACACCTGTGAAGCAGGCAAAATTCGATCAAACGGGTGTGCAAAACGTCACTTCAAAATGGATCGCGGGTCTGCCCGATAATTACGAAGATCCTATGTACACGCTCATGGCAAACTGGTCCTCTGGAGCCCCTTTACCGCCATGGACCACGGCCGAGTTTACCTACCTCCCTGTCAACATCACATCCGAGACCCCTTCAGGAAACGACCTATACACTGTCACAACAACCGGATTCGGTGTAGATCCTTCGTGTATATCCATGGGCACGATAGTCACAGAAAACGAGCCGCCAACGGTGAACACGAGTTTCGGTCGAACCGATCCTCCGCCGAAAGGCTGCGCCAAGGAGTATTCCATTGCAACCCTATCGTTCAACAAAACGGACTACAAGGTACCTGAAGGGCGAGCCGCAGCAGAGGTTGCCAACACCATGAGACCGGGCAAGGATGTCTTCAACGACTTTGTAAATGAGTGCGATAACTCATTCCTGGTGGGATGGTCCCGAGCGGATATCAAGAACAAGACGGGTGTGATGAACACGTCTCTTGTCGTGTGCAAGCCGGTTTACAAAGTTGCCGATTTTCGGGTCGTGTTCGACAGCGAGGGATACATCAGAAATGCAACGCCCATTAGCAACTTCACGTCCTCAATCCCATATCCGAGCTCGTTTACTTATCCACCGATCATCAACGATATCAACAATGGTTTTCAGGGCTACGACGATTCTGAGGGATGGCATTCCGACGACGTTTCGTACACCTGGTTCATGTACCTACTTAAACTATACAGCGGCAACTCGGACTTTCTGGATCCCACGAAGCCGACGCCCGACCCGGAGCAGTTCCTCCCTATCGTGTCAGACGTCTACAAACGGATCTTTGCAATGATGGTCACGCTACACCAGGACGTCTTTGTCGACGCAGAGAACGGAACCACTGTGATGGGAAACCGCACCGTTACCGAAACACGCATCTTTGTGTCGACGACCGCATTCATCACGAGCACCACCATCCTCAGCCTCTACATCATCATGGTCTTCTTCTTCTATGGCTGCGGCGTCACATTTTTCCTCCCGCGCATGCCCACCAACATAGGGTCTTTGGTGGCGTACATTGCGCCGAGCAAACTGACACGAGAGTACGAGGGCGAGGGCGAGGGCGAAGAGGATGTGGCCAAGGATGGCGAAGTGGTTCCAAAGTACAGCTTTGGGCGATTTGTCGGTAGTGATGGAAAGGCGCATATCGGCATCGACTACGCGGATCGGGTGGTGCCGGTGAATCCGACTTCGCTGGAAAGGGGGGACACGAGGCAGGGTTCTGGGTTCTTGAAGAAGAGGGTCTTGCGTCTGAAGACGGCGTCAAAACATGAGAATGATAATTGGCTGTGAGCAAGTAGATAGAATCTAGAAGAAGCTGAAGAAGCATAAAGCCCAGAAGAGAGGAGGAGGGAGGAGAACTAGGATATACCCGAGCTCACGACGTTACAAATTCAGACTTTACATTGTCCAGTCTTGGGTCAGAGACGTGATCCCACTTACATCTCAACAAGGACAATATCATCATAGGCAAACCCGGCATAGTCCCGCTCAGCACTCAGTCACCTCACTCGAGCAAGGTACAATGTATAAAGTATGTATATGTATGCCCGACATGTTTGTATTTTTGATAATGTCTTCCCCTCTCGCGATTGGGGTATCTATATATATGCGGTATCATAAAGTGAGAGAAAAGATGTCAACCCAATCCATCTTCTAGAAAACCTGGAAGGAAACGAAGCAAAAGAAAAAGAAAGAGTGAAGTAATGTACAAGCTTTGAAGAAGAATCACCAAACCGTATCCAAAATCAGCCGGTGTCACAAACGACATGCAAGACAAGGAAACCCAACGAATCGCCAACCGAAGCAATCTCAACTCCCCTAAAATTTTGAAAGAGGCCTCGCTTCCATGTGCGCACGCGGATGAAAGAAACAAAAGCAACGCAGTGCATCACGCACACTTACGCACGCTTAGCGCGGCGCATCGACCTCTTGCCTCGCTTGGTAACCATCTTGAGGTTATCAGCCTGTCCGGACTGGCACTCAGTGCCAGCAGCCAGAGACTGAACAGCAGACCAGGTGCCGCTGGCACATCGCTGGAACTGGCTTCCGCCGACGCAGTTCCACTCGCCCTCAGAGGAGCAGGCAGTTCCGGCAGCAAAAGCACCGCTTGAGCCGGAGCCGGAGCCGGAGCTGGGAGGAGAGGCAGGGGCAGGGGCAGCGGAAGGTGTGGCAGCGGGGGCCTGGGACTGCACAGGCAAGTTGACACTCGGAGCCGAGGTGACTGCGGGCTGGGCGGCGGCAGGCTGAGAAGCCGGAGGCTGAGGGGAAGCAGGCGAAGCGGCCGTAGGCTGAGGCGCAGCAGGCTGGGTAGCTGGGTCTTGTCCACCAATGGGCTTGGTAATGAAAACGCCGCCGGGGACGCTCGATGAAGGTTGGGCCGGGACAGCGGTCGGCTGGGGAGCAGAAGTGGGAGCAGGGGCTTGTCCACCGCCGCTGCCATTAGCGACCGGGCAAGCAGTTGGGTTGGCAGGGCCCTTAAAGGCGTTCGTTGCTCCATTCAGCTTGACGACATCCGAACCAGGCTCGGGGAATTCAAGGTCAGTGTCGGGGAAGGTCGAACACTTGTCATCACCGGCACCGAAGATGTTGGCCCGGAACATGTCGGGCAGAGTGTCGAGGAAGCCCGAAGAGCCGCCTGATCCAGTGACGGTCAGGGGAGCACAGTTCATGTACATCTCACGGTTGCCGACCTTGTTGAACCAAGTCCAGGCGAGTGTATAGTTGCCAGCCTCCAACTCCTTGGGAATGGTGAAGTCGTACTTGTAGGGGTCGATGGCGGCGGCGTCATCACCCATGTTGCCGGCCTGGTCTTGCGCAGGGCAGCCACCCTCGATGGACTTAATAACCTTCCAGACGGAGTTCTTGTCGGGCTGGGCATCAGTAGTGACGGAGACCTGGCAAGAACCACCGCCGTGAACAGCGCTTCCAATGAAGGCGAGCTGCTGGGTACTGCCCTGGGCATAGACGTTGCTGGCACCCTCGAGGTTGTAGGAGCCAGTGCTTCCAATCTTGCAGGGGAAATCGGAGCCGCTGAGATCAAGAGGAGCGTTGTCCAGAGTTGACTTGCCGTAGGGTACTGGGTTGGACATCTTCATGTGGGCACTGGCGGCCGTAGCCAGCGCAGTGATGGTGAAAAGCTTGGAGAACATTTTGAAAAGAGGGTATAGATGATAGCAGAGTCTAAATCGTACCAGACGAAGAAGGCTCGAGTGCTGGAGTGGTGTATGTTGTCGTCAAGATGGAAAAGAATGCTTGAGAACTCGGAAACGTGATATAAAAGATATCACAGATTCTTATTGCTCCCTTTTTTTCAGAGTTTTGAAAGGCTTCAGGGTTGGATAGCGAGCAACCAGGCTGGCGTATGCAAATGAAGGCTTGAGAGATGGAGCAAGTAAAATGAAGAACAAAAACAAGGACTAGCCTCGCGTAAGAATGAAGGAGAGTGAGTCTTGACGACGACCACTTTGAAGGAAGGACTGGGCGACTGGAGATGTCTGGAACAAGAGAAACCCAGGGCAAGGTTGGGATGAGACCTTCATCTTATACATTGCGTGCCGCATAATGGCACGGTGGAGGAGAACTGGTCCAAGCAGCCGTACCCCTAGATCATGACTAGCACAAAGCAAGCAAGGGTTGCCCGATGTAGCTGCAGGAACAGAGCGACGAAGGAGTCATTGGCGAGGCAGGGGACGGGGCCCAGACAGGGACATGGGATGGCTCGCATGTTGCGCTCCAGCAGCGGCGGCGGGAACGCTCACGGAGAAGCAGACCCTCGGGGAAAGGGGGTTCCTGTCCAGTAGAGCACAGATGCGGGCTGAATATCTCGCGGCTTGGGGGCACGGCGGACCACTAGTGCGGGCTTGCCATCGAAGGGAGTGCCCTTGGGGGCGCAGTGATAGGCTGGAGTCGTCGTTTCAGAATCTCGAGAGCAGCGCCCGAAGTGGACGGAGGAGAGTGGGCATCAGCCGAAGACCCCAGAAGCCAAGTAGAGCTAGCATCAGCCAAAGTCGAACCCCCTGGATAACCTTTGCGTGGCCTCTCTCATTCTCTCTTCCTCTGCTTTCCTCATCCTTCACAAGCAAGTTTGCCACCACCTGCTGCTCAATGCGACGCTGTGGCTAGCACATACCGCGGGCAGGAATGTGCACCGGGTTTGTCCCGGACAGGGGTCAGACGTCCTCTGGTCTGTGGTCCGTGGGTTGGATTATGCGCGAGGTGGACCAATCTTGCCACGGCCTGATCTCCAGACTAGGAATATTATTCCAAGTCCCTTGAGCAATCATTCGAGCCGTGTTTGAATATGGAGGCCTGCTTGAAGGATTGCAAGTGCGTTTTCTTGTGAGTTCGGCGCGGCCTGACCGGCGTCGTAGAACAGTCAAGGTAGCATTTGGAAACGAGTAAGACGTAGGCACCTTCGATTGCGGGGGGAGAGCCCAGTCCAGAATGCTACCCTGCCCGCGCTGGTACTCGTCCTTGTACCTGCTGGACGCATCGTGACACCATGGCCGCCAATTGGGCCGAGCCGAACCCTTGGGTTCAGATATTCTCGGAGGCCACCAAACGATAGCACGAGACTGCACCTCGTAGCCCATTGGTAGGCTCCACAGCCGTCACGCTCTCCCCGGTCTTACGTTCACAATTGGCCACGCCATGCCAAGCCATGGCATAGAGAAAACCAGTGAGGACAGCTCGCACCATGGATCTCCATGTGCTCCGGCAAAGACGGCTGAAGCTGCTTAGGCGCCAGGTTCCTCCTGCATCAGCCGCCAGCATCCAGGAAAACAGTTGGTGATAGTAGTATCCGGTGTACCGCGTTTGCTGTCTTGCGCTGGCGCCGAGGGGGATGCACCGCGTCCCTGAGCTACTGCAGCTGCAAGAACAAACTGAGCTTCTGGCGTAAACGAGGCAGACTTGTAAGCCGTCTTGCCACACACATTTGCTTCGGTAGCGGGGATGTGAGCCTCAGGGGTTGGATGCACCAAAGGCAAAGCTGACCAAACCGAGGAATGTCACTTGTTCAAAGCATGCAGTACGGAGTACGTGCGTCTATCCTCGTGTGAGAAACGAGCAGTTGCCTCCAATCACTGGGATGGTGCGCGGAAGTCGGCATCGCGTCAAGAATGCGGCTTCATGCGTTAACCGCCAATGGCCAGGAATGACGAAGAGAGAGACGAAAGCGATATTGCTGCGTTTCATGCTCCCATCTTGACTGTTTTGCTGAGCTGCGACCTGCGAGGTTGCTGGAAATACTGCTAGTAGTATTCCAGAGAGCCTGGGATGTGGAGACGGTGCACGGGGATTTTGGCCAGCCAAACGGCCAGGATACACAGATTGGGATCGGCCGCGGCCCGAAATGTAATGCTCTGTTGGTCCGAAGGCAATTGCTTGTTCGACGATGCTGGCTCTTGGGACGTTCGGTTTAACATCGTTGCGTGCTCTATGGACTGCTTGGAGTCCCATGGCAGGGCATGGACACCAGCATGTCGGTGTTTCTCATGCCTTTTCCCTTGCGCTGGAGATCATAGTCGTGAAGTCCGGCAACTGCCAGCCGAGGCTGCACTGCCGCACTGAACGAGGCAAAGGGGCGCTCGCCACTTCGTGGTCACTGTGCAGGTGGCAGTGGTGTGTACGCGTCGTACTCGTAAAATGCATCGTGTCGCAGCGTCGGTACATGTCTACGCTCTGACATGCCATCCCACGCCACAAGGAAAAAGACGCGTATTCAATAACACGGAAATGTCTCTGTGCGAACAGTCGTCCCTCCATCAGATCTCAATGCGACGCTGGAAGAGGAAAACTTCTTCTCAGACCTCGTCCCTGGGAATGCAGGGTCAGGGGGGGCTGGCGGCAGGGGTGTCTAATACCTCATCAGCAGGGTTACCTATGCAGAACTAGCCTCTCTTGCCGTGGGGTTGAATCGACTTCTGGTGAAACAAAGGCTCGTTTCATGGTCAGCAGCTTCTTTTCCGTGCCTTGTCTCGATCTGGCTTGGGCCGATGCCGTCTTCCATCGACTTGGACGCTTCTGCCAGTCATCTCTACCGTATCCCGGACATCGCAGACGACAACAGCAAGCCGGATAGGGATGATCCTTGACTGACGGTGCGTAATGGCGGCGAACGGGCTGAATCGCAGGGCGCCAAATCTGGCACCGGACGCGGATTCGCAGCAGGCTAGCGGTGATGGCTGCAGGTCGTTTGGGCTTTTTCGTTTCGTTTCGACGGCTAGTGTGAATGTCATAGGCGCTGAGGCTTGAGCAAGTCGACGAGCTGCAGACCAGTCGGAGCCGTTGAAGCCTTGTCGATGCCCCGAAGTTGACGCCTGAGGGTGAGCGAGCGGGTTGGTTGGTGATGTTGCAGCCCGGCTTCCTCACCGCCTCGAGGCTCTCAGCTCAGGTACTAAGTACCTAGGTAGGTATCTAAGTACGGAATACCTTAGTAAGGTACCGCACAAGGCTCTGACGTATTTGGTGCCTGCCCAACGGCAACTCGGTGCGTCAGGTCCAAGCTGCACCTTCCTTCTAGCTTCCAAGCCAACAACTAAGAAGCTGTTGAGCCTATAGCGGTCCGTAGCGCCTACCCAGTTCGATAGCTCCAGATCCTAGTGGCGCATCTGTGCTTCAATAGCCGCCTGAGGCTCTGCTGGAGCCGGAGGAGCGTGCGCGTGTGTCTGGCGCTTGACGTTGAAGCTGTTGTGATATCACTGTGTTGGACTCACTCATGATAGGTACTCATCAGATATTACTGTACATGCTTGAAGACTGCATTAGCTAAGCAGAACTGCGTCGGGTTGCTGCCGTGGGTACTACAGTGCTTGTCGCTTGGATGTAACCACTCTCGTGGATCAAAGTCTACCTGGTCTGGTTACATTGATGGTAACGTACCAGCACTCACATGTGAAAACACCAACATGGACCTCTTATCCAACCGAGATTCTTAACTAATGCCATATTATCCTACAAAAGGAAAACAGACACTCAATTACACAACAGCCAAGACGGCTCAATATGATGAAGTCTAAGAAATCGAAATTGCTGGGACGTCGGTTCCGACAGGCTCAAATTCTGCGGAACCACCGCATGAATCTCTGTGATTGCTCAATGCCAGAAGCCCCTGTGCTTGGCATGGCCCTGCGGCTCCAATCAATGCTGTGGTCCCTCCTTGGCCGCGGGCTCAGTAATATCGCAACGACACACAACAGGCTCCTCTTTCATACTGACTATTGATGAGGCTGTCGGCTGAGGCTTCTCTTTTCGGCTCGAGAATTCATCACAAGTTGCATCCGGACATTACAATACTTTGGCTATCCTATCAACGCCTCAGCGGCAGACCCATCGCTCCGAAGCCACAATAACCATTCCACCCTCGCAATCTCAATTAATATACATTTAAGCTTCTTTGAGCATTACGCCGCTTACAGCAGGTCATAGACTTCGAGCTACCTCGGTATCAGGTCCGAAATGCTCTTTTTTCCGGTGCTACCGTCTACCTTCTTGATTCGGCAATGGTGTGCGTTTCTGGAAGATTGCCTTGCTGGCCTGTGACAAACAAACCATCGTCAATTCTAGTCGGATATATATATATATATATATATATATATATTACGCAATGATATAGCCATTTGAAGAGAGAAGAAGCTCTATAGAAAGTAAGCAAGATGAGTCAACGAGCTGCAACAAGCAAGCGCACAACAGAACGGTTTCCAGCATTGTAGTCAAGCCATTTGAAGTCGATGTCTGTTGAGCGTTGATGCCGTACCGATACAGCATTGAATACAACCCGAAAAGTAAGAGCTTGATGCTGGATTGTCCCAGTGAATAACATATGAAAATCAGGTAAAGTTTTGTTCCTTTCATAACTACCCATGTTCGCAATATACGACAATGTGCAAGGCTTGATATGAGAAGCGTATTGAGAAGCGTATGGAGAAACGTAACCCGGGATTCTTACTTCGGGCATCTGAAACGGCGCGATTGTTAGATCATAGTAGGTACACAGCAATTGTCCATCCTGTCATGTTAGCACAGGAGGGACAAGGCTATAATCCCTGCAAATCTTGGAGAAGAGTCCGGATCTATCATTGTCTTCCTCTATATGACACGCCAAGAATCCAGAGTCTTGACAAGGTTCGTCTATCCATCAGTCTACCACTCGAATGATGATCATCCGACGTACGCCCACACCTGATGTGTAGTCGCTCAGCGTACGATGCTCAAGGATTCAGGTTGTTTTCAACAACTGCCTTCTCCTCTACATCTGCAAATCAGTAAACGTGGATCTCTCAGAAGGGGCGTAGTAATAGCAGCTCAAGGAGTTACCTTCTGAGAACGCCCAGTCACCTCGGGTCCACAGCTTCATCCTCTGCTCGCGGAACTCTTCAAAGTCCCATTCACGCTTCTCAAGCTGGTCGGGGTTGAGAAAGACGTAAACGTCCGCCTCCTTGACCTCTCCCTCAACTTCCTTTCCGTCCTCCATCTTCAGGAGCTTGACCTTGACCTTGATCCGCTTATACTCATCACCCTCAAAGATGTCCAGCTTGTGAATGTTTGCGTCAGTCAATCCAGTCGCGTACATGCCTCGCACGCAGTGGCCTGGCTCTTCGACAATGGCGGGATAGTCTGCATATTGAACCCTGTGGCGGCAGTAGCCATCGAGAATGGCTGGGGTGAAGGTGTGCAAGTCTTGGATTGCCTTTGGAGGCTGCTTGTCCGCGTAGCAAACGCTGAAGAAGACCTCTGGTGCCATCTGCTGCAGTCAGTGTCCTTCCTGTCAGCGTCTGTGGGTTGAATGAGTTCTTTACCAAGGTGCCTACAATATCACCGGTTATGTTAGTCAAATAGCCCAGAAAGTCCAGAAAAGTTCAAAGCAAGAGATCTGGTACTCACCATAGAAGAAAGCTGCGTATTCACCACTCATCTTGTAATTATTATTGTGAGTGGTTGCTTTGCGTTGCTCGTTGCCGCTATCGGACTTTCAGCGGTCTAGGTTAGGATGGCACTCGAGAGTTGGCTTTTCAATGTTGACCTGGGCACAAGAAGAGCAATCAAGGCGGTGGACGCGATGCTGGCTTTATAGAAATAATCTAGAATGAAAACTGAAAGAATTCCGAGAAAAGAGTCGCTTTGTTGTCTGATTGATGTCGGCTTTCTTTGTTATCTCCTCGGCTGTGCTCGAAGACTTCCCCGCCGTTTCGATAGCTTCCCAGTGGTGGGGTTCCGGAGCTTCTCTTTGTTCACAGAGCGCGACAGCATGAACCCTGGATTACTCCGACGGTGATCGAGACCGATCAGGAATTTGACTTTGTCAACTCGACAGTTAAGGCACAAAAAATTTGCAGAGGTGAGATCTGAACAGATAAGAAGATGAGAGGCGGCAATGAGAAATTAGAAGAGACGAAGAGAGATAACGGCACTTGAGGCCGGATGTCAGAGTCAGACTTCTGTGACTTCTGTGACCTCAGAAGTTGTCTAGCTGGGCTGCTACGCGGGGCTTGATGGAAGGTAGTGCTATTCGGGTGAATCAAGTCCACCGGATGCCTACAGGCCTACCACTTATGTATGTACTCAGGTAGGATGCAATATGTTGATGATCATGATGGTCATGGCATATTAATAGCTTCAAGGTTCTTGAACAGAAAGTGATTCTGAATGGGGCTCGAAGCTGGTACGATCAAACGCAAAAGCTCCCGATCCGGCGCTAGAACCCTATCGATAAGATAGGGCTAGATTCACACCGCCGATAAGAGGCGTGCGCATGGGCTAGCGCCCCGGAAAATCATTGACACGCCGCCTAGCGCAATTGGTTTTGGCGACGACGGTGCCCAGTTCTGCTCGAAGTCTGGAAAATTCACGGGCGTCACGGTTCAAGCTTCGATTCGCAAACTGAGACTGAGCCGCCCAAGGCTGCGAAACCCCCATCTCCTGCGGTCGCCTCTCCACCACCACCTCCGCGCAGACGCCTATCCTTACCTGCGCAGCGACCCTCTGGCAGTATTGCATCGCCTCAGGTGGCATTTCTTACTTGGGGCTTGCCTTGAACGCAGCTTTATTGCGTCCCGCAGCGCTTTCGTGAGCTCTCGCGGCGCGTCCTGGTCCCGCCCCGTCCTCAGCCTTGCTGCGAATCGACGTCCCCGGCATCGCCTCGCCATCGCTTCCGCGGATGGAAGCCAGAGCTGCGTCTCGCGGACGCCAATAATGCAGCCATGTCGGGAACTACTATTGACGATGTCGTAAAGCGACTCAGCACCTCGGATATAGGTACGAAGATGCCGCCGCCGCCCCTCCGCTGTCCCTTGCCAACGCCGCCTCCGTCCTGTCGCATGCCTCAACCCCCATCTCCCCATGCTAACCTGCTGTTGATCAACAGAGACCCGACTCAAGGTGGAAGCCGCGACCACCTTGCGCGACAGCCTGGACGCCTACACCACTGGCCCCATCTACGAGCCCTTCTTGAGACGGCTGATGCCCATCTTCATCAACATTCTGCGTGGACCATGCATCTTCCAAAGCAACTCCCCGGAGCAGGTAAGGGTCTTGTGGGATGATTTGATGATTTGGGACCAAGTGTAGCTGACGGTTGATGGTAGAAACTCCGCAACTGCATCCTCGAGGTGCTTCACCGACTCCCGACTGGCATGTCGCCTCCCGAGCCGTTCAAGCCTTACGCCGAGGAAATTGTCGATCTGCTCATGCAGTTAGTTCGAACCGACAACGAAGATAACGCAACGCTATGCGTCAAGATCATATCCGACATCATGCGGCATCAGCATCAGACCTTACAGAGCAAGGTCCAGCCTTTCCTGACCCTCATCCAGGAGCTCTTTGACCAGATGGAGAGGGTCGTCCACGAGCAGCTCGACAATGCGTCTCTCGCCCCGAATCCCCAGCCTGGTGCACCGTCAACACCAGGCAGCACACAAGCCAACTTCCAGTCGCCTCGGCCAGGCTCTCCGGTAGCCTCAGTGACTGAGCTTGGCGCTGATCCACAGCAGCAGAATCGACCGCTTCTCAAGGGAATGCAATCCTTCAAGGTCCTTTCGGAATGCCCAATCATCGTCGTCTCCATCTTTCAAGTCTACCGCAACACTGTGCAGCTTAATGTGCCTAGGTTTGTGCCGCTTATCAAGGGCTTCCTGTCACTCCAAGCAAGCGCTCAGAAGCAGGCCCACGAGGAGGCTGCTGCCAGGGGCGACATTCACACGGGTGTGAGCCCAGGGATCAAGAACCGTGCCGCGTTTGGCGATTTCATCACCGCCCAGATCAAGACCATGAGCTTCTTAGCCTATCTCCTCCGCCAATACGCCTCTCAGCTCAAGGACTTCCTACACTTATTACCCGATATAGTGATTCGATTGCTCAAAGACTGCCCGCGGGAGAAATCGGGCACGAGAAAGGAGCTCCTCATTGCGATTCGGCACATTATTAACTATAATTTCCGAAAGATCTTTCTCCCCAAAATCGACGAACTCCTGGATGAGCGCACATTGACGGGAGACGGTTTGACTGTTTACGAGACGATGCGGCCTTTGGCGTACAGCATGTTGGCAGATCTGATTCACCATGTCCGCGACTCATTGACTCCGGAGCAGATTCGCAAGACAGTGGAGGTGTATACAAGAAATCTCCAGGACAACTTTCCCGGCACCAGTTTCCAGACCATGAGCGCGAAACTGCTTCTCAACATGGCTGAGTGCATCGCGAAGCTTCCGAACAAGGTGGACGCAAGGCATTATCTCATGATGATTCTCAACGCGATTGGAGACAAGTTCGCCGCCATGAATCGGCAATACCCGAACGCTGTCAAGCTTTCCAAGCTCTATCACCAGCAGGCCGAGGCTGGCGCCCCCGAAACATACCTTGCCGATAAGGAGCACCCGCCGGACTGGGACGAAACGGACATCTTTTCAGCAGTGCCCATCAAGATCTCCAATCCAAGAGATAGGGGAGCTGACCCGGTTGGGGACAACAAGTTTCTTTTCAGAAATTTGATGAATGGGCTCAAGAACACCTTCTATCAGCTGAGGACATGTAACATTGGGACGCCGATTGACCCTCAGAATGCGCCGCCACACTGGCAAGAGGTTGCTTACGGCTTCACGGCCGAAGAGGTCAATGTCATTATCAAGCTGTTCCGGGAGGGCGCGTATGTCTTTAGGTACTATGAGATAGAGAAGCCCGCCACCGAGAATCAGTACGTCTCGCCTGTCGAGTATATGGCCAACTTCTACATGGTCTCGAGCAGCAAGGAGGAAAAAGATCTTCTCGAGACGTTTGCCACGGTCTTCCATTGCATCGACCCGGCCACCTTCCACGAGGTCTTTCAGCAAGAGATCCCGCACCTTTACGACATGATCTTCGAGCATACCGCTCTCCTCCATATCCCTCAGTTCTTCCTTGCCAGCGAGGCGACGTCCCCGAGTTTCTGCGGCATGCTCCTGCAGTTTTTGATGGAGCGGATCGACGAAGTTGGCTCAGCGGACGTGAAGAAATCCTCCATTCTGCTGCGGCTTTTCAAGCTGGCATTTATGGCAGTCACTTTGTTTGCCACGCAGAATGAGCAGGTTTTGCTGCCCCACGTGGTCAACATCGTCACGAAATCCATTGAGCTGTCTACCAAAGCGGAGGAGCCCATGAACTACTTCCTGCTCCTACGATCCCTCTTTAGAAGCATTGGCGGTGGAAAATTTGAGCAGCTCTACAAACAGATCTTGCCGTTGCTGGAGATGCTTCTGGATGTCCTGAACAATCTTCTAATGGCTGCGCGGAAGCCTTCAGAGCGAGATCTCTACGTTGAGCTCTGCCTCACTGTTCCAGCTCGTCTCAGCCATCTGCTGCCGCATTTGAGCTTTCTCATGCGTCCCTTGGTTGTGGCTTTGCGGGCCGGAACAGATCTTGTCGGCCAGGGATTGAGAACTCTGGAGCTTTGTGTTGATAACTTGACAGCGGACTATCTGGATCCCATAATGGCACCTGTCATCGATGAGCTGATGACCGCCCTCTTCGATCATCTCAAACCCCATCCCTACAGCCACTTCCATGCGCATACCACCATGCGCATTCTGGGAAAGCTAGGGGGTAGAAATCGCAAGTTCATGACGGGCGCGGTTCCTCTCACATACACCAACTATGCCGATGATGCCTCGAGCTTCGATCTACGGCTCATTGGGTCCAAGAAGGACAGAGCCTTCCCAGCCGACCTGGGCATTGATCTCGCGATACAGAAGCTGATGGAGGTGCCGCGGCACAACAAGCTCAATGCCCAGACTCGACAGTATGACGACTACTACAAGAAGCAGGCCATCCATTTCATCAAGACCCAGCTGAAGCTTCGCATCGGGTTCGATCAGCTGCCAGAAGACTACCCCAGGATTGTCAGGCTCCAGGCACAGGATTTCCTCAATCGCAAGATGGACATCAACTTTGCGCCGTTTGAGGTCTCGAGCCGCGACAAGTCTATACCGAAGAAGGACGAGCAGGACAAAGTCACCAAGAGGCTGCTCAAGGCCGTCATGTTCTCGCAGTCCATACCGGATGTGAAGCAGGAATCCAGTGCCTTCCTCCTCGATGTGTGTCGGCACTTTGTCCTCATTGAAGTGGGAAGGTCCCTCATCGATCTCAAGCGCAACTACAACCCCTTTGACCCCAAGGCGGGCGAGGGCCCGCTGACCATCGATACCCGTGTCTTGTCGGATGCAATCGTCGAATCACTGGCCTCTGACCATCCGGACGTTCGTGAAGCGGCGCAGCAGGCGATCCGGGAACTCTACAGGTGCACAGCCCTCATCTTTGGCTCTGAGGCCAACGTCGGCCGCCTTCACCTATTCAACCATCTCAGCAACACGTTCTGCCACAGCTGCTATGAGGAAGAGTGGTTTACAAAGACAGGAGGCAGCCTTGGCATCAACTTCTTGCTTACGGAGCTTGACTTGGGCGACGCTTGGGTGACGTCTAAACAGACCGAGTTCATTCGCGCGCTCATGTATGTCATCAAGGATATGCCGCTGGATCTCCCAGAAAAGACAAGGTGTCTTGCTCAGACCAGCCTCGAGGTCCTGCTCAAGCGAATCACCAAGAACATCAAGAAAGAAGACGCTCTGCCAATCCAGCAGCAGCCAGGGCAGCCGCAGGCTAAGCAGCCCCGCCTCGCGCAAATCTGCATGCAGTTCAACAACGAGCTCTCTCACATGAACAAGTTTGTCCGCGAGACAGCCAAAAGCTCCTTGGAGCTCATTGCGAAAGCTGCTGGCTGTGAGGTATGGCAGCTCGTCGAGCCATACAAGGAGAGGTTTCTCCAGCCCATCTACGCCAAGCCCCTCCGCGCACTCCCCTTCCCGATACAGATTGGATATATCAATGCCATGACATATCACATGGGCCTTAAGAGCGACTGGGTTACTTTCGACGAGAATCTTAATCGTCTGCTGATGGAGTCGCTGGCGTTGGCCGACGCAAACGATGAGTCTCTGGCCAACAAACCTGCCGAGTTCAGAACGCATGAGCACATCGTCAACTTGCGCGTTTCATGCATCAAGCTTCTCAGCACTGCAATGGCCTTTGAGGAATTCGCAAACAATCCAACCAAGGGCAAGATCCTCTCGGTGTTTTTCAAATGCCTCTACTCCGAATCGAAGCCAACCATTGCAGCGGCAAACGATGCTCTGAAGTCGGTATTGGCGGTTGACAGACGTCTGCCCAAGGACCTGCTTCAGAGTGGTCTGCGTCCTGTCCTGCAGAGTCTGTCGGACCCCAAGCGCCTCAACACTCATGGATTAGACAATCTGTCGAGACTCTTGAAGCTCCTCACAAGCTACTTTAAGGTCGAAATTGGCGCTCGTCTGCTTGACCAGATTGAGTCTATTGTTGAGCCAAACGCCTGGCAACAGATTTCCTTCACTTTCTTCGAGCAGCATCCTCAGATGAAGGTCATCACCGCCATCTTGAACATCTTCCACCTTCTACCCGCCCCAGCAGAAGCATTTAAGGACCGTCTGATCGACTGCTTTCTCGGGCTTGAAGAGCGGCTTCGACGAACCCACCAGAGTCCATTCCGACTCCCAATGTTCCTCTACCTGAACCGATACCCTAAAGAGATCTGGGCTTATCTGCTCGGCAAGCTGGATGATCTGAAGCACGGACGACTTCTGGCACAAGTCCTTTCACATCCCGATAGTACGCCCTTGAGGGAGACGGCCGTGGAAAACCTGGAAGGATTGATCGCCAAATGCAACGAGATAATTGGAATGAACAATGAGAAGAAGTATGTTGCCATTGTCAACACGATCAACATTCTCCACTCCCTTGGTCAGTTCCCAGCTTCCAGCGCTTGGATGGATAAGAAAGAGCACCTCACGTGGCTCAAAGCCATTGGAAAGGATCTCGAAGCCAACATTCGGGGCTATTCGCTCCCGGCATTTGTTCGACTGCCCGGCTACCAAGCCGCTGAGCAGCTGATGAACATCCTCGTCAAGTCTTTGGAGAGGTCACCGAGAGACCTGGATGCTCTATTCAGCCTGGTAGAGTCCGTTGCCGCTGAAGAGTTGCGTTCGACGCAGCCGTTGTTCTCCTTCATCTACAACAAGATTATCTGCAGCGACTCGATGGAGTTTTGGAAGTCGACGTTCCTGCGCTGCCTGGAAACCTACTCGGGAAAGACGGCGTCGAACAAGACGAAATATTTCCTACTCCATTACATCGTCAACCCCATCGTTGCTACGGATGTCATGCGGAACTGGCATCAACTGGAGCAGAATCGGACCCAAAGGTTGATGGACCGAACAATCATTGATGCCGTGAGTAGCAAGATCTGGAAAGTGCATCCTGAGATGACTCTGGATGATTCGGCTCAGCCAGGTATCGACCACATCCGGTTCGAAGTGCTGCAGCTTTCAGCAATGCTTGTCAAATACTACCATGCAACACTCCAGGAAGCGCGGAAGGACATCATTAAGTTTGGCTGGACTTTTATCCGCCTGGATGATATCATCAACAAGCATGCGGCGTATGTCGTGATTGGGTACTTCATTGCTCATTACGAAACGCCTCCCAAAATCGTCAGCCAGGTATATCTGTCCCTGTTGAAGACCAATTCCAACGAGGGCCGGGCTTTGGTGACCCAAGCGCTGGAGCTCATAGCTCCGGTTCTTCCCAAGCGCTGTGGTAGCGGTCCCGGCGATAGGAGCACACCATGGGCCGTTGCACCCCGCCGCATTTTGACAGACGAACAGAACATGCAGCAGATGACCAGCATCTTTCACTTCCTTGTGCGACACCCTGAGCTTTTCTACGAGGCGAGGGACAAATACGCCGTTCTCATTATCACGTCTCTGCGCAAGGTTGCGGCGCCGCCAAACCCTTCCCACGAGAGCAAGAAGCTGGCATTGAACATGATGTGGCTGATCTGGACCTGGGAGCAGTGGCGGATCGAGGGCAAACCAGCATCCCTTCCAACGACAAGAGCGCTCTCGGACTCCCCAGTTTCTAAGAAGCGGAAGCTGGACAGTGATCAGCCAGACCGACCGGAGTATCAGATCCCGCCGCCCTACCGCCACAAGATGGTGAAGTATCTGGTGGAGTTCATCGCACAGCTTAACGAGCGATACCATCTGCCATCTGCCAAGCCCCGTGGATCTCCAGCCAGTGCGCTTCCGGTGTCTGCGCCCACGACGGAACTCTGCAAGAAGGCCATGGCGCTGCTTTACAATCTCGTGCAACCTCAATGCTGGGGGGATCTGGATCTCGACTTGTTCCCCAACGTGACAGATGTCATTCTTGCTCACGAAAGGACTCAGACCGCTCTCAATGCTGACCCTGCGGACAAGGAGAAGTACGACGAGAAGTTCCTCACGAACATCATCAACACCCTTCAGGTTGTCCGTATTCTCCTCAACTTCAAGTCCGATGAGTGGATCCAACGGAACATTGCACCGATTCAGAAGGTGCTGGAGAAGTGTCTGAAGTCGGAAAATCCGGAGATTCAAGACTGTCTACACCTCGCTGACAAGGAGTACGATGATGGTCGCGACCTAAAGTCCACCGTCGGGCGCATCCTCGATGCGGTGCCTGAAGATACCCCTATGGAAGATGCGGATGCTGAGGGAGAGTCCGAGGTACAGACGTCTGAAATCGTGGCATATCTCTCCCAGATTGCGACAGAACAGATGAACAGCAACTTGTACGTGTCGGGCGTCAATATCCTGTGGTCCCTAGGGAATCGCAAGCCCGCGATTATTGACCAGCATATCCCTTCGCTCATGAAAGCCATGCAGAGTAAGCATGCGCGAGAACATGTGCAGCACTACAGCGCCCTGGCCAATCAAGCGACTGGCATCCAGCGCACCCAGGAGGCCAACGGAACCACCACCGGGGAGCTTTCTGCCTATGATCTCGAGATGCAGACAAAGTTGATGATCAAGGAGATTCAGGTCGTGGCCCTGCGAATGGAAACTCTGGGCGACAACCGACGACCCTTCCTGAGCGTGTTGGCAACTCTTGTCGAGAAATCCATGCATATCGAGCTGTGCACAGAAATTCTGGGCATGGTAGAGGGCTGGGTGTTCCGATCGGAAGGGACTTGGCCGACTCTCAAGGAGAAGACGGCGGTCTTACATAAGATGCTCTCCTTCGAACATAGGCAAGATCCTACGATGCTTTCCAAGTTCCTGGAGCTGGTGATTCGCATCTACGAAGACCCCAAGATCACCCGCACCGAGCTGACCGTGCGGATGGAGCACGCCTTTCTCATTGGCACCAGAGCGGTTGACGCGGAAATGCGAAACCGATTCATGGCCATCTTCGACAAGAGCTTGTCCAAGACAGCCACCGTCCGCCTCTCGTACGTGCTCACGTCGCAGAACTGGGATACTCTTGCCGATTCCTACTGGCTCGCACAGGCCAACCAGCTTTTACTCGGGGCTGTGGAGATGAATACCAACATTCAGCTCCATGCGGACGACTTCAAAGTGATCGCCCCCTCCCAGCTGGCTGCCGTGTATCCCCGGGACAAGGATTCGAGGGAGCCGACCATGATGGTTGATGAAAAATTTGAGGCTCTCCTGGCCAATCACAGACGTTTCATGGCTGAACTGGGAGATGTGAAGGTCCGGGATATCATCGAGCCACTGACGCAGTTGCAGCACATCGACAACCCACTGGCTCATCAGCTCTGGGTAGTCATCTTCCCCATGTACTGGTCTGCGACTCTGCGGGATGAGAGGCCCGACCTTCAGCGCGGCATTGTCTCGCTACTCACGAAGGATTATCACAATCGCCAAATCGACAAGCGCCCCAACGTTGTCCAGTCCCTGATAGAGGGAGTGGCCAAGACGTGGCCAGAATGTAGGCTTCCTCCGCACGTCTTGAAGTTCGAAGCCAAGACGTACGATGCGTGGTATGCAGCGCTTGTGCAGCTTGAAAACGCAGCGATCAATCCAGGGCCCGACTCGGCCACTGTGCGCGAAAGCAACCTCGATGCGTTGGTGGATCTCTATGCATCTTTGCAGGAAGACGATCTTTTCTACGGGACTTGGCGTCGTCGATCTCAGTTCGTAGAGACAAACGCCGGACTTTCGTACGAACAGAATGGCATGTGGGACAAGGCCCAGAAGCTGTACGAAACAGCGCAGATCAAGGCAAGAACAGGCGTGATTCCTTTTTCCCAAGCCGAGTACATGATCTGGGAGGACCACTGGGTCCTTTGTGCCCAGAAGCTGCAGCAATGGGAGATTCTTCAGGACTTTGCCAAGCACGAGAACTTCCAAGACTTGTTGCTGGAATGCGCCTGGCGCAACACGGAGATGTGGCAAGACGAGCAGCACCGCGAGGCCTTGGACAACATCATCAAAGGAGTTATGGACGCCCCCACGCCGCGACGAGCTTTCTTCCAGGCGTTTATGTCTCTGCTCAAGTTCCACAACCAGCAGGAATCGGCGACCGACTTTGCTCGCGTGTGTGATGAAGCGATACAGCTGTCCATTCGGAAATGGCATCAACTTCCGACGCGACTCACAAACGCCCACATCCCTCTGCTGCAGAATTTCCAACAGTTGGTCGAGCTGCACGATGCTAGTGTCATCTGCCAGAGCCTGGCCAACACGAACGCGTCGAATCTCGATGTCAAATCCGGGGAGCTCAAGCTGCTGCTTGGCGCCTGGCGTGATCGGCTGCCTAACATATGGGACGACATCACGGCTTGGCAAGACTTGGTGACTTGGAGGCAGCACATCTTCAACCTCATCAACCACACCTATCTCCAGCTGCTGCCGCAGCAAGGCCAGCAGAACACAGGTGGAGCCTCCTTCGCGTATCGTGGCTTCCACGAGACTGCCTGGATCATCAACCGCTTCGCTCATGTGGCTCGGAAGCACAACTTGCCGGAAGTGTGCATCAACCAGCTCAGCCGCATCTACACGCTCCCCAACATTGAGATCCAGGAGGCCTTTTTGAAGCTTCGGGAGCAAGCAAGGTGCCATTACGAAAATCCCGAAGAGCTGAACAGTGGCTTGGAAGTCATCAACAATACAAACTTGAACTACTTCAATCCCCAGCAGAAGGCCGAGTTCTACACTCTGAAGGGCATGTTCCTCGAGAAGCTTGAGCTCAAGGAGGAGGCCGACGCAGCTTACGGCACCGCCTTGTACTTTGACATTGGAGCGGCAAAGGCCTGGGCCGAGTGGGGGTACTTCAACGATAGGAAGTTCAAGGAAGACCCGTCGGATCTCAATGCTGCTAGGCAGGCACTCACGTCATACCTACAAGCTGCAAGCAGCTACAAGAATGCCAAGTCGCGGAAGCTCCTGTCCAGGATTTTGTGGCTCCTTAGCCTGGACGATGCCAAGGGCACCATTGCTGCGGGTTTCGACGACTTCAAGGGCGAGACGCCGACGTGGTACTGGATCACCTTCATCCCCCAGTTGCTGACTGGCCTGGGTTACAAGGAGGCCCCGCGTGTGTATCAAATCCTTCTCGGCATCGCCAAGTCCTATCCCCAGGCTCTATACTTCCAGCTCAGGACAAACAGGGAAGATATGATGGCCATCAAGAAGACCCAGGAAGCGAAAGAGAAGGCGAGGCTGCGAGCTCAATCAGCGACAGCCAATGCCAAGCCCAGCACGGCTTCTCCCCTGCAGACCAAGCAGGACGCGCCCAAGGCTGATGGGGCAGCATCACGCCCCGGCACTGCCAGCGGCGGCGATGCGGCTCACGTCAAGGCGGAGAATGTCAAGACGGAGAACGGCGAGGCCAATGGCGGCACAGCGGCATCGGCAGTGCCCACAAACGGCGCCCAAGGCCCAGAGCAGGCACAAGCCCAAGCCCAAGCCCAGGGTGGCCTGGCGCAGGCTCACCCAGCAGGCCAGAACCAGAAGAGACCACCGTGGGAATTGACTGAAGAGGTCATGTCGGTGCTCAAGACGGCATTCCCCCTGCTGGCCCTGTCAATGGAGACAATGGTGGACCAGATTCAGAAGCACTTTAAGTGCCCGCCTGATGAGGACGCGTACCGCCTTATTGTAGCGCTGCTCAACGACGCCCTGACATACGTGAGCAGAACCCCTGCTTCGTTTGCAAAGAGCGTCAAGCTGCCTTCCGCAACGGAGACGAACATCACGAGGTTCGCCGAGACGATCTTGCCTAATCATATCAAGAAGTCGTTCGAGGCCGACTTTGTGGAAGTCAAGCCGACCATGTATGAATACATCCACAAGCTCCGGCGCTGGAGAACCAAGTTTGAGGAGAAGCTGGATCGCAGGATCGTGCACACGCCTCTCGAGGCGTTCTCGCCTCATCTGAGCGAGTTCCGATACCAAAAGTTCGAGGAGGTCGAGGTTCCAGGGCAGTATCTTCAACACAAGGATAAGAATCAGGATTTTATCCGGATAGAGAGGTTCCTGCCCAATGTCGATTTGATACGCTCAGTCAATGCCTCATATCGTCGTCTCAAGATGCGCGGTCACGATGGCAGCGTTCATTCATGGGCCGTTCAGCATCCCGCCGCCAGGCACTGCCGCCGAGAGGAAAAGATCTTGCAGCTCTTTAGACATCTCAACCAGACGCTGAGCCGGAAGAAGGAAAGCCGGCGCCGAGACTTGCAGTTCACCCTGCCATTGATGGTTCCCCTGGCACCTCATATCAGAATCGTGCAGGAGGATACCTCATACATTACGCTGCACGGAGTCTACGAGGATCACTGCCGACGCATGGGCATGTCAAAGGACGAGCCGGTGCTGTTTACGCTGGAGAAGCTTCGCGGCGTGCTCGAGTCCAAGGGAGGCCAGGTAAGCCGCTATTCTGAAGTAACAAGCTGCTCGATGAAGGGGAATACTAACGAGATTACCCGACAGACCAAGCCCGAGTTGACGCCAACGGCGCGACTGGAGGTGTTCAATGCCATCCAGGAGAAATGGGTGCCGCCGACGGTGGCGCTGGAGTATTTCCAAAAGGCGTTTCCCCAATTTGCCGAGTTTTGGCTGTTCCGCAAGCAGTTTTCATACCAGCTGTCGGCGCTCACGTTCATGACTTACATCTTGTACATGCACAACCGCTACCCGGCCAAGATGAACATTGCTCGTGGATCGGGCAACATTTGGGGTTCGGAGCTCATGTCCTTTATGAGCGCGTCGAAGCCCTTCTTCCACAACCCGGAGCCGGTGCCATTCCGGTTGACGCCCAATCTGCAGACTCTCATGGGGCCTCTGGCAATGGAGGGAATCTTTGCCTGCTCGGTCATGGCGATTGCACGGTGCTTGACGGAACCAGAGCATGAGCTCGAGCACGCGCTGACGTTGTTTGTGAGGGACGAGATGATGTTCTGGCTGATGAACAGCCACCGCAGCGGAATCTCCGAGAACCAGCTGCGGGACTCGGTGCAGCTCAACAGCGACTCGATTGTGAAGCGGGCCGTCAGCCTGGCGCACAACCCGTCGGGCAATCTGCCTGCGAACCAGACCGTTATTGACGCTATTGCCAAGGCCGTCAACCCGATGAATCTGGCGCAGTGCGATGCCTTGTGGATGCCGTATCTATAAAGCCAGTGTCGATGATGAGGTTTTGGCTTGCTAGTTTTCTTTGCTTTCATCTCTTTTTACTTTTCTTCGCCTTGTTCTTAGTTGGTTGCCGCATATCTCTCCTCTAGATCTACAAGACTAGAAGCTGAGATGGGGTGCATCGGAGGATGTGTGTGCTATGGTATTTAGCAAGGCGTTGGAGGGAAGGGGAGGCTCCGGTGATTTATATCGTTTCTTTCTTTCATCATATCTACTCTGTATTAATTTGCGGATATTCTCCTTACCGTTCTTGACGCCTGGTTTTACACAAATTAGGCATCATGGCGGCCTTCTTTGCTGCTAATGAGAGATGTGGTACGTGGATTCATGTATGGTAATGAAGGGCATAGACTCGGTAAAAGAAGAGGTTATGAATACTCTTTGATGAATTCTTGATGTGAACTGAGGGATGATGATCAAAGTGAATGGTGGTGTACTTCATGTTCATGTTAAAGGGAACTTTGTGGTGATGCTTGATGTCTATAAGTGACGGCCATGAGAACCCCGGATAGCTATGTATCAGTCGGTGATTCCAAGTTGCACCGATAAGATCTCGTACAACCTTCCAACCACCGGTTCCGCCGCTCAAGATCCTTTTCCAACCAACCAACAGAAAGCCAGCAACTGGACTAGACAGAAATATCGATTAACGAGTCAATAGTGTCCCGAATAGTGGCTCCTTTTTCGTCTCACAAGTCTCGACAAACCCGGTCGATCCCCCGCATTTCGAATCCGACGTGACCCCATCTATTGTCTGTCCATCGTAGGTTCCCCCCCGCCAGTAGACCGAGGCTCTTGAGGTTCCATCCGGCGCTTAGCGAGCTTTTTTGATGAATGGATTCCGGGGGGGTTGAACTGATGACGAGTTACAAGATTGGCTGGGATGCAGGAGGGGGGGGGGGGGGGGGGGGGCTAGATACATAGTATCTCGATGTTATGTCAGGTTTGGATTCGGTGTTTGGTGGCATGGGTGATGTGGGACTTGGAGGGCGTAGTAGTAGTATTACAGCACAGCTGGGTGAGGACAGGAATAAGGAGAGAGCAGGGGCGGGGGGGTGAAGAATAGTGAGGAGAAAGAAGCATGGATATTGTAGAGGCGGAGGGGGACGGGTTTTCGGCCTCGGCTCGTGTGTCCGGCTGGGGGTTGGGGTTGCGTACATATATAAGTGAGTGAGGGTATCTCTGTCAGTATGTGTGTTTTGGTTGCAATGTGAATCGATTCGCATAACAGTGCATAGGTAGCATCCAGAGGAATCTGCTCAGGAAAAGATTGCAGTTGAATAACCTGTCAGGAGAGCCAAGATGTCGACCATCCACTTTGACAAGATGCCGCGGAAGCTGTGGGAGCATCCGAACCGCGAAAACACCATCATGTGGCGGTTTATGAAGGACGCAAACAGAAAGTACGGTCTTAATCTCCAGGTCAGTATCTCATCTCCCACTCTCCCCTACTCTCTTCTCTCTCTTTAACTACCGAGAACATTCATGCTTATTTGCTTCCTTGGATGTTGAGTGCCTCAGTCGTTCACTGAGCTGTACAAGTGGTCGTGCAACAACCGCAGCGACTTCTACCGCCACCTCTGGGAATATGTGCCCTACATCCACGAAGGCACGTATACGCGCGTGGTCGACGAAGCGATTCCCATCACGGAGTTGCCGAGGTGGTTTGAAGGCGTGAGGATGAACTGGGCTGAAAACGCACTCTACAGCCGAGATGCGTCGTCGTCGTCGTCGTCGTCTGCATCCCCAGGAGCTCTTTGCAAGCTGCACAAGGAAGATGACGGGATCGCTTTCACAGAGATTAGAGAGGGCAACACCGACATTCGACATGTGTCGTGGGGTGAGTTACGGAGGGAGGTTGCGCTGATGGCGGCCGCGCTGAAGGAGCATGGGCTGGAGAGGGGGGATCGGGTGGTTGTTGTGGGAGGGCATTCGCTGAGCACGTACGTGGTGTTTCTGGCGACGATGTGGTTGGGGGCGATTGTGAGCTGCAGTTCGACGGATATGGGAGTTGGAGGGCTGTTGCAGAGATCGGTGCAGATTAATCCAAAGGTGAGTTGAGCAGCATTCGTTCTTTGTCCCTTGTGGAGGGGCTTGGGATCAATACTTACTGACTTGCCCCCCTCTGGTTGCTGTTGACGTAGTTTGTCTTTTTCGACGATGGCGCCTTGTACAATGGCAAGACGATTGATCTCAGGGACAAGATCAAGGGCATGATGGAGGGCATGGCAGGCTGTGACCAGCTCAAGTCATTCGTCATCATCCAGCGCTTTGCAAAGCCCCTGGACACAAGCTCCATCCCCAAGACGCAACGCCTCGAGACGTTCCTCCAAGCAGGCGTCAACAAGCCTCCTCCAGCTTTCGTCAGAGTCGAGTTCCAAGAGCCCGGCGTTATTGTATTTTCATCAGGGACAACAGGCACGCCCAAAGCCATCGTCCATGCCGTGGGACCAATGTTTCTGTCGTGTAGCAAGGAGAACCATGTCCACCGCGACATTCAGCACCACGATGTCGGGCTGCAGTTTACCATCACGGGGTGGATCATGTATCTGGGGAGCATATCGCCCATGGTATACGGCGCGCGCTGCGTGGCATATGATGGTTCGCCGCTTGTGCCTGATTCAAAGGTGTTGCTGCGGATTGCGGCGGAGCAGAAGGTTACGATTCTGGGGGCTGGACCGCGGTTGATGGGGGAGTGGATGAAGGAGAAAATTGTGCCAAGGGAAGAGTTTGATCTGGGGAGATTGAGGACGGTGATTTCGACGGGGATGGTGCTGCCGGAGCGCATGTTTGAGTGGTTCTACGATCAGGGGTTCCCGGCGAGGGTGCAGTTGGCCAACATTACAGGGGGGACAGATATCGTGAGTTGTCCTCTTTTGTTCTTCTGGAGATTTTTTTCCTTCTCTAACGGCTGCTAATGAGGAGTGGCTAGGCTGGTGCTTTTGCCCAGGAGAACCCCCTGGATCCCGTCTACGTCGGCGGCTGCCAGAACGGCTCCCTGGGCGTCCCCATCGCCGCCTTTGACCACGATCTCCCCGACGGCAGCACCGGCACTCCGCTTCCTCCCGGCCAGGCAGGCGATCTCGTCGCCACGGCGGCCTTCCCCAACGTGCCCGTGTTTCTCTGGAACGACGGGCCCGGACCTGCTCCCGGACCAAAGTACCGGGCGGCGTACTTTGAGCGCTTCAAGGGCGTATGGGCCCAGGGGGACTTTTGCGCCATCCACCCCCTTACGGGCGCGGTCCATCTGCTGGGACGGTCAGACGGGGTGCTGAATCCGAGCGGAGTGCGCTTCGGGAGCGCGGATATCTATGCCGTGATGGAGAAGTGCTTCCCGGACGAGGTTGCGGAGAGCTTGTGCGTTGGACAGAGGAGGTCCCAGGATGCGGACGAGCGGGTGGTGCTGTTTGTGGTGATGAGGGCTGGGCTGAGGCTTGATGGGGGACTGGTGGAGAGGATCAAGGGGGCGGTTGCGAGGGAGTTGACTAAGAGGCATGTGCCCAAGTATGTGTTTGAGGTTCCCGAGATACCGGTACGTTCCAAGATGTCCCCTGTTATGCTTTACTCGCCTCGGGGGGTGGGTTGATTGATGATGGCTGACTTGGTGGTGCAGGTTACGGTGAATGGCAAGAAAGTCGAGATGCCGGTCAAGAAAATCATCTCGGGGGAGACGGTCAAGCCGAGCGGCACGCTGCTGAACCCGCAGTGCTTGGACCACTTTTACCGGTATCAGAAGATTGAGGAGGTGGAGGAGCCGCGAGCCAAGTTGTGATGTTAGGGGGGAAGGAGGAGGAGGGGGAGGAGGAGGAGGAGGGATATAAGTCATGATAAAGCCAGCTAGATAGACCACGAGATGAGAGCTTCTCCCAATACATGTGCAGGTAATGTTACAATATCCAGTCCGTCGTGCCATTACAAACTTATGGTACCAACTCTCTCCTCAGATGCCCTTCCTCTCCCCCTTCTTGTCCGTTTCCACAAACTTACCCCCGTTGACGCCATACCGCCACGCCATGTACCCAATCATGCCCCCGACGCTGCCCATGCCCGCCGCGCCCGCCACGCCTCTCCATCCCAGCCTCGCCGGCCCTCCGCCGCCCCTGAGCCTCATCAGCCCCGTGGCCAGCAGCGCCGCGCCCATGCCCGAGTACGTCCAGTCGTCGAGCTCGAGCTGGCCCCTGTTCTCGAGCAGTCTCCAGCTGCGGTCCTGCCACTCGATGGGTTGGCGCCCCCACATGCGCGCCGCGAGGCCGACGCTGACGATGGCGGTGGTGATGACTGTGCTGCGGGTGACGGAGAGGAGCAGCTGTTCGGGGAAAGGGGGGGAAGGGCGGCGGCGGAGGGAAGGGATGGATTGCCGGAGGGAGGTGAGGGTGAGGCCGATGATGGAGCCGGTGGTGATGCCGCGGGTGAGGACGTGGGTGGTGAGGATGAGGTGCGAGAGCGGCTGGTCTTCGGCGTAGGGGGTGTGAGGGAAGAGGCGGGACATGGTGGGTGATGATGAGTTTTTTGGGCTGACGTGGTGTTGTTGTTTTTGTTTTGTTTCTTTTTTATTCGTCTTGCTGGGTGAGTTGGCAGTTTCGAGTTCCGTTGTCTGTTTTCTGTCTCGTTTCGCAGAGTCTGGTTGTTTTGGTGTTGTGGTATGTAGTTGTCGTGATGTGGTTGTGAGTTGAGAGCTCAGTTACCTATAGTTGAGTCTCTCAGTGAACAAAAATGGGTTGATTGGTTGTTGAACAAGTTGCCGGCAGTACAGACAAGGTTTAGATGGATATGTAGCTTCACACGATGATTCTCAAGCCACAGACAGAGAGAGAGAGGCTCTGTCGAGACAATTTATACTGGCTTCTAGAGAGAGTCGTTGAGCTGGTTGCATCCTCTGACGCAAATCAGGTGATTCGGGTCATCTCAGCTCAACCCTCGCATTCGCTTAGTCCCAGTGCTTATTCCGACGCCTCCTTCGGTCGTAGGTAGTGCCTCGAATCGGTAACCCGACTTTACATGGCGCATCATGCGAATGGGCGTGTATTCAATACCTGACACTTGGGCGTGGATACTTTGGTTTCTTGACAATGCCGGCATCTGGAGGATTCGTGTCTAAGCGGGTACATCTTATTACATACGTATATATACGTGCTCTTTGATTCTTGATGCAATGATTATCGGCTCACTCCATTACCTTGAGATGCTTCTTCATTGCTTCGATCTGTCAGCCAATGAAAGTGCATCGGTTTCTAATGTGGAAGCTGCTGCGAGTTATGTAAGCTCACCCGTACTCTTGCCCCGGCTTTAGAGGTCGTATACTGGATATATAGGTATGAAGCCATCACAAAGGCAGCATCGCAGACGTGAAAGCACAATGACATTGCCAGCTTCTTCAATCGAATAGTATTCAACTTAGATAGGTAGCCAGCAAGTGCTTATACATGTAATGATGCAGAAAAAAGAAAGGCAAAAAAGGGTGACCCAGACGACCGAATTTCCGGAACCTCATGGATGACACTGACACCCTCTGTCGAATTTCGCATGCAATTCCCCGCCGCAGGTTCACATAGTAGTAGCATCATCTATCCTTCAAATCCTTACTCGACGACGCTCATCAACGGCTCAGCCTTGCCCCTGCCACAACACTCTGGCGAGACTCACTTATTAATACGTACTGCATACTCCCAACTATGCGGGGGTTTCTCGATTTGAGGACAAGGATGAGGTTCTACTACCGGGGAGGACGAATCGCGGGGAAGCTTGGCCGGCTCGACACCCCATTCGCGGAATCTCTCTGTTGCGGCGCTGGCCGTGGAAAAACGTCGTGATTCGGCCCGAGAGGCGGCTTGACATGGATCGTGTTAGTGTAGGTATGGCAGCGTGGAGAGCAATGCCTGGCCCGATCTTTTTGTTTCCGGGGACAGACCCGTGTCTGACGGCTTTGGGCCCTGTCGATTCGCGATTAGTATCCTGCTCAGCCTCTCACGCAAAGTTACAATATCATCGTCTCTGTTCAAAGAAGGACCTTGATATTCAAGAAGATGCAGGGACTCACTCAGTTCAATGAAGAGAGCGAACATCAACCCATCTCTTCAGTCCATCATCAAGCCGGAGCTTGTCATCGTCATGATCCCGTTTCGGTAGGTGGTGCAACCCTCCCCCAGGCCGAGGCCGCTCACCCACGAACGGCCTCGTCGACTAGCAAGGGACCGGGTTGCATCACATCATGCGGGGGGAAACACAATGGAGAATCAAGCTTCAGTCGTCAAGTAATGTAACCATCCGGAAGAGATCATCCCAGCTGGCGAGCTACTATGGGCTACAGGGTCCGGAGCCAGGGCACAACGTATAAAAGTGTCATCAGCAGCGCGTCTCCTCATCCTACCTTACCACCGCTTCTTCTCCTTCAGCCTTTCGTCAACAGATCCGGTCAATTGACGGTCTCGACATCATGTTGACACACAGCGCCCTCGTTGCGCTGCTCGGCGCCACCTCCTCCGTCTCGGCTCAGGTCTATACCGTGCCCTCTCAGCCCAACCCCAAGGGCGAGCCCCTCGACGGCTTCGTGAGCTATTCAATCGAGTTCTCTTCCTTTCCAGAGTTTGCCGGTAACAAGTCCTCCTCTGCTGCTCCCCCCAGTTACCAATTGGTCCTAACCGTCTTTCATAGGCAACAAGTCGTCTCCCAACTTGTTCTCCTACAACCTCATCAATAACCTCGGCGCCCTCTCTGGATCCAAGCCCTACATCCGCGTCGGCGGCAACACCCAGGACTATGCCCTCTACAACGCGTCCCAGGAGACGTCCCTCGTCGGAATCGTCAACCCCAGCCGGTCCCCCGACTACCCAACCACCATCCACATCGGACCATCGTATTTCGAGTCCTACGGCACCTGGCCCGGCGTCAAGTTCTCTCACGGCTTCAACCTCGGGCTCGGCGGCAACAGATCGGAGGGGTGGCAGACCCTCTCCGACACGGTCCCCTTGGCCTGCAAGGCCCTCAGCCACGGAAACCTGTACACGTGGGAGTACGGCAACGAGCCTGACCTCTTCTCGACGTCGGCTCAGGGCCCCGTGCGGCCGTCGAGCTGGAACGAGAGCACGTATGTCTGGCAGTGGCTCAACGGCACGGCCGAGATCAAGAAGCAAATCGTCAAGCACTGCCCTGCGCTGGCCCTCTTTGGCGAGCCCACGTTTATGGCTCCGTCTTTTGCCGGCACTGGCAACCATCTCAAGGCGATCCCTGCGTTCCAGGACGGCCTGGACAAGAACAAGAACATTGAATACTTTTCCACCCACAAGTAAGCCCTTCCTTCTTCGTCTACACCTATAAAGACCTAGCCGTGCTAACACAGACAAACAGCTACATCAGCGGTGCCACGTCTCCCGGCGTCACCCTCCAGGGCACCCTGATGAACCACACCAGGACCGTCGGCTCCGTCGAGGGCCACCTCCCCGAGTACAACGCCATCTTCACCACCGCCCAGGCGCAAAAGGCGACGCCCCTCATCTTTGGCGAGTGCAACTCCCTCTACAACCAGGGCAGGCCCGGCCTGTCCAACACGTTTGGAGCCGCGCTCTGGGGCATCGACTTCAACCTCTATGCAGCGTCGGTCGGCTTCAAGCGCGTCCACATGCACATGGGCACCAACTACCGTGTAAGTGATACAAGCTCCCCCCCCCCCCCCCCCCCCCCTCCCCCTTCTGTCCTCGATACTCAAGTCACGAACACGGCTGACATACAAGGGACCAGTACCAAGCGTGGCAACCCGTCGAGACGGACCTGGCCTCCAGAGGAACCAAGGCCCCCTACTACGGCAGCATCGCCGTCGCCGCCACGCTGGGCAACTCGGCCCTCCTCCCCGTCAGCATCACCAACCTCCCGCTGCCCGACGCCCGCGAGGCCGCCTACGCAGCGCACTACTCGAGCGGCCTGCTCAGGGGCCACCTCGCCCGCATCACCGTCCTCAACATGCGCGGCTACAACACCACCGTCGACGGCCAGGGCCTCGAGCCCGTCCCCAGCCCGCCTCCTCGGCCCAGCCAAAAGTACACGTTTGCCGTGAGCGGCGTGCGCAACGGGGCGCGGGTCGGGGTGCAGCGGCTGCTGGCCAACGGCAGCGATGCGATCACCGGCATCACGTTTGATGGCTGGAGCTATAACTATGAGCTGGACAAGGGGAAGCCTGTGAGGCTGCATAATGTGACGGTTGGGGAGACGGCGGTTGTGAGGAACGGACAGGTGACGGTTGACGTGCCGGATTCGTCGGCGGTGCTGCTGAGTTTTCCCCTTTTGTAGGGGATCCTAGACAGGTAGATGCATGATTGAATGAATAACTCGATGAGCGCCATGTTTTGTATGTTTTGTCGCTTGATGGATGATGATGTTGATTCTTGAGTGATGAGTTTTGAATGCACTCGGAGATTCCCGTGCAATACGGGTGAGTGAGCCAGCCGTATAGAGACTAATACGAGCCAAAGGCTTCCAACCAATCATGGGCGGATGGTTTAGTGGTATAATTTTCCCTTAGCATCGGCAGCGGTCCAGTTGCCTCCCGCATGGGAAAGGTCCGGGGTTCGATTCCCCGTTCGTCCAGGTTCTTTTCTTTTTGCATCTCTGCTCAATTGTACTGAGCTGTGTAGTTGACACGATTGATGTATTTGACCTTTCTTTTCTTTTTCTTTTTTGCCTGTGAAAGCTGGATAGGCATGATCAATGTCCCCAGGTTTGTCTTGTGTTGATACGTCTTCAATGTGAGGTCATCAATTTGCTCCATTAACAACAGGCTTTGCCCAAAGCCGACTTGCAGAGCAACTATGTATGGTCATACGACTGAAGATCGATCAATCAGACGTTGCTGAATGATTCCGCGGTCGAAGCATGCGGGATATGACGCTCATGTAACTCGTCCCATGTCCATGTCTAGCGGTCCCCCTCACAGCACTTTGAGAGCCAGCTCAAAGAGATCGAAAAACGCCTCCTGCTCCTTTTCCGCCTTGGCAAGCCCAAACCCAAACACCAGCGTCCGCCTCTCCTCGGGAGATTTCAACGAGATGTGGCTGGCAATCTGCGAGGCGTACAGCTGTCCGAGCGTTTCCCTCTCGTCGCCGCCTCCTCCCAGCAGCGTCTTGGGGGCGAGGTGAGTGGAGGGGAGCAGGCCGTGGTTGGTGCTGGGGAGGGCCATGTCGACGATGCCTGCTGTGGTTCCCATCATGGGGACTTGGATCTGTGACGTCGTAAGCGTCATTATCTATGAAGCTGTGGTGAGTTGGTGGTCAGGACTCACCCATTGCGCCAGTCGGCCCTCTTGGCTTATCGTGATCATGATCTTGTCGGAAAACTCCAACAGCGAGACCTCTGTAGGAACACCATTGACCAGCCCAGAGGCAGCTCTGCTCCGAGCTGGGAAGCTATCCGGCCTGATATCCAGCGTTGCCATTCTGAATTCAACGAATTTGCCCTTTGGATGACTGAAGATCCAGGGTAAGTCAGTTGAGCTTGGTGAATAGCTCGAAGATGAAGCAGCGGAATTGGGGTCCCCGCACTATTCCCAAAAGGTGTCGAGACTTTGGCGGTCACCAGCGGCAAAACCACTTATCTGCCAAAATTTCTGGTTATCGGCCTTTTTTTTTTTTATTTTTGCTTGCCCGCGATAGCGCTGCGCTTCCCAACCGCCGCCAAATTGGCACAAACTAACTACCTACCTCTCCAGCAGTCAGCAGAGATGTCATAGAGGCTCAACTGCTCCCCTACACAAAGCCTCCCTCAAAAGATGGCCAAGTTCGTCCCCAGACAGCGCAAGCACAAGGTGCTCGCCCGCGAGCGCGCCAAGGAAAGCGCGCGCCACGAAGTCGAAGACACCAACCAGGAGATCCTGCCGGCCGCCGCGAAGAAGAAGAAGGATCTCGAGGAGAAAAAGGCGCGGCTCAAGGAGCAGCTGAAGCAGGATGGCGCCAAGGTGAGCGGCAAGAAGGCCAAGCGCCTGGAGAAGTACATCGACAACAAGCTGCGCAAGGACGAGAACCGCGAGCTGCTGGCGAAGCTGGCCGAGCGCAAGATCGACACGAGCCTGTTTGCGAGCAGCAAGGCGCTGGGGCAGGGCCGCGAGACCAAGAAGCAGGCCTTGTCGAGGGCGTTGCGGGAGCATCGGGCGGGGGTTGATCCTACGGCTTCGGTGGAGGGTATTCTGTTTCAGGAGAGGCCGGAGGTGGATGAGGAGGGAGAGGATGAAGATGATGCGCACATGTCGGATGAGGGTACATCCACTGCTGCACCTGTGGCAGAGGCAGAGGCTGAGGAACCTAAAACCACTACTGAGCCCGTTAAAGAGACAACGAAGCCGGCGGTTGCTGCTGGATCAGGCCTCAAGCGGCCACTCGAACTGGACGACGAAGGCCGACCGAAAATTCAAAAGCGACAGAAGAGAGGAGGACTCAAGACCAAGGTTACACTCGTCGCAACCCAACAGCCAGCTTCGGAAGAATCAGGAGATGACGATGAATGGGGCGGTTTCAGTGGCGACGAGGAGGATAAAACCAAGGAAGACGAGTCCGACCAAGAATCCGACGAAAGCTCAAGCGAAGATTCCGCGGACGACGACGCCGAATCCGAAGAAGAAACAAGCGATGAAGAAGAGGAAGAGGAGGAAATAGACGAAGAACAAAAGACTCAAAGATCGTCTTCATTCAAGGCATGGGCCCAGCAGCAGCGGAATGAAGCCCTTGGATACCAGCCCGTAGACCCAACAGCGGCTATTCTGGAGATACCCAAGCCAGAGAACTTTGTCCCGAGAGCGCCCGAGCAGGATCCCTTGCCGATGGAACTTCAGGTCAATGAGAAGACGTCACGAAAAGTCTACAGCGTGCCTGTTGTGCGGACACCCGAAATTCAGGAGGCTCGAATGAAGCTGCCGGTCGTAGCTGAGGAGCAGAGACTGATGGAAGCCATCCACAGCCATGACATTGTCGTCATCTGTGGATCGACTGGTTCGGGTAAAACCACACAGGTGCCTCAATTCTTGTATGAGGCGGGCTATGGATCTCCCGACTCTCCAACACCCGGCATGATTGGCGTCACGCAGCCCCGTAGGGTTGCTGCAGTCAGCATGTCCAAGCGAGTGGCAGACGAGCTGGGTGATCATTCAAAGGCCGTGGCCTACCAGATCCGTTTCGAGGGCAACGTCGACGACAAGACGGCCATCAAGTTCATGACGGACGGTGTCTTGCTGCGAGAGGTTGCCCAGGACATTACGCTGCGAAAGTACTCGGCTATTATCATTGACGAGGCCCACGAGAGAAGCGTCAACACCGACATCCTGATTGGCATGCTCAGCCGAGTCATCAAGCTGAGAGCTGAGCTGTCACAGGAGGACCCGACCATCAAGCCCCTGAAACTCATCATCATGTCTGCCACGCTAAGGATAGAAGACATGACGATGAACCCTACCCTCTTCTCAACACCGCCCCCTGTTGTCGAGGTGGAAGGACGGCAGCACCCCGTCACCATCCACTTCGCACGGCGGACTCACCACGACTACGTGGAAGAGGCGTTCCGCAAGATCTGCCGCGGCCACAAGAAACTGCCCCCTGGAGGCTTCTTGGTGTTCCTGACAGGTCGCAATGAGATTCTGCAGCTGAGCAAAAAGCTCAAGGCCGCCTTCGGAGGTTCAAGAACAGCCGACGGCCCCAAGGTGCAGATATCGGCGACAGAAGCACCAGTGGAAGTCGAGGATCTCGATTTCGGCGACGTTGACGAGCATGACTTTGACGACGTGGACGGCATCGAGTCTGACGACGAGAACGAAGAGGGCGAAGACGAGTTCAAGATTGATGAGGAAGATGAGGTCGTCCCTCTCAAGATGCAGGTCCTGCCTCTATACTCCCTGCTCCCCGTCAAAGAGCAGCTGAGAGTCTTTGAAGAGCCCCCCGAGGGAACTCGGCAAATCATCCTGGCAACCAACGTCGCCGAGACGAGTTTGACCATCCCCGGCACTCGCTTCGTCTTCGACTGCGGACGCTCCAAGGAACGGAACTACGACCGCCTGAGCGGCGTCCAGAGCTACGAGATCGGGTGGATCAGCAAAGCCAGCGCCAGCCAGCGATCGGGTCGTGCCGGACGTACGGGCCCCGGTCACTGCTACAGACTGTACTCGTCGGCCGTCTACGAGCGGGACTTTCCCGAGTTCTCGGACCCCGAACTGCTGCGGATGCCCATCGAGGGTATCGTGCTGCAGCTCAAGGCCATGAACCTGCAAAACGTGGTCAACTTCCCCTTTCCCACGCCGCCCGACCGGCAGATGCTCGCCAAGGCCGAGAAGCTGCTCACATACCTCTCCGCCATATCGCCCAGCGGACAAGTCACCAAAGTCGGAACGACAATGTCCCTGTTCCCCCTGTCGCCGCGCTTCTCAAGGATCCTGCTCGTGGGCCACCTCCACAACTGCCTCCCGTACACAATCGCCCTCGTGGCAGGCTTGTCCGCCGCAGAAGTCTACCTGCCGGAGAACACGGCGATCCCGGCCCTGGCCGAGAAGGACGACACCGAAATCCGCACGGCGGCGGACGTCATCGCCGAGGACCGCCAGGCCAACGTCCGCCGGCTGTTCAACCAGGTGCACAAGAACTTTTGCTTCCTGGACGACAAGTCCGACGCCATCAAGCTCCTGCAAGTGGTTGGCGAGTTCGCCCACGAGCCGACGGAGGAGTGGTGCGAGAGGCACTTTGTCCGGTACAAGGTGCTCAAGGAGATCCAGCAGCTGCGCAAGCAAATCACGGACCTGCTCCGCACAAACATCCCCTCCTTCGCCGCGCTGCAGTACCAGGACAAGCTCGACCCGCCGTCGCCCAAGCAGGTCTCGGCGCTCAAGCAGATGACGGCCGCGGGCTTCCTCGACCAGGTCGCCATCCGGGCCGACCTCGCGCCCAACCCGCCCGAGCAGTTCAGGAAGCCTCGCCGCGCCATTGACGTGCCGTACGTCCCGCTCGTGCCCCTGCACAAGCCCGGCAGCAGCAGCGGCGAGAACCCTTGCGTGTACATCCATCCGTCGTCCTGCCTCGCGCACGTCAGTCCGCAGGAGTGTCCCGAGTACATTGTGTATGCGTTCCTACAGCGGGCAACGCCCTCTGGCGCGCTCGATTCGGGCAAGACGCCCAAGACGAGGATGCATGCCCTCACGGACGTGACGGGGGGGCAGCTCGCGGGGTTGGCAAAGGGCACGCCGCTGATTAGTTACGGGAAGCCGATCAAGGAGGTGAAGGCGCAGTCTCTGGGTGCGGACGGAGCGACGACGAGGGAGTGCTGGGTGGTGCCGTATCTGAGGGCGGAGAACACGGCGGGCCAGGGGTGGCCTTTGCCGGCGCAGAAGGTGAAGCAGAGGAAGGTGGCGGGTAAGGGGTGGGTTGTTGAGTGATGGTGAGGATTGGAGATGATATAGAATCTGTTTACGGCGTTTTAAGTGGGTGGGCAAAACTGTGTGAGGCGTAACTATTAGATGATTAATATCAATAAGCTATGTATGAGGATTCTCGAAGTGTGTGAAGAACAAATCCATTGTATTGTTCTGTCGCTTGTTTGCCTGATGCTCTCCTGCATATGAGGTTCGATCTATGTGCCCGCCAATAACTTGAAACCACCTTTTCAAAGAGGGTATCGAGAACCGTAACCCAAACGCCGCTTTAACCCATGTCTCCCCCCGTAAGACCAAAACGCCCATAAGATTTTCCCACTTCCTCGACACGCAGATAGACAAATCATGAAGGCGCCGGAGTCGCCGCGGGAGTCACGCTAGGACTCATCTTGCTCTTCCTCCGCTTCAGCTTGGGCGACGTCGCCGACTTTGGCGTCTTCTCCGCCTTGCCATCCTTCTTGTCGTCCAGCTTCGTGTTGATCATCGGCGGGCCGCCCATGGCGCTGATGCCCGTCGCCTTGCCCGCGCCCTGTGGAGGGAGCACCGGCTTGCGGCCCGTCGACGAGAGATGGAAGTCGCCAGGCTTGCCCGTGATGGGTATCTCGTCAATGTATTCTCCGCCGTGGCGCAGGTGCATCATGAAGGCTTCTTCGGCGACTCTATCGAGGGACGGGGCGTCGTGCTTTGCGATGGCTGTTGTTGCTGTTGCTGCTGCTGCTGAAGAGGCGGGCTTGTTGTTGGGGTCGTCGATG
[truncated: 33,049,711 more chars]
