# Supplementary material for: Proximity ligation scaffolding and comparison of two Trichoderma reesei strains genomes
Source: Biotechnol Biofuels. 2017 Jun 12;10:151. doi: 10.1186/s13068-017-0837-6 (PMC5469131; doi:10.1186/s13068-017-0837-6)
Supplement: Supplementary file 3 — Additional file 3. Annotation file describing the location on the chromosomes of i) the original scaffolds, ii) the centromeres and iii) the 9129 genes from the JGI Filtered Models set of genes. [file 13068_2017_837_MOESM3_ESM.gff]

##gff-version 3
##source-version geneious 9.1.5
CHR_I	Geneious	rep_origin	3103465	3137134	.	.	.	Name=CEN1?;created by=User;modified by=User
CHR_I	Geneious	modified_base	4342096	4342096	.	.	.	Name=Breakpoint Rut-C30;created by=User
CHR_I	Geneious	modified_base	3885511	3885511	.	.	.	Name=Breakpoint Rut-C30;created by=User
CHR_I	Geneious	modified_base	5018020	5018020	.	.	.	Name=Breakpoint Rut-C30;created by=User
CHR_I	Geneious	modified_base	4327373	4327373	.	.	.	Name=Breakpoint QM9414;created by=User
CHR_I	referenceToDocument: urn:local:.:ja-6drnxn6	Concatenated sequence	3137235	4969849	.	+	.	Name=s4(for);modified by=User
CHR_I	referenceToDocument: urn:local:.:j2-6drnvr0	Concatenated sequence	5064821	6647935	.	-	.	Name=s5(rev)fragmentA;modified by=User
CHR_I	referenceToDocument: urn:local:.:k4-6drny6k	Concatenated sequence	1	1429972	.	-	.	Name=s7(rev);modified by=User
CHR_I	referenceToDocument: urn:local:.:kd-6drnyfv	Concatenated sequence	1430073	2452134	.	-	.	Name=s12(rev);modified by=User
CHR_I	referenceToDocument: urn:local:.:kv-6drnzb5	Concatenated sequence	2527331	3103364	.	-	.	Name=s21(rev);modified by=User
CHR_I	referenceToDocument: urn:local:.:km-6drnyv5	Concatenated sequence	2452235	2527230	.	-	.	Name=s43(rev);modified by=User
CHR_I	referenceToDocument: urn:local:.:jf-6drnxn6	Concatenated sequence	5016354	5064720	.	+	.	Name=s48(for);modified by=User
CHR_I	referenceToDocument: urn:local:.:l4-6dro033	Concatenated sequence	4969950	5016253	.	-	.	Name=s49(rev?);modified by=User
CHR_I	referenceToDocument: urn:local:.:jh-6drnxn6	Concatenated sequence	3103465	3137134	.	+	.	Name=s55(?);modified by=User
CHR_I	Geneious	extracted region	3137235	4969849	.	+	.	Name=;Extracted interval=1 -> 1%2C832%2C615
CHR_I	Geneious	extracted region	5064821	6647935	.	+	.	Name=Extracted region from scaffold_5 extraction;Extracted interval=1 <- 1583115
CHR_I	Geneious	extracted region	1	1429972	.	+	.	Name=Extracted region from scaffold_7;Extracted interval=1 <- 1429972
CHR_I	Geneious	extracted region	1430073	2452134	.	+	.	Name=Extracted region from scaffold_12;Extracted interval=1 <- 1022062
CHR_I	Geneious	extracted region	2527331	3103364	.	+	.	Name=Extracted region from scaffold_21;Extracted interval=1 <- 576034
CHR_I	Geneious	extracted region	2452235	2527230	.	+	.	Name=Extracted region from scaffold_43;Extracted interval=1 <- 74996
CHR_I	Geneious	extracted region	5016354	5064720	.	+	.	Name=;Extracted interval=1 -> 48%2C367
CHR_I	Geneious	extracted region	4969950	5016253	.	+	.	Name=Extracted region from scaffold_49;Extracted interval=1 <- 46304
CHR_I	Geneious	extracted region	3103465	3137134	.	+	.	Name=;Extracted interval=1 -> 33%2C670
CHR_I	Geneious	extracted region	1429973	1430072	.	+	.	Name=;Extracted interval=1 -> 100
CHR_I	Geneious	extracted region	2452135	2452234	.	+	.	Name=;Extracted interval=1 -> 100
CHR_I	Geneious	extracted region	2527231	2527330	.	+	.	Name=;Extracted interval=1 -> 100
CHR_I	Geneious	extracted region	3103365	3103464	.	+	.	Name=;Extracted interval=1 -> 100
CHR_I	Geneious	extracted region	3137135	3137234	.	+	.	Name=;Extracted interval=1 -> 100
CHR_I	Geneious	extracted region	4969850	4969949	.	+	.	Name=;Extracted interval=1 -> 100
CHR_I	Geneious	extracted region	5016254	5016353	.	+	.	Name=;Extracted interval=1 -> 100
CHR_I	Geneious	extracted region	5064721	5064820	.	+	.	Name=;Extracted interval=1 -> 100
CHR_I	JGI	start_codon	1423811	1423813	.	+	.	codon_start=1;gene_id=estExt_fgenesh5_pg.C_70001
CHR_I	JGI	start_codon	1419968	1419970	.	+	.	codon_start=1;gene_id=e_gw1.7.194.1
CHR_I	JGI	start_codon	1417050	1417052	.	+	.	codon_start=1;gene_id=e_gw1.7.800.1
CHR_I	JGI	exon	1423811	1424487	.	+	.	Name=121285;gene_id=estExt_fgenesh5_pg.C_70001;ID=gvyHxqQGUOgZp8oP1HiUsUBUyE4.1480596393422.0
CHR_I	JGI	exon	1424585	1425012	.	+	.	Name=121285;gene_id=estExt_fgenesh5_pg.C_70001;ID=gvyHxqQGUOgZp8oP1HiUsUBUyE4.1480596393422.0
CHR_I	JGI	exon	1425075	1425106	.	+	.	Name=121285;gene_id=estExt_fgenesh5_pg.C_70001;ID=gvyHxqQGUOgZp8oP1HiUsUBUyE4.1480596393422.0
CHR_I	JGI	CDS	1417050	1417284	.	+	.	Name=60033;codon_start=1;gene_id=e_gw1.7.800.1;protein_id=60033;exon_id=60033.4;ID=gvyHxqQGUOgZp8oP1HiUsUBUyE4.1480596393422.1
CHR_I	JGI	CDS	1417370	1417753	.	+	.	Name=60033;codon_start=1;gene_id=e_gw1.7.800.1;protein_id=60033;exon_id=60033.4;ID=gvyHxqQGUOgZp8oP1HiUsUBUyE4.1480596393422.1
CHR_I	JGI	CDS	1417857	1417989	.	+	.	Name=60033;codon_start=1;gene_id=e_gw1.7.800.1;protein_id=60033;exon_id=60033.4;ID=gvyHxqQGUOgZp8oP1HiUsUBUyE4.1480596393422.1
CHR_I	JGI	CDS	1418058	1418172	.	+	.	Name=60033;codon_start=1;gene_id=e_gw1.7.800.1;protein_id=60033;exon_id=60033.4;ID=gvyHxqQGUOgZp8oP1HiUsUBUyE4.1480596393422.1
CHR_I	JGI	exon	1419968	1420013	.	+	.	Name=59944;gene_id=e_gw1.7.194.1;ID=gvyHxqQGUOgZp8oP1HiUsUBUyE4.1480596393422.2
CHR_I	JGI	exon	1420181	1420770	.	+	.	Name=59944;gene_id=e_gw1.7.194.1;ID=gvyHxqQGUOgZp8oP1HiUsUBUyE4.1480596393422.2
CHR_I	JGI	exon	1420859	1421776	.	+	.	Name=59944;gene_id=e_gw1.7.194.1;ID=gvyHxqQGUOgZp8oP1HiUsUBUyE4.1480596393422.2
CHR_I	JGI	CDS	1423811	1424487	.	+	.	Name=121285;codon_start=1;gene_id=estExt_fgenesh5_pg.C_70001;protein_id=121285;exon_id=121285.3;ID=gvyHxqQGUOgZp8oP1HiUsUBUyE4.1480596393422.3
CHR_I	JGI	CDS	1424585	1425012	.	+	.	Name=121285;codon_start=1;gene_id=estExt_fgenesh5_pg.C_70001;protein_id=121285;exon_id=121285.3;ID=gvyHxqQGUOgZp8oP1HiUsUBUyE4.1480596393422.3
CHR_I	JGI	CDS	1425075	1425088	.	+	.	Name=121285;codon_start=1;gene_id=estExt_fgenesh5_pg.C_70001;protein_id=121285;exon_id=121285.3;ID=gvyHxqQGUOgZp8oP1HiUsUBUyE4.1480596393422.3
CHR_I	JGI	exon	1417050	1417284	.	+	.	Name=60033;gene_id=e_gw1.7.800.1;ID=gvyHxqQGUOgZp8oP1HiUsUBUyE4.1480596393422.4
CHR_I	JGI	exon	1417370	1417753	.	+	.	Name=60033;gene_id=e_gw1.7.800.1;ID=gvyHxqQGUOgZp8oP1HiUsUBUyE4.1480596393422.4
CHR_I	JGI	exon	1417857	1417989	.	+	.	Name=60033;gene_id=e_gw1.7.800.1;ID=gvyHxqQGUOgZp8oP1HiUsUBUyE4.1480596393422.4
CHR_I	JGI	exon	1418058	1418172	.	+	.	Name=60033;gene_id=e_gw1.7.800.1;ID=gvyHxqQGUOgZp8oP1HiUsUBUyE4.1480596393422.4
CHR_I	JGI	CDS	1419968	1420013	.	+	.	Name=59944;codon_start=1;gene_id=e_gw1.7.194.1;protein_id=59944;exon_id=59944.3;ID=gvyHxqQGUOgZp8oP1HiUsUBUyE4.1480596393422.5
CHR_I	JGI	CDS	1420181	1420770	.	+	.	Name=59944;codon_start=1;gene_id=e_gw1.7.194.1;protein_id=59944;exon_id=59944.3;ID=gvyHxqQGUOgZp8oP1HiUsUBUyE4.1480596393422.5
CHR_I	JGI	CDS	1420859	1421776	.	+	.	Name=59944;codon_start=1;gene_id=e_gw1.7.194.1;protein_id=59944;exon_id=59944.3;ID=gvyHxqQGUOgZp8oP1HiUsUBUyE4.1480596393422.5
CHR_I	JGI	stop_codon	1425086	1425088	.	+	.	codon_start=1;gene_id=estExt_fgenesh5_pg.C_70001
CHR_I	JGI	stop_codon	1421774	1421776	.	+	.	codon_start=1;gene_id=e_gw1.7.194.1
CHR_I	JGI	stop_codon	1418170	1418172	.	+	.	codon_start=1;gene_id=e_gw1.7.800.1
CHR_I	JGI	CDS	1400370	1400786	.	+	.	Name=22050;codon_start=1;gene_id=estExt_fgenesh1_pm.C_70004;protein_id=22050;exon_id=22050.3;ID=gvyHxqQGUOgZp8oP1HiUsUBUyE4.1480596393422.6
CHR_I	JGI	CDS	1400877	1401361	.	+	.	Name=22050;codon_start=1;gene_id=estExt_fgenesh1_pm.C_70004;protein_id=22050;exon_id=22050.3;ID=gvyHxqQGUOgZp8oP1HiUsUBUyE4.1480596393422.6
CHR_I	JGI	CDS	1401416	1402013	.	+	.	Name=22050;codon_start=1;gene_id=estExt_fgenesh1_pm.C_70004;protein_id=22050;exon_id=22050.3;ID=gvyHxqQGUOgZp8oP1HiUsUBUyE4.1480596393422.6
CHR_I	JGI	start_codon	1412706	1412708	.	-	.	codon_start=1;gene_id=fgenesh5_pg.C_scaffold_7000006
CHR_I	JGI	start_codon	1407414	1407416	.	-	.	codon_start=1;gene_id=estExt_GeneWisePlus.C_70012
CHR_I	JGI	start_codon	1402996	1402998	.	+	.	codon_start=1;gene_id=estExt_fgenesh5_pg.C_70008
CHR_I	JGI	CDS	1414111	1414176	.	+	.	Name=60232;codon_start=1;gene_id=e_gw1.7.236.1;protein_id=60232;exon_id=60232.7;ID=gvyHxqQGUOgZp8oP1HiUsUBUyE4.1480596393422.7
CHR_I	JGI	CDS	1414242	1414302	.	+	.	Name=60232;codon_start=1;gene_id=e_gw1.7.236.1;protein_id=60232;exon_id=60232.7;ID=gvyHxqQGUOgZp8oP1HiUsUBUyE4.1480596393422.7
CHR_I	JGI	CDS	1414355	1414442	.	+	.	Name=60232;codon_start=1;gene_id=e_gw1.7.236.1;protein_id=60232;exon_id=60232.7;ID=gvyHxqQGUOgZp8oP1HiUsUBUyE4.1480596393422.7
CHR_I	JGI	CDS	1414505	1414610	.	+	.	Name=60232;codon_start=1;gene_id=e_gw1.7.236.1;protein_id=60232;exon_id=60232.7;ID=gvyHxqQGUOgZp8oP1HiUsUBUyE4.1480596393422.7
CHR_I	JGI	CDS	1414666	1415266	.	+	.	Name=60232;codon_start=1;gene_id=e_gw1.7.236.1;protein_id=60232;exon_id=60232.7;ID=gvyHxqQGUOgZp8oP1HiUsUBUyE4.1480596393422.7
CHR_I	JGI	CDS	1415327	1415398	.	+	.	Name=60232;codon_start=1;gene_id=e_gw1.7.236.1;protein_id=60232;exon_id=60232.7;ID=gvyHxqQGUOgZp8oP1HiUsUBUyE4.1480596393422.7
CHR_I	JGI	CDS	1415492	1415577	.	+	.	Name=60232;codon_start=1;gene_id=e_gw1.7.236.1;protein_id=60232;exon_id=60232.7;ID=gvyHxqQGUOgZp8oP1HiUsUBUyE4.1480596393422.7
CHR_I	JGI	exon	1402818	1403193	.	+	.	Name=121289;gene_id=estExt_fgenesh5_pg.C_70008;ID=gvyHxqQGUOgZp8oP1HiUsUBUyE4.1480596393422.8
CHR_I	JGI	exon	1403257	1405512	.	+	.	Name=121289;gene_id=estExt_fgenesh5_pg.C_70008;ID=gvyHxqQGUOgZp8oP1HiUsUBUyE4.1480596393422.8
CHR_I	JGI	exon	1410525	1412708	.	-	.	Name=106205;gene_id=fgenesh5_pg.C_scaffold_7000006
CHR_I	JGI	exon	1414111	1414176	.	+	.	Name=60232;gene_id=e_gw1.7.236.1;ID=gvyHxqQGUOgZp8oP1HiUsUBUyE4.1480596393422.9
CHR_I	JGI	exon	1414242	1414302	.	+	.	Name=60232;gene_id=e_gw1.7.236.1;ID=gvyHxqQGUOgZp8oP1HiUsUBUyE4.1480596393422.9
CHR_I	JGI	exon	1414355	1414442	.	+	.	Name=60232;gene_id=e_gw1.7.236.1;ID=gvyHxqQGUOgZp8oP1HiUsUBUyE4.1480596393422.9
CHR_I	JGI	exon	1414505	1414610	.	+	.	Name=60232;gene_id=e_gw1.7.236.1;ID=gvyHxqQGUOgZp8oP1HiUsUBUyE4.1480596393422.9
CHR_I	JGI	exon	1414666	1415266	.	+	.	Name=60232;gene_id=e_gw1.7.236.1;ID=gvyHxqQGUOgZp8oP1HiUsUBUyE4.1480596393422.9
CHR_I	JGI	exon	1415327	1415398	.	+	.	Name=60232;gene_id=e_gw1.7.236.1;ID=gvyHxqQGUOgZp8oP1HiUsUBUyE4.1480596393422.9
CHR_I	JGI	exon	1415492	1415577	.	+	.	Name=60232;gene_id=e_gw1.7.236.1;ID=gvyHxqQGUOgZp8oP1HiUsUBUyE4.1480596393422.9
CHR_I	JGI	exon	1407325	1408064	.	-	.	Name=76949;gene_id=estExt_GeneWisePlus.C_70012;ID=gvyHxqQGUOgZp8oP1HiUsUBUyE4.1480596393422.10
CHR_I	JGI	exon	1407168	1407235	.	-	.	Name=76949;gene_id=estExt_GeneWisePlus.C_70012;ID=gvyHxqQGUOgZp8oP1HiUsUBUyE4.1480596393422.10
CHR_I	JGI	exon	1407087	1407092	.	-	.	Name=76949;gene_id=estExt_GeneWisePlus.C_70012;ID=gvyHxqQGUOgZp8oP1HiUsUBUyE4.1480596393422.10
CHR_I	JGI	exon	1406377	1407002	.	-	.	Name=76949;gene_id=estExt_GeneWisePlus.C_70012;ID=gvyHxqQGUOgZp8oP1HiUsUBUyE4.1480596393422.10
CHR_I	JGI	exon	1405930	1406313	.	-	.	Name=76949;gene_id=estExt_GeneWisePlus.C_70012;ID=gvyHxqQGUOgZp8oP1HiUsUBUyE4.1480596393422.10
CHR_I	JGI	CDS	1402996	1403193	.	+	.	Name=121289;codon_start=1;gene_id=estExt_fgenesh5_pg.C_70008;protein_id=121289;exon_id=121289.2;ID=gvyHxqQGUOgZp8oP1HiUsUBUyE4.1480596393422.11
CHR_I	JGI	CDS	1403257	1405512	.	+	.	Name=121289;codon_start=1;gene_id=estExt_fgenesh5_pg.C_70008;protein_id=121289;exon_id=121289.2;ID=gvyHxqQGUOgZp8oP1HiUsUBUyE4.1480596393422.11
CHR_I	JGI	CDS	1407325	1407416	.	-	.	Name=76949;codon_start=1;gene_id=estExt_GeneWisePlus.C_70012;protein_id=76949;exon_id=76949.1;ID=gvyHxqQGUOgZp8oP1HiUsUBUyE4.1480596393422.12
CHR_I	JGI	CDS	1407168	1407235	.	-	.	Name=76949;codon_start=1;gene_id=estExt_GeneWisePlus.C_70012;protein_id=76949;exon_id=76949.1;ID=gvyHxqQGUOgZp8oP1HiUsUBUyE4.1480596393422.12
CHR_I	JGI	CDS	1407087	1407092	.	-	.	Name=76949;codon_start=1;gene_id=estExt_GeneWisePlus.C_70012;protein_id=76949;exon_id=76949.1;ID=gvyHxqQGUOgZp8oP1HiUsUBUyE4.1480596393422.12
CHR_I	JGI	CDS	1406377	1407002	.	-	.	Name=76949;codon_start=1;gene_id=estExt_GeneWisePlus.C_70012;protein_id=76949;exon_id=76949.1;ID=gvyHxqQGUOgZp8oP1HiUsUBUyE4.1480596393422.12
CHR_I	JGI	CDS	1405930	1406313	.	-	.	Name=76949;codon_start=1;gene_id=estExt_GeneWisePlus.C_70012;protein_id=76949;exon_id=76949.1;ID=gvyHxqQGUOgZp8oP1HiUsUBUyE4.1480596393422.12
CHR_I	JGI	CDS	1410525	1412708	.	-	.	Name=106205;codon_start=1;gene_id=fgenesh5_pg.C_scaffold_7000006;protein_id=106205;exon_id=106205.1
CHR_I	JGI	exon	1400324	1400786	.	+	.	Name=22050;gene_id=estExt_fgenesh1_pm.C_70004;ID=gvyHxqQGUOgZp8oP1HiUsUBUyE4.1480596393422.13
CHR_I	JGI	exon	1400877	1401361	.	+	.	Name=22050;gene_id=estExt_fgenesh1_pm.C_70004;ID=gvyHxqQGUOgZp8oP1HiUsUBUyE4.1480596393422.13
CHR_I	JGI	exon	1401416	1402315	.	+	.	Name=22050;gene_id=estExt_fgenesh1_pm.C_70004;ID=gvyHxqQGUOgZp8oP1HiUsUBUyE4.1480596393422.13
CHR_I	JGI	stop_codon	1415575	1415577	.	+	.	codon_start=1;gene_id=e_gw1.7.236.1
CHR_I	JGI	stop_codon	1410525	1410527	.	-	.	codon_start=1;gene_id=fgenesh5_pg.C_scaffold_7000006
CHR_I	JGI	stop_codon	1405930	1405932	.	-	.	codon_start=1;gene_id=estExt_GeneWisePlus.C_70012
CHR_I	JGI	stop_codon	1405510	1405512	.	+	.	codon_start=1;gene_id=estExt_fgenesh5_pg.C_70008
CHR_I	JGI	stop_codon	1402011	1402013	.	+	.	codon_start=1;gene_id=estExt_fgenesh1_pm.C_70004
CHR_I	JGI	CDS	1395875	1397146	.	-	.	Name=60215;codon_start=1;gene_id=e_gw1.7.756.1;protein_id=60215;exon_id=60215.1
CHR_I	JGI	CDS	1397940	1398884	.	+	.	Name=60300;codon_start=1;gene_id=e_gw1.7.392.1;protein_id=60300;exon_id=60300.1
CHR_I	JGI	CDS	1390375	1390527	.	-	.	Name=121292;codon_start=1;gene_id=estExt_fgenesh5_pg.C_70015;protein_id=121292;exon_id=121292.1;ID=gvyHxqQGUOgZp8oP1HiUsUBUyE4.1480596393422.14
CHR_I	JGI	CDS	1390106	1390294	.	-	.	Name=121292;codon_start=1;gene_id=estExt_fgenesh5_pg.C_70015;protein_id=121292;exon_id=121292.1;ID=gvyHxqQGUOgZp8oP1HiUsUBUyE4.1480596393422.14
CHR_I	JGI	CDS	1389747	1390040	.	-	.	Name=121292;codon_start=1;gene_id=estExt_fgenesh5_pg.C_70015;protein_id=121292;exon_id=121292.1;ID=gvyHxqQGUOgZp8oP1HiUsUBUyE4.1480596393422.14
CHR_I	JGI	CDS	1391206	1391280	.	+	.	Name=76954;codon_start=1;gene_id=estExt_GeneWisePlus.C_70025;protein_id=76954;exon_id=76954.5;ID=gvyHxqQGUOgZp8oP1HiUsUBUyE4.1480596393422.15
CHR_I	JGI	CDS	1391353	1391358	.	+	.	Name=76954;codon_start=1;gene_id=estExt_GeneWisePlus.C_70025;protein_id=76954;exon_id=76954.5;ID=gvyHxqQGUOgZp8oP1HiUsUBUyE4.1480596393422.15
CHR_I	JGI	CDS	1391435	1392385	.	+	.	Name=76954;codon_start=1;gene_id=estExt_GeneWisePlus.C_70025;protein_id=76954;exon_id=76954.5;ID=gvyHxqQGUOgZp8oP1HiUsUBUyE4.1480596393422.15
CHR_I	JGI	CDS	1392468	1393075	.	+	.	Name=76954;codon_start=1;gene_id=estExt_GeneWisePlus.C_70025;protein_id=76954;exon_id=76954.5;ID=gvyHxqQGUOgZp8oP1HiUsUBUyE4.1480596393422.15
CHR_I	JGI	CDS	1393135	1393330	.	+	.	Name=76954;codon_start=1;gene_id=estExt_GeneWisePlus.C_70025;protein_id=76954;exon_id=76954.5;ID=gvyHxqQGUOgZp8oP1HiUsUBUyE4.1480596393422.15
CHR_I	JGI	CDS	1393712	1394938	.	-	.	Name=60163;codon_start=1;gene_id=e_gw1.7.713.1;protein_id=60163;exon_id=60163.1
CHR_I	JGI	start_codon	1400370	1400372	.	+	.	codon_start=1;gene_id=estExt_fgenesh1_pm.C_70004
CHR_I	JGI	start_codon	1399862	1399864	.	-	.	codon_start=1;gene_id=e_gw1.7.474.1
CHR_I	JGI	start_codon	1397940	1397942	.	+	.	codon_start=1;gene_id=e_gw1.7.392.1
CHR_I	JGI	start_codon	1397144	1397146	.	-	.	codon_start=1;gene_id=e_gw1.7.756.1
CHR_I	JGI	start_codon	1394936	1394938	.	-	.	codon_start=1;gene_id=e_gw1.7.713.1
CHR_I	JGI	start_codon	1391206	1391208	.	+	.	codon_start=1;gene_id=estExt_GeneWisePlus.C_70025
CHR_I	JGI	start_codon	1390525	1390527	.	-	.	codon_start=1;gene_id=estExt_fgenesh5_pg.C_70015
CHR_I	JGI	start_codon	1389203	1389205	.	-	.	codon_start=1;gene_id=estExt_GeneWisePlus.C_70031
CHR_I	JGI	exon	1395875	1397146	.	-	.	Name=60215;gene_id=e_gw1.7.756.1
CHR_I	JGI	exon	1397940	1398884	.	+	.	Name=60300;gene_id=e_gw1.7.392.1
CHR_I	JGI	exon	1388146	1389205	.	-	.	Name=76960;gene_id=estExt_GeneWisePlus.C_70031;ID=gvyHxqQGUOgZp8oP1HiUsUBUyE4.1480596393422.16
CHR_I	JGI	exon	1387613	1388100	.	-	.	Name=76960;gene_id=estExt_GeneWisePlus.C_70031;ID=gvyHxqQGUOgZp8oP1HiUsUBUyE4.1480596393422.16
CHR_I	JGI	exon	1387370	1387534	.	-	.	Name=76960;gene_id=estExt_GeneWisePlus.C_70031;ID=gvyHxqQGUOgZp8oP1HiUsUBUyE4.1480596393422.16
CHR_I	JGI	CDS	1399626	1399864	.	-	.	Name=60406;codon_start=1;gene_id=e_gw1.7.474.1;protein_id=60406;exon_id=60406.1;ID=gvyHxqQGUOgZp8oP1HiUsUBUyE4.1480596393422.17
CHR_I	JGI	CDS	1399206	1399548	.	-	.	Name=60406;codon_start=1;gene_id=e_gw1.7.474.1;protein_id=60406;exon_id=60406.1;ID=gvyHxqQGUOgZp8oP1HiUsUBUyE4.1480596393422.17
CHR_I	JGI	exon	1393712	1394938	.	-	.	Name=60163;gene_id=e_gw1.7.713.1
CHR_I	JGI	CDS	1388146	1389205	.	-	.	Name=76960;codon_start=1;gene_id=estExt_GeneWisePlus.C_70031;protein_id=76960;exon_id=76960.1;ID=gvyHxqQGUOgZp8oP1HiUsUBUyE4.1480596393422.18
CHR_I	JGI	CDS	1387613	1388100	.	-	.	Name=76960;codon_start=1;gene_id=estExt_GeneWisePlus.C_70031;protein_id=76960;exon_id=76960.1;ID=gvyHxqQGUOgZp8oP1HiUsUBUyE4.1480596393422.18
CHR_I	JGI	CDS	1387370	1387534	.	-	.	Name=76960;codon_start=1;gene_id=estExt_GeneWisePlus.C_70031;protein_id=76960;exon_id=76960.1;ID=gvyHxqQGUOgZp8oP1HiUsUBUyE4.1480596393422.18
CHR_I	JGI	exon	1399626	1399864	.	-	.	Name=60406;gene_id=e_gw1.7.474.1;ID=gvyHxqQGUOgZp8oP1HiUsUBUyE4.1480596393422.19
CHR_I	JGI	exon	1399206	1399548	.	-	.	Name=60406;gene_id=e_gw1.7.474.1;ID=gvyHxqQGUOgZp8oP1HiUsUBUyE4.1480596393422.19
CHR_I	JGI	exon	1391069	1391280	.	+	.	Name=76954;gene_id=estExt_GeneWisePlus.C_70025;ID=gvyHxqQGUOgZp8oP1HiUsUBUyE4.1480596393422.20
CHR_I	JGI	exon	1391353	1391358	.	+	.	Name=76954;gene_id=estExt_GeneWisePlus.C_70025;ID=gvyHxqQGUOgZp8oP1HiUsUBUyE4.1480596393422.20
CHR_I	JGI	exon	1391435	1392385	.	+	.	Name=76954;gene_id=estExt_GeneWisePlus.C_70025;ID=gvyHxqQGUOgZp8oP1HiUsUBUyE4.1480596393422.20
CHR_I	JGI	exon	1392468	1393075	.	+	.	Name=76954;gene_id=estExt_GeneWisePlus.C_70025;ID=gvyHxqQGUOgZp8oP1HiUsUBUyE4.1480596393422.20
CHR_I	JGI	exon	1393135	1393330	.	+	.	Name=76954;gene_id=estExt_GeneWisePlus.C_70025;ID=gvyHxqQGUOgZp8oP1HiUsUBUyE4.1480596393422.20
CHR_I	JGI	exon	1390375	1390527	.	-	.	Name=121292;gene_id=estExt_fgenesh5_pg.C_70015;ID=gvyHxqQGUOgZp8oP1HiUsUBUyE4.1480596393422.21
CHR_I	JGI	exon	1390106	1390294	.	-	.	Name=121292;gene_id=estExt_fgenesh5_pg.C_70015;ID=gvyHxqQGUOgZp8oP1HiUsUBUyE4.1480596393422.21
CHR_I	JGI	exon	1389601	1390040	.	-	.	Name=121292;gene_id=estExt_fgenesh5_pg.C_70015;ID=gvyHxqQGUOgZp8oP1HiUsUBUyE4.1480596393422.21
CHR_I	JGI	stop_codon	1399206	1399208	.	-	.	codon_start=1;gene_id=e_gw1.7.474.1
CHR_I	JGI	stop_codon	1398882	1398884	.	+	.	codon_start=1;gene_id=e_gw1.7.392.1
CHR_I	JGI	stop_codon	1395875	1395877	.	-	.	codon_start=1;gene_id=e_gw1.7.756.1
CHR_I	JGI	stop_codon	1393712	1393714	.	-	.	codon_start=1;gene_id=e_gw1.7.713.1
CHR_I	JGI	stop_codon	1393328	1393330	.	+	.	codon_start=1;gene_id=estExt_GeneWisePlus.C_70025
CHR_I	JGI	stop_codon	1389747	1389749	.	-	.	codon_start=1;gene_id=estExt_fgenesh5_pg.C_70015
CHR_I	JGI	stop_codon	1387370	1387372	.	-	.	codon_start=1;gene_id=estExt_GeneWisePlus.C_70031
CHR_I	JGI	exon	1379446	1379623	.	+	.	Name=106219;gene_id=fgenesh5_pg.C_scaffold_7000020;ID=gvyHxqQGUOgZp8oP1HiUsUBUyE4.1480596393422.22
CHR_I	JGI	exon	1379690	1379871	.	+	.	Name=106219;gene_id=fgenesh5_pg.C_scaffold_7000020;ID=gvyHxqQGUOgZp8oP1HiUsUBUyE4.1480596393422.22
CHR_I	JGI	CDS	1372908	1373484	.	+	.	Name=121295;codon_start=1;gene_id=estExt_fgenesh5_pg.C_70023;protein_id=121295;exon_id=121295.2;ID=gvyHxqQGUOgZp8oP1HiUsUBUyE4.1480596393422.23
CHR_I	JGI	CDS	1373538	1375630	.	+	.	Name=121295;codon_start=1;gene_id=estExt_fgenesh5_pg.C_70023;protein_id=121295;exon_id=121295.2;ID=gvyHxqQGUOgZp8oP1HiUsUBUyE4.1480596393422.23
CHR_I	JGI	CDS	1381010	1381503	.	+	.	Name=3434;codon_start=1;gene_id=fgenesh1_pm.C_scaffold_7000012;protein_id=3434;exon_id=3434.2;ID=gvyHxqQGUOgZp8oP1HiUsUBUyE4.1480596393422.24
CHR_I	JGI	CDS	1381587	1382262	.	+	.	Name=3434;codon_start=1;gene_id=fgenesh1_pm.C_scaffold_7000012;protein_id=3434;exon_id=3434.2;ID=gvyHxqQGUOgZp8oP1HiUsUBUyE4.1480596393422.24
CHR_I	JGI	CDS	1385283	1385541	.	-	.	Name=121294;codon_start=1;gene_id=estExt_fgenesh5_pg.C_70017;protein_id=121294;exon_id=121294.1;ID=gvyHxqQGUOgZp8oP1HiUsUBUyE4.1480596393422.25
CHR_I	JGI	CDS	1385104	1385204	.	-	.	Name=121294;codon_start=1;gene_id=estExt_fgenesh5_pg.C_70017;protein_id=121294;exon_id=121294.1;ID=gvyHxqQGUOgZp8oP1HiUsUBUyE4.1480596393422.25
CHR_I	JGI	CDS	1384321	1384990	.	-	.	Name=121294;codon_start=1;gene_id=estExt_fgenesh5_pg.C_70017;protein_id=121294;exon_id=121294.1;ID=gvyHxqQGUOgZp8oP1HiUsUBUyE4.1480596393422.25
CHR_I	JGI	CDS	1384141	1384238	.	-	.	Name=121294;codon_start=1;gene_id=estExt_fgenesh5_pg.C_70017;protein_id=121294;exon_id=121294.1;ID=gvyHxqQGUOgZp8oP1HiUsUBUyE4.1480596393422.25
CHR_I	JGI	exon	1382905	1382985	.	+	.	Name=60392;gene_id=e_gw1.7.839.1;ID=gvyHxqQGUOgZp8oP1HiUsUBUyE4.1480596393422.26
CHR_I	JGI	exon	1383080	1383175	.	+	.	Name=60392;gene_id=e_gw1.7.839.1;ID=gvyHxqQGUOgZp8oP1HiUsUBUyE4.1480596393422.26
CHR_I	JGI	exon	1383284	1383637	.	+	.	Name=60392;gene_id=e_gw1.7.839.1;ID=gvyHxqQGUOgZp8oP1HiUsUBUyE4.1480596393422.26
CHR_I	JGI	exon	1376202	1377580	.	-	.	Name=27398;gene_id=gw1.7.148.1;ID=gvyHxqQGUOgZp8oP1HiUsUBUyE4.1480596393422.27
CHR_I	JGI	exon	1376025	1376130	.	-	.	Name=27398;gene_id=gw1.7.148.1;ID=gvyHxqQGUOgZp8oP1HiUsUBUyE4.1480596393422.27
CHR_I	JGI	exon	1381010	1381503	.	+	.	Name=3434;gene_id=fgenesh1_pm.C_scaffold_7000012;ID=gvyHxqQGUOgZp8oP1HiUsUBUyE4.1480596393422.28
CHR_I	JGI	exon	1381587	1382262	.	+	.	Name=3434;gene_id=fgenesh1_pm.C_scaffold_7000012;ID=gvyHxqQGUOgZp8oP1HiUsUBUyE4.1480596393422.28
CHR_I	JGI	start_codon	1385539	1385541	.	-	.	codon_start=1;gene_id=estExt_fgenesh5_pg.C_70017
CHR_I	JGI	start_codon	1382905	1382907	.	+	.	codon_start=1;gene_id=e_gw1.7.839.1
CHR_I	JGI	start_codon	1381010	1381012	.	+	.	codon_start=1;gene_id=fgenesh1_pm.C_scaffold_7000012
CHR_I	JGI	start_codon	1379446	1379448	.	+	.	codon_start=1;gene_id=fgenesh5_pg.C_scaffold_7000020
CHR_I	JGI	start_codon	1378234	1378236	.	+	.	codon_start=1;gene_id=e_gw1.7.446.1
CHR_I	JGI	start_codon	1372908	1372910	.	+	.	codon_start=1;gene_id=estExt_fgenesh5_pg.C_70023
CHR_I	JGI	CDS	1378234	1378455	.	+	.	Name=60095;codon_start=1;gene_id=e_gw1.7.446.1;protein_id=60095;exon_id=60095.3;ID=gvyHxqQGUOgZp8oP1HiUsUBUyE4.1480596393422.29
CHR_I	JGI	CDS	1378520	1378858	.	+	.	Name=60095;codon_start=1;gene_id=e_gw1.7.446.1;protein_id=60095;exon_id=60095.3;ID=gvyHxqQGUOgZp8oP1HiUsUBUyE4.1480596393422.29
CHR_I	JGI	CDS	1378921	1379007	.	+	.	Name=60095;codon_start=1;gene_id=e_gw1.7.446.1;protein_id=60095;exon_id=60095.3;ID=gvyHxqQGUOgZp8oP1HiUsUBUyE4.1480596393422.29
CHR_I	JGI	CDS	1379446	1379623	.	+	.	Name=106219;codon_start=1;gene_id=fgenesh5_pg.C_scaffold_7000020;protein_id=106219;exon_id=106219.2;ID=gvyHxqQGUOgZp8oP1HiUsUBUyE4.1480596393422.30
CHR_I	JGI	CDS	1379690	1379871	.	+	.	Name=106219;codon_start=1;gene_id=fgenesh5_pg.C_scaffold_7000020;protein_id=106219;exon_id=106219.2;ID=gvyHxqQGUOgZp8oP1HiUsUBUyE4.1480596393422.30
CHR_I	JGI	CDS	1376202	1377580	.	-	.	Name=27398;codon_start=1;gene_id=gw1.7.148.1;protein_id=27398;exon_id=27398.1;ID=gvyHxqQGUOgZp8oP1HiUsUBUyE4.1480596393422.31
CHR_I	JGI	CDS	1376025	1376130	.	-	.	Name=27398;codon_start=1;gene_id=gw1.7.148.1;protein_id=27398;exon_id=27398.1;ID=gvyHxqQGUOgZp8oP1HiUsUBUyE4.1480596393422.31
CHR_I	JGI	CDS	1382905	1382985	.	+	.	Name=60392;codon_start=1;gene_id=e_gw1.7.839.1;protein_id=60392;exon_id=60392.3;ID=gvyHxqQGUOgZp8oP1HiUsUBUyE4.1480596393422.32
CHR_I	JGI	CDS	1383080	1383175	.	+	.	Name=60392;codon_start=1;gene_id=e_gw1.7.839.1;protein_id=60392;exon_id=60392.3;ID=gvyHxqQGUOgZp8oP1HiUsUBUyE4.1480596393422.32
CHR_I	JGI	CDS	1383284	1383637	.	+	.	Name=60392;codon_start=1;gene_id=e_gw1.7.839.1;protein_id=60392;exon_id=60392.3;ID=gvyHxqQGUOgZp8oP1HiUsUBUyE4.1480596393422.32
CHR_I	JGI	exon	1385283	1385921	.	-	.	Name=121294;gene_id=estExt_fgenesh5_pg.C_70017;ID=gvyHxqQGUOgZp8oP1HiUsUBUyE4.1480596393422.33
CHR_I	JGI	exon	1385104	1385204	.	-	.	Name=121294;gene_id=estExt_fgenesh5_pg.C_70017;ID=gvyHxqQGUOgZp8oP1HiUsUBUyE4.1480596393422.33
CHR_I	JGI	exon	1384321	1384990	.	-	.	Name=121294;gene_id=estExt_fgenesh5_pg.C_70017;ID=gvyHxqQGUOgZp8oP1HiUsUBUyE4.1480596393422.33
CHR_I	JGI	exon	1384098	1384238	.	-	.	Name=121294;gene_id=estExt_fgenesh5_pg.C_70017;ID=gvyHxqQGUOgZp8oP1HiUsUBUyE4.1480596393422.33
CHR_I	JGI	exon	1372850	1373484	.	+	.	Name=121295;gene_id=estExt_fgenesh5_pg.C_70023;ID=gvyHxqQGUOgZp8oP1HiUsUBUyE4.1480596393422.34
CHR_I	JGI	exon	1373538	1375630	.	+	.	Name=121295;gene_id=estExt_fgenesh5_pg.C_70023;ID=gvyHxqQGUOgZp8oP1HiUsUBUyE4.1480596393422.34
CHR_I	JGI	exon	1378234	1378455	.	+	.	Name=60095;gene_id=e_gw1.7.446.1;ID=gvyHxqQGUOgZp8oP1HiUsUBUyE4.1480596393422.35
CHR_I	JGI	exon	1378520	1378858	.	+	.	Name=60095;gene_id=e_gw1.7.446.1;ID=gvyHxqQGUOgZp8oP1HiUsUBUyE4.1480596393422.35
CHR_I	JGI	exon	1378921	1379007	.	+	.	Name=60095;gene_id=e_gw1.7.446.1;ID=gvyHxqQGUOgZp8oP1HiUsUBUyE4.1480596393422.35
CHR_I	JGI	stop_codon	1384141	1384143	.	-	.	codon_start=1;gene_id=estExt_fgenesh5_pg.C_70017
CHR_I	JGI	stop_codon	1383635	1383637	.	+	.	codon_start=1;gene_id=e_gw1.7.839.1
CHR_I	JGI	stop_codon	1382260	1382262	.	+	.	codon_start=1;gene_id=fgenesh1_pm.C_scaffold_7000012
CHR_I	JGI	stop_codon	1379869	1379871	.	+	.	codon_start=1;gene_id=fgenesh5_pg.C_scaffold_7000020
CHR_I	JGI	stop_codon	1379005	1379007	.	+	.	codon_start=1;gene_id=e_gw1.7.446.1
CHR_I	JGI	stop_codon	1375628	1375630	.	+	.	codon_start=1;gene_id=estExt_fgenesh5_pg.C_70023
CHR_I	JGI	CDS	1365195	1365404	.	+	.	Name=121297;codon_start=1;gene_id=estExt_fgenesh5_pg.C_70025;protein_id=121297;exon_id=121297.3;ID=gvyHxqQGUOgZp8oP1HiUsUBUyE4.1480596393422.36
CHR_I	JGI	CDS	1365471	1365560	.	+	.	Name=121297;codon_start=1;gene_id=estExt_fgenesh5_pg.C_70025;protein_id=121297;exon_id=121297.3;ID=gvyHxqQGUOgZp8oP1HiUsUBUyE4.1480596393422.36
CHR_I	JGI	CDS	1365640	1365774	.	+	.	Name=121297;codon_start=1;gene_id=estExt_fgenesh5_pg.C_70025;protein_id=121297;exon_id=121297.3;ID=gvyHxqQGUOgZp8oP1HiUsUBUyE4.1480596393422.36
CHR_I	JGI	CDS	1359857	1359859	.	+	.	Name=121298;codon_start=1;gene_id=estExt_fgenesh5_pg.C_70028;protein_id=121298;exon_id=121298.5;ID=gvyHxqQGUOgZp8oP1HiUsUBUyE4.1480596393422.37
CHR_I	JGI	CDS	1360061	1360108	.	+	.	Name=121298;codon_start=1;gene_id=estExt_fgenesh5_pg.C_70028;protein_id=121298;exon_id=121298.5;ID=gvyHxqQGUOgZp8oP1HiUsUBUyE4.1480596393422.37
CHR_I	JGI	CDS	1360519	1360673	.	+	.	Name=121298;codon_start=1;gene_id=estExt_fgenesh5_pg.C_70028;protein_id=121298;exon_id=121298.5;ID=gvyHxqQGUOgZp8oP1HiUsUBUyE4.1480596393422.37
CHR_I	JGI	CDS	1360741	1361285	.	+	.	Name=121298;codon_start=1;gene_id=estExt_fgenesh5_pg.C_70028;protein_id=121298;exon_id=121298.5;ID=gvyHxqQGUOgZp8oP1HiUsUBUyE4.1480596393422.37
CHR_I	JGI	CDS	1361379	1361740	.	+	.	Name=121298;codon_start=1;gene_id=estExt_fgenesh5_pg.C_70028;protein_id=121298;exon_id=121298.5;ID=gvyHxqQGUOgZp8oP1HiUsUBUyE4.1480596393422.37
CHR_I	JGI	start_codon	1367957	1367959	.	-	.	codon_start=1;gene_id=fgenesh5_pg.C_scaffold_7000024
CHR_I	JGI	start_codon	1365195	1365197	.	+	.	codon_start=1;gene_id=estExt_fgenesh5_pg.C_70025
CHR_I	JGI	start_codon	1364269	1364271	.	-	.	codon_start=1;gene_id=e_gw1.7.133.1
CHR_I	JGI	start_codon	1359857	1359859	.	+	.	codon_start=1;gene_id=estExt_fgenesh5_pg.C_70028
CHR_I	JGI	CDS	1363267	1364271	.	-	.	Name=60551;codon_start=1;gene_id=e_gw1.7.133.1;protein_id=60551;exon_id=60551.1;ID=gvyHxqQGUOgZp8oP1HiUsUBUyE4.1480596393422.38
CHR_I	JGI	CDS	1362364	1363203	.	-	.	Name=60551;codon_start=1;gene_id=e_gw1.7.133.1;protein_id=60551;exon_id=60551.1;ID=gvyHxqQGUOgZp8oP1HiUsUBUyE4.1480596393422.38
CHR_I	JGI	exon	1367437	1367959	.	-	.	Name=106223;gene_id=fgenesh5_pg.C_scaffold_7000024;ID=gvyHxqQGUOgZp8oP1HiUsUBUyE4.1480596393422.39
CHR_I	JGI	exon	1366940	1367152	.	-	.	Name=106223;gene_id=fgenesh5_pg.C_scaffold_7000024;ID=gvyHxqQGUOgZp8oP1HiUsUBUyE4.1480596393422.39
CHR_I	JGI	exon	1366424	1366710	.	-	.	Name=106223;gene_id=fgenesh5_pg.C_scaffold_7000024;ID=gvyHxqQGUOgZp8oP1HiUsUBUyE4.1480596393422.39
CHR_I	JGI	exon	1363267	1364271	.	-	.	Name=60551;gene_id=e_gw1.7.133.1;ID=gvyHxqQGUOgZp8oP1HiUsUBUyE4.1480596393422.40
CHR_I	JGI	exon	1362364	1363203	.	-	.	Name=60551;gene_id=e_gw1.7.133.1;ID=gvyHxqQGUOgZp8oP1HiUsUBUyE4.1480596393422.40
CHR_I	JGI	exon	1359549	1359859	.	+	.	Name=121298;gene_id=estExt_fgenesh5_pg.C_70028;ID=gvyHxqQGUOgZp8oP1HiUsUBUyE4.1480596393422.41
CHR_I	JGI	exon	1360061	1360108	.	+	.	Name=121298;gene_id=estExt_fgenesh5_pg.C_70028;ID=gvyHxqQGUOgZp8oP1HiUsUBUyE4.1480596393422.41
CHR_I	JGI	exon	1360519	1360673	.	+	.	Name=121298;gene_id=estExt_fgenesh5_pg.C_70028;ID=gvyHxqQGUOgZp8oP1HiUsUBUyE4.1480596393422.41
CHR_I	JGI	exon	1360741	1361285	.	+	.	Name=121298;gene_id=estExt_fgenesh5_pg.C_70028;ID=gvyHxqQGUOgZp8oP1HiUsUBUyE4.1480596393422.41
CHR_I	JGI	exon	1361379	1361895	.	+	.	Name=121298;gene_id=estExt_fgenesh5_pg.C_70028;ID=gvyHxqQGUOgZp8oP1HiUsUBUyE4.1480596393422.41
CHR_I	JGI	stop_codon	1366424	1366426	.	-	.	codon_start=1;gene_id=fgenesh5_pg.C_scaffold_7000024
CHR_I	JGI	stop_codon	1365772	1365774	.	+	.	codon_start=1;gene_id=estExt_fgenesh5_pg.C_70025
CHR_I	JGI	stop_codon	1362364	1362366	.	-	.	codon_start=1;gene_id=e_gw1.7.133.1
CHR_I	JGI	stop_codon	1361738	1361740	.	+	.	codon_start=1;gene_id=estExt_fgenesh5_pg.C_70028
CHR_I	JGI	exon	1365195	1365404	.	+	.	Name=121297;gene_id=estExt_fgenesh5_pg.C_70025;ID=gvyHxqQGUOgZp8oP1HiUsUBUyE4.1480596393422.42
CHR_I	JGI	exon	1365471	1365560	.	+	.	Name=121297;gene_id=estExt_fgenesh5_pg.C_70025;ID=gvyHxqQGUOgZp8oP1HiUsUBUyE4.1480596393422.42
CHR_I	JGI	exon	1365640	1365871	.	+	.	Name=121297;gene_id=estExt_fgenesh5_pg.C_70025;ID=gvyHxqQGUOgZp8oP1HiUsUBUyE4.1480596393422.42
CHR_I	JGI	CDS	1367437	1367959	.	-	.	Name=106223;codon_start=1;gene_id=fgenesh5_pg.C_scaffold_7000024;protein_id=106223;exon_id=106223.1;ID=gvyHxqQGUOgZp8oP1HiUsUBUyE4.1480596393422.43
CHR_I	JGI	CDS	1366940	1367152	.	-	.	Name=106223;codon_start=1;gene_id=fgenesh5_pg.C_scaffold_7000024;protein_id=106223;exon_id=106223.1;ID=gvyHxqQGUOgZp8oP1HiUsUBUyE4.1480596393422.43
CHR_I	JGI	CDS	1366424	1366710	.	-	.	Name=106223;codon_start=1;gene_id=fgenesh5_pg.C_scaffold_7000024;protein_id=106223;exon_id=106223.1;ID=gvyHxqQGUOgZp8oP1HiUsUBUyE4.1480596393422.43
CHR_I	JGI	CDS	1350615	1351322	.	-	.	Name=76971;codon_start=1;gene_id=estExt_GeneWisePlus.C_70055;protein_id=76971;exon_id=76971.1
CHR_I	JGI	CDS	1348948	1349193	.	-	.	Name=47127;codon_start=1;gene_id=estExt_Genewise1.C_70057;protein_id=47127;exon_id=47127.1;ID=gvyHxqQGUOgZp8oP1HiUsUBUyE4.1480596393422.44
CHR_I	JGI	CDS	1347603	1348877	.	-	.	Name=47127;codon_start=1;gene_id=estExt_Genewise1.C_70057;protein_id=47127;exon_id=47127.1;ID=gvyHxqQGUOgZp8oP1HiUsUBUyE4.1480596393422.44
CHR_I	JGI	start_codon	1352229	1352231	.	-	.	codon_start=1;gene_id=fgenesh5_pg.C_scaffold_7000030
CHR_I	JGI	start_codon	1351320	1351322	.	-	.	codon_start=1;gene_id=estExt_GeneWisePlus.C_70055
CHR_I	JGI	start_codon	1349191	1349193	.	-	.	codon_start=1;gene_id=estExt_Genewise1.C_70057
CHR_I	JGI	exon	1348948	1349292	.	-	.	Name=47127;gene_id=estExt_Genewise1.C_70057;ID=gvyHxqQGUOgZp8oP1HiUsUBUyE4.1480596393422.45
CHR_I	JGI	exon	1347565	1348877	.	-	.	Name=47127;gene_id=estExt_Genewise1.C_70057;ID=gvyHxqQGUOgZp8oP1HiUsUBUyE4.1480596393422.45
CHR_I	JGI	exon	1352211	1352231	.	-	.	Name=106229;gene_id=fgenesh5_pg.C_scaffold_7000030;ID=gvyHxqQGUOgZp8oP1HiUsUBUyE4.1480596393422.46
CHR_I	JGI	exon	1352054	1352094	.	-	.	Name=106229;gene_id=fgenesh5_pg.C_scaffold_7000030;ID=gvyHxqQGUOgZp8oP1HiUsUBUyE4.1480596393422.46
CHR_I	JGI	exon	1351488	1351804	.	-	.	Name=106229;gene_id=fgenesh5_pg.C_scaffold_7000030;ID=gvyHxqQGUOgZp8oP1HiUsUBUyE4.1480596393422.46
CHR_I	JGI	CDS	1352211	1352231	.	-	.	Name=106229;codon_start=1;gene_id=fgenesh5_pg.C_scaffold_7000030;protein_id=106229;exon_id=106229.1;ID=gvyHxqQGUOgZp8oP1HiUsUBUyE4.1480596393422.47
CHR_I	JGI	CDS	1352054	1352094	.	-	.	Name=106229;codon_start=1;gene_id=fgenesh5_pg.C_scaffold_7000030;protein_id=106229;exon_id=106229.1;ID=gvyHxqQGUOgZp8oP1HiUsUBUyE4.1480596393422.47
CHR_I	JGI	CDS	1351488	1351804	.	-	.	Name=106229;codon_start=1;gene_id=fgenesh5_pg.C_scaffold_7000030;protein_id=106229;exon_id=106229.1;ID=gvyHxqQGUOgZp8oP1HiUsUBUyE4.1480596393422.47
CHR_I	JGI	stop_codon	1350615	1350617	.	-	.	codon_start=1;gene_id=estExt_GeneWisePlus.C_70055
CHR_I	JGI	stop_codon	1347603	1347605	.	-	.	codon_start=1;gene_id=estExt_Genewise1.C_70057
CHR_I	JGI	exon	1350391	1351322	.	-	.	Name=76971;gene_id=estExt_GeneWisePlus.C_70055
CHR_I	JGI	exon	1330852	1332978	.	-	.	Name=121304;gene_id=estExt_fgenesh5_pg.C_70038
CHR_I	JGI	exon	1335727	1335883	.	-	.	Name=106237;gene_id=fgenesh5_pg.C_scaffold_7000038;ID=gvyHxqQGUOgZp8oP1HiUsUBUyE4.1480596393422.48
CHR_I	JGI	exon	1334415	1335659	.	-	.	Name=106237;gene_id=fgenesh5_pg.C_scaffold_7000038;ID=gvyHxqQGUOgZp8oP1HiUsUBUyE4.1480596393422.48
CHR_I	JGI	exon	1333946	1334193	.	-	.	Name=106237;gene_id=fgenesh5_pg.C_scaffold_7000038;ID=gvyHxqQGUOgZp8oP1HiUsUBUyE4.1480596393422.48
CHR_I	JGI	exon	1336089	1336184	.	+	.	Name=106236;gene_id=fgenesh5_pg.C_scaffold_7000037;ID=gvyHxqQGUOgZp8oP1HiUsUBUyE4.1480596393422.49
CHR_I	JGI	exon	1336410	1336449	.	+	.	Name=106236;gene_id=fgenesh5_pg.C_scaffold_7000037;ID=gvyHxqQGUOgZp8oP1HiUsUBUyE4.1480596393422.49
CHR_I	JGI	exon	1336681	1336956	.	+	.	Name=106236;gene_id=fgenesh5_pg.C_scaffold_7000037;ID=gvyHxqQGUOgZp8oP1HiUsUBUyE4.1480596393422.49
CHR_I	JGI	exon	1337158	1337186	.	+	.	Name=106236;gene_id=fgenesh5_pg.C_scaffold_7000037;ID=gvyHxqQGUOgZp8oP1HiUsUBUyE4.1480596393422.49
CHR_I	JGI	CDS	1336089	1336184	.	+	.	Name=106236;codon_start=1;gene_id=fgenesh5_pg.C_scaffold_7000037;protein_id=106236;exon_id=106236.4;ID=gvyHxqQGUOgZp8oP1HiUsUBUyE4.1480596393422.50
CHR_I	JGI	CDS	1336410	1336449	.	+	.	Name=106236;codon_start=1;gene_id=fgenesh5_pg.C_scaffold_7000037;protein_id=106236;exon_id=106236.4;ID=gvyHxqQGUOgZp8oP1HiUsUBUyE4.1480596393422.50
CHR_I	JGI	CDS	1336681	1336956	.	+	.	Name=106236;codon_start=1;gene_id=fgenesh5_pg.C_scaffold_7000037;protein_id=106236;exon_id=106236.4;ID=gvyHxqQGUOgZp8oP1HiUsUBUyE4.1480596393422.50
CHR_I	JGI	CDS	1337158	1337186	.	+	.	Name=106236;codon_start=1;gene_id=fgenesh5_pg.C_scaffold_7000037;protein_id=106236;exon_id=106236.4;ID=gvyHxqQGUOgZp8oP1HiUsUBUyE4.1480596393422.50
CHR_I	JGI	CDS	1335727	1335883	.	-	.	Name=106237;codon_start=1;gene_id=fgenesh5_pg.C_scaffold_7000038;protein_id=106237;exon_id=106237.1;ID=gvyHxqQGUOgZp8oP1HiUsUBUyE4.1480596393422.51
CHR_I	JGI	CDS	1334415	1335659	.	-	.	Name=106237;codon_start=1;gene_id=fgenesh5_pg.C_scaffold_7000038;protein_id=106237;exon_id=106237.1;ID=gvyHxqQGUOgZp8oP1HiUsUBUyE4.1480596393422.51
CHR_I	JGI	CDS	1333946	1334193	.	-	.	Name=106237;codon_start=1;gene_id=fgenesh5_pg.C_scaffold_7000038;protein_id=106237;exon_id=106237.1;ID=gvyHxqQGUOgZp8oP1HiUsUBUyE4.1480596393422.51
CHR_I	JGI	start_codon	1338319	1338321	.	-	.	codon_start=1;gene_id=e_gw1.7.346.1
CHR_I	JGI	start_codon	1336089	1336091	.	+	.	codon_start=1;gene_id=fgenesh5_pg.C_scaffold_7000037
CHR_I	JGI	start_codon	1335881	1335883	.	-	.	codon_start=1;gene_id=fgenesh5_pg.C_scaffold_7000038
CHR_I	JGI	start_codon	1332976	1332978	.	-	.	codon_start=1;gene_id=estExt_fgenesh5_pg.C_70038
CHR_I	JGI	CDS	1330852	1332978	.	-	.	Name=121304;codon_start=1;gene_id=estExt_fgenesh5_pg.C_70038;protein_id=121304;exon_id=121304.1
CHR_I	JGI	CDS	1324955	1325054	.	+	.	Name=60116;codon_start=1;gene_id=e_gw1.7.535.1;protein_id=60116;exon_id=60116.16;ID=gvyHxqQGUOgZp8oP1HiUsUBUyE4.1480596393422.52
CHR_I	JGI	CDS	1325133	1325263	.	+	.	Name=60116;codon_start=1;gene_id=e_gw1.7.535.1;protein_id=60116;exon_id=60116.16;ID=gvyHxqQGUOgZp8oP1HiUsUBUyE4.1480596393422.52
CHR_I	JGI	CDS	1325339	1325867	.	+	.	Name=60116;codon_start=1;gene_id=e_gw1.7.535.1;protein_id=60116;exon_id=60116.16;ID=gvyHxqQGUOgZp8oP1HiUsUBUyE4.1480596393422.52
CHR_I	JGI	CDS	1325933	1326162	.	+	.	Name=60116;codon_start=1;gene_id=e_gw1.7.535.1;protein_id=60116;exon_id=60116.16;ID=gvyHxqQGUOgZp8oP1HiUsUBUyE4.1480596393422.52
CHR_I	JGI	CDS	1326227	1326509	.	+	.	Name=60116;codon_start=1;gene_id=e_gw1.7.535.1;protein_id=60116;exon_id=60116.16;ID=gvyHxqQGUOgZp8oP1HiUsUBUyE4.1480596393422.52
CHR_I	JGI	CDS	1326571	1326804	.	+	.	Name=60116;codon_start=1;gene_id=e_gw1.7.535.1;protein_id=60116;exon_id=60116.16;ID=gvyHxqQGUOgZp8oP1HiUsUBUyE4.1480596393422.52
CHR_I	JGI	CDS	1326880	1327634	.	+	.	Name=60116;codon_start=1;gene_id=e_gw1.7.535.1;protein_id=60116;exon_id=60116.16;ID=gvyHxqQGUOgZp8oP1HiUsUBUyE4.1480596393422.52
CHR_I	JGI	CDS	1327689	1327851	.	+	.	Name=60116;codon_start=1;gene_id=e_gw1.7.535.1;protein_id=60116;exon_id=60116.16;ID=gvyHxqQGUOgZp8oP1HiUsUBUyE4.1480596393422.52
CHR_I	JGI	CDS	1327920	1328279	.	+	.	Name=60116;codon_start=1;gene_id=e_gw1.7.535.1;protein_id=60116;exon_id=60116.16;ID=gvyHxqQGUOgZp8oP1HiUsUBUyE4.1480596393422.52
CHR_I	JGI	CDS	1328341	1328461	.	+	.	Name=60116;codon_start=1;gene_id=e_gw1.7.535.1;protein_id=60116;exon_id=60116.16;ID=gvyHxqQGUOgZp8oP1HiUsUBUyE4.1480596393422.52
CHR_I	JGI	CDS	1328524	1328595	.	+	.	Name=60116;codon_start=1;gene_id=e_gw1.7.535.1;protein_id=60116;exon_id=60116.16;ID=gvyHxqQGUOgZp8oP1HiUsUBUyE4.1480596393422.52
CHR_I	JGI	CDS	1328777	1328841	.	+	.	Name=60116;codon_start=1;gene_id=e_gw1.7.535.1;protein_id=60116;exon_id=60116.16;ID=gvyHxqQGUOgZp8oP1HiUsUBUyE4.1480596393422.52
CHR_I	JGI	CDS	1328915	1329056	.	+	.	Name=60116;codon_start=1;gene_id=e_gw1.7.535.1;protein_id=60116;exon_id=60116.16;ID=gvyHxqQGUOgZp8oP1HiUsUBUyE4.1480596393422.52
CHR_I	JGI	CDS	1329175	1329651	.	+	.	Name=60116;codon_start=1;gene_id=e_gw1.7.535.1;protein_id=60116;exon_id=60116.16;ID=gvyHxqQGUOgZp8oP1HiUsUBUyE4.1480596393422.52
CHR_I	JGI	CDS	1329746	1330219	.	+	.	Name=60116;codon_start=1;gene_id=e_gw1.7.535.1;protein_id=60116;exon_id=60116.16;ID=gvyHxqQGUOgZp8oP1HiUsUBUyE4.1480596393422.52
CHR_I	JGI	CDS	1330311	1330563	.	+	.	Name=60116;codon_start=1;gene_id=e_gw1.7.535.1;protein_id=60116;exon_id=60116.16;ID=gvyHxqQGUOgZp8oP1HiUsUBUyE4.1480596393422.52
CHR_I	JGI	exon	1337374	1338321	.	-	.	Name=59833;gene_id=e_gw1.7.346.1
CHR_I	JGI	CDS	1337374	1338321	.	-	.	Name=59833;codon_start=1;gene_id=e_gw1.7.346.1;protein_id=59833;exon_id=59833.1
CHR_I	JGI	exon	1324955	1325054	.	+	.	Name=60116;gene_id=e_gw1.7.535.1;ID=gvyHxqQGUOgZp8oP1HiUsUBUyE4.1480596393422.53
CHR_I	JGI	exon	1325133	1325263	.	+	.	Name=60116;gene_id=e_gw1.7.535.1;ID=gvyHxqQGUOgZp8oP1HiUsUBUyE4.1480596393422.53
CHR_I	JGI	exon	1325339	1325867	.	+	.	Name=60116;gene_id=e_gw1.7.535.1;ID=gvyHxqQGUOgZp8oP1HiUsUBUyE4.1480596393422.53
CHR_I	JGI	exon	1325933	1326162	.	+	.	Name=60116;gene_id=e_gw1.7.535.1;ID=gvyHxqQGUOgZp8oP1HiUsUBUyE4.1480596393422.53
CHR_I	JGI	exon	1326227	1326509	.	+	.	Name=60116;gene_id=e_gw1.7.535.1;ID=gvyHxqQGUOgZp8oP1HiUsUBUyE4.1480596393422.53
CHR_I	JGI	exon	1326571	1326804	.	+	.	Name=60116;gene_id=e_gw1.7.535.1;ID=gvyHxqQGUOgZp8oP1HiUsUBUyE4.1480596393422.53
CHR_I	JGI	exon	1326880	1327634	.	+	.	Name=60116;gene_id=e_gw1.7.535.1;ID=gvyHxqQGUOgZp8oP1HiUsUBUyE4.1480596393422.53
CHR_I	JGI	exon	1327689	1327851	.	+	.	Name=60116;gene_id=e_gw1.7.535.1;ID=gvyHxqQGUOgZp8oP1HiUsUBUyE4.1480596393422.53
CHR_I	JGI	exon	1327920	1328279	.	+	.	Name=60116;gene_id=e_gw1.7.535.1;ID=gvyHxqQGUOgZp8oP1HiUsUBUyE4.1480596393422.53
CHR_I	JGI	exon	1328341	1328461	.	+	.	Name=60116;gene_id=e_gw1.7.535.1;ID=gvyHxqQGUOgZp8oP1HiUsUBUyE4.1480596393422.53
CHR_I	JGI	exon	1328524	1328595	.	+	.	Name=60116;gene_id=e_gw1.7.535.1;ID=gvyHxqQGUOgZp8oP1HiUsUBUyE4.1480596393422.53
CHR_I	JGI	exon	1328777	1328841	.	+	.	Name=60116;gene_id=e_gw1.7.535.1;ID=gvyHxqQGUOgZp8oP1HiUsUBUyE4.1480596393422.53
CHR_I	JGI	exon	1328915	1329056	.	+	.	Name=60116;gene_id=e_gw1.7.535.1;ID=gvyHxqQGUOgZp8oP1HiUsUBUyE4.1480596393422.53
CHR_I	JGI	exon	1329175	1329651	.	+	.	Name=60116;gene_id=e_gw1.7.535.1;ID=gvyHxqQGUOgZp8oP1HiUsUBUyE4.1480596393422.53
CHR_I	JGI	exon	1329746	1330219	.	+	.	Name=60116;gene_id=e_gw1.7.535.1;ID=gvyHxqQGUOgZp8oP1HiUsUBUyE4.1480596393422.53
CHR_I	JGI	exon	1330311	1330563	.	+	.	Name=60116;gene_id=e_gw1.7.535.1;ID=gvyHxqQGUOgZp8oP1HiUsUBUyE4.1480596393422.53
CHR_I	JGI	stop_codon	1337374	1337376	.	-	.	codon_start=1;gene_id=e_gw1.7.346.1
CHR_I	JGI	stop_codon	1337184	1337186	.	+	.	codon_start=1;gene_id=fgenesh5_pg.C_scaffold_7000037
CHR_I	JGI	stop_codon	1333946	1333948	.	-	.	codon_start=1;gene_id=fgenesh5_pg.C_scaffold_7000038
CHR_I	JGI	stop_codon	1330852	1330854	.	-	.	codon_start=1;gene_id=estExt_fgenesh5_pg.C_70038
CHR_I	JGI	stop_codon	1330561	1330563	.	+	.	codon_start=1;gene_id=e_gw1.7.535.1
CHR_I	JGI	CDS	1322273	1322639	.	+	.	Name=59796;codon_start=1;gene_id=e_gw1.7.646.1;protein_id=59796;exon_id=59796.3;ID=gvyHxqQGUOgZp8oP1HiUsUBUyE4.1480596393422.54
CHR_I	JGI	CDS	1322743	1322998	.	+	.	Name=59796;codon_start=1;gene_id=e_gw1.7.646.1;protein_id=59796;exon_id=59796.3;ID=gvyHxqQGUOgZp8oP1HiUsUBUyE4.1480596393422.54
CHR_I	JGI	CDS	1323070	1324006	.	+	.	Name=59796;codon_start=1;gene_id=e_gw1.7.646.1;protein_id=59796;exon_id=59796.3;ID=gvyHxqQGUOgZp8oP1HiUsUBUyE4.1480596393422.54
CHR_I	JGI	start_codon	1324955	1324957	.	+	.	codon_start=1;gene_id=e_gw1.7.535.1
CHR_I	JGI	start_codon	1322273	1322275	.	+	.	codon_start=1;gene_id=e_gw1.7.646.1
CHR_I	JGI	start_codon	1321482	1321484	.	-	.	codon_start=1;gene_id=estExt_Genewise1.C_70071
CHR_I	JGI	start_codon	1320333	1320335	.	-	.	codon_start=1;gene_id=fgenesh5_pg.C_scaffold_7000043
CHR_I	JGI	start_codon	1317372	1317374	.	-	.	codon_start=1;gene_id=fgenesh1_pm.C_scaffold_7000025
CHR_I	JGI	CDS	1317234	1317374	.	-	.	Name=3447;codon_start=1;gene_id=fgenesh1_pm.C_scaffold_7000025;protein_id=3447;exon_id=3447.1;ID=gvyHxqQGUOgZp8oP1HiUsUBUyE4.1480596393422.55
CHR_I	JGI	CDS	1316284	1317147	.	-	.	Name=3447;codon_start=1;gene_id=fgenesh1_pm.C_scaffold_7000025;protein_id=3447;exon_id=3447.1;ID=gvyHxqQGUOgZp8oP1HiUsUBUyE4.1480596393422.55
CHR_I	JGI	exon	1320234	1320335	.	-	.	Name=106242;gene_id=fgenesh5_pg.C_scaffold_7000043;ID=gvyHxqQGUOgZp8oP1HiUsUBUyE4.1480596393422.56
CHR_I	JGI	exon	1318969	1320068	.	-	.	Name=106242;gene_id=fgenesh5_pg.C_scaffold_7000043;ID=gvyHxqQGUOgZp8oP1HiUsUBUyE4.1480596393422.56
CHR_I	JGI	exon	1318768	1318938	.	-	.	Name=106242;gene_id=fgenesh5_pg.C_scaffold_7000043;ID=gvyHxqQGUOgZp8oP1HiUsUBUyE4.1480596393422.56
CHR_I	JGI	exon	1318390	1318417	.	-	.	Name=106242;gene_id=fgenesh5_pg.C_scaffold_7000043;ID=gvyHxqQGUOgZp8oP1HiUsUBUyE4.1480596393422.56
CHR_I	JGI	exon	1317234	1317374	.	-	.	Name=3447;gene_id=fgenesh1_pm.C_scaffold_7000025;ID=gvyHxqQGUOgZp8oP1HiUsUBUyE4.1480596393422.57
CHR_I	JGI	exon	1316284	1317147	.	-	.	Name=3447;gene_id=fgenesh1_pm.C_scaffold_7000025;ID=gvyHxqQGUOgZp8oP1HiUsUBUyE4.1480596393422.57
CHR_I	JGI	exon	1322273	1322639	.	+	.	Name=59796;gene_id=e_gw1.7.646.1;ID=gvyHxqQGUOgZp8oP1HiUsUBUyE4.1480596393422.58
CHR_I	JGI	exon	1322743	1322998	.	+	.	Name=59796;gene_id=e_gw1.7.646.1;ID=gvyHxqQGUOgZp8oP1HiUsUBUyE4.1480596393422.58
CHR_I	JGI	exon	1323070	1324006	.	+	.	Name=59796;gene_id=e_gw1.7.646.1;ID=gvyHxqQGUOgZp8oP1HiUsUBUyE4.1480596393422.58
CHR_I	JGI	exon	1321229	1321490	.	-	.	Name=47134;gene_id=estExt_Genewise1.C_70071;ID=gvyHxqQGUOgZp8oP1HiUsUBUyE4.1480596393422.59
CHR_I	JGI	exon	1320472	1321145	.	-	.	Name=47134;gene_id=estExt_Genewise1.C_70071;ID=gvyHxqQGUOgZp8oP1HiUsUBUyE4.1480596393422.59
CHR_I	JGI	CDS	1321229	1321484	.	-	.	Name=47134;codon_start=1;gene_id=estExt_Genewise1.C_70071;protein_id=47134;exon_id=47134.1;ID=gvyHxqQGUOgZp8oP1HiUsUBUyE4.1480596393422.60
CHR_I	JGI	CDS	1320517	1321145	.	-	.	Name=47134;codon_start=1;gene_id=estExt_Genewise1.C_70071;protein_id=47134;exon_id=47134.1;ID=gvyHxqQGUOgZp8oP1HiUsUBUyE4.1480596393422.60
CHR_I	JGI	CDS	1320234	1320335	.	-	.	Name=106242;codon_start=1;gene_id=fgenesh5_pg.C_scaffold_7000043;protein_id=106242;exon_id=106242.1;ID=gvyHxqQGUOgZp8oP1HiUsUBUyE4.1480596393422.61
CHR_I	JGI	CDS	1318969	1320068	.	-	.	Name=106242;codon_start=1;gene_id=fgenesh5_pg.C_scaffold_7000043;protein_id=106242;exon_id=106242.1;ID=gvyHxqQGUOgZp8oP1HiUsUBUyE4.1480596393422.61
CHR_I	JGI	CDS	1318768	1318938	.	-	.	Name=106242;codon_start=1;gene_id=fgenesh5_pg.C_scaffold_7000043;protein_id=106242;exon_id=106242.1;ID=gvyHxqQGUOgZp8oP1HiUsUBUyE4.1480596393422.61
CHR_I	JGI	CDS	1318390	1318417	.	-	.	Name=106242;codon_start=1;gene_id=fgenesh5_pg.C_scaffold_7000043;protein_id=106242;exon_id=106242.1;ID=gvyHxqQGUOgZp8oP1HiUsUBUyE4.1480596393422.61
CHR_I	JGI	stop_codon	1324004	1324006	.	+	.	codon_start=1;gene_id=e_gw1.7.646.1
CHR_I	JGI	stop_codon	1320517	1320519	.	-	.	codon_start=1;gene_id=estExt_Genewise1.C_70071
CHR_I	JGI	stop_codon	1318390	1318392	.	-	.	codon_start=1;gene_id=fgenesh5_pg.C_scaffold_7000043
CHR_I	JGI	stop_codon	1316284	1316286	.	-	.	codon_start=1;gene_id=fgenesh1_pm.C_scaffold_7000025
CHR_I	JGI	start_codon	1315534	1315536	.	-	.	codon_start=1;gene_id=fgenesh5_pg.C_scaffold_7000045
CHR_I	JGI	start_codon	1312243	1312245	.	-	.	codon_start=1;gene_id=fgenesh5_pg.C_scaffold_7000046
CHR_I	JGI	start_codon	1306474	1306476	.	-	.	codon_start=1;gene_id=fgenesh5_pg.C_scaffold_7000049
CHR_I	JGI	start_codon	1301941	1301943	.	+	.	codon_start=1;gene_id=fgenesh5_pg.C_scaffold_7000050
CHR_I	JGI	exon	1309383	1309469	.	-	.	Name=29716;gene_id=gw1.7.277.1;ID=gvyHxqQGUOgZp8oP1HiUsUBUyE4.1480596393438.62
CHR_I	JGI	exon	1308486	1309298	.	-	.	Name=29716;gene_id=gw1.7.277.1;ID=gvyHxqQGUOgZp8oP1HiUsUBUyE4.1480596393438.62
CHR_I	JGI	exon	1308373	1308414	.	-	.	Name=29716;gene_id=gw1.7.277.1;ID=gvyHxqQGUOgZp8oP1HiUsUBUyE4.1480596393438.62
CHR_I	JGI	exon	1308065	1308292	.	-	.	Name=29716;gene_id=gw1.7.277.1;ID=gvyHxqQGUOgZp8oP1HiUsUBUyE4.1480596393438.62
CHR_I	JGI	CDS	1309383	1309469	.	-	.	Name=29716;codon_start=1;gene_id=gw1.7.277.1;protein_id=29716;exon_id=29716.1;ID=gvyHxqQGUOgZp8oP1HiUsUBUyE4.1480596393438.63
CHR_I	JGI	CDS	1308486	1309298	.	-	.	Name=29716;codon_start=1;gene_id=gw1.7.277.1;protein_id=29716;exon_id=29716.1;ID=gvyHxqQGUOgZp8oP1HiUsUBUyE4.1480596393438.63
CHR_I	JGI	CDS	1308373	1308414	.	-	.	Name=29716;codon_start=1;gene_id=gw1.7.277.1;protein_id=29716;exon_id=29716.1;ID=gvyHxqQGUOgZp8oP1HiUsUBUyE4.1480596393438.63
CHR_I	JGI	CDS	1308065	1308292	.	-	.	Name=29716;codon_start=1;gene_id=gw1.7.277.1;protein_id=29716;exon_id=29716.1;ID=gvyHxqQGUOgZp8oP1HiUsUBUyE4.1480596393438.63
CHR_I	JGI	exon	1312230	1312245	.	-	.	Name=106245;gene_id=fgenesh5_pg.C_scaffold_7000046;ID=gvyHxqQGUOgZp8oP1HiUsUBUyE4.1480596393438.64
CHR_I	JGI	exon	1311250	1312167	.	-	.	Name=106245;gene_id=fgenesh5_pg.C_scaffold_7000046;ID=gvyHxqQGUOgZp8oP1HiUsUBUyE4.1480596393438.64
CHR_I	JGI	exon	1310524	1311155	.	-	.	Name=106245;gene_id=fgenesh5_pg.C_scaffold_7000046;ID=gvyHxqQGUOgZp8oP1HiUsUBUyE4.1480596393438.64
CHR_I	JGI	exon	1314712	1315536	.	-	.	Name=106244;gene_id=fgenesh5_pg.C_scaffold_7000045;ID=gvyHxqQGUOgZp8oP1HiUsUBUyE4.1480596393438.65
CHR_I	JGI	exon	1313343	1314620	.	-	.	Name=106244;gene_id=fgenesh5_pg.C_scaffold_7000045;ID=gvyHxqQGUOgZp8oP1HiUsUBUyE4.1480596393438.65
CHR_I	JGI	exon	1301941	1302483	.	+	.	Name=106249;gene_id=fgenesh5_pg.C_scaffold_7000050;ID=gvyHxqQGUOgZp8oP1HiUsUBUyE4.1480596393438.66
CHR_I	JGI	exon	1302543	1302641	.	+	.	Name=106249;gene_id=fgenesh5_pg.C_scaffold_7000050;ID=gvyHxqQGUOgZp8oP1HiUsUBUyE4.1480596393438.66
CHR_I	JGI	exon	1302695	1304269	.	+	.	Name=106249;gene_id=fgenesh5_pg.C_scaffold_7000050;ID=gvyHxqQGUOgZp8oP1HiUsUBUyE4.1480596393438.66
CHR_I	JGI	exon	1305061	1306476	.	-	.	Name=106248;gene_id=fgenesh5_pg.C_scaffold_7000049;ID=gvyHxqQGUOgZp8oP1HiUsUBUyE4.1480596393438.67
CHR_I	JGI	exon	1304707	1304763	.	-	.	Name=106248;gene_id=fgenesh5_pg.C_scaffold_7000049;ID=gvyHxqQGUOgZp8oP1HiUsUBUyE4.1480596393438.67
CHR_I	JGI	CDS	1305061	1306476	.	-	.	Name=106248;codon_start=1;gene_id=fgenesh5_pg.C_scaffold_7000049;protein_id=106248;exon_id=106248.1;ID=gvyHxqQGUOgZp8oP1HiUsUBUyE4.1480596393438.68
CHR_I	JGI	CDS	1304707	1304763	.	-	.	Name=106248;codon_start=1;gene_id=fgenesh5_pg.C_scaffold_7000049;protein_id=106248;exon_id=106248.1;ID=gvyHxqQGUOgZp8oP1HiUsUBUyE4.1480596393438.68
CHR_I	JGI	CDS	1301941	1302483	.	+	.	Name=106249;codon_start=1;gene_id=fgenesh5_pg.C_scaffold_7000050;protein_id=106249;exon_id=106249.3;ID=gvyHxqQGUOgZp8oP1HiUsUBUyE4.1480596393438.69
CHR_I	JGI	CDS	1302543	1302641	.	+	.	Name=106249;codon_start=1;gene_id=fgenesh5_pg.C_scaffold_7000050;protein_id=106249;exon_id=106249.3;ID=gvyHxqQGUOgZp8oP1HiUsUBUyE4.1480596393438.69
CHR_I	JGI	CDS	1302695	1304269	.	+	.	Name=106249;codon_start=1;gene_id=fgenesh5_pg.C_scaffold_7000050;protein_id=106249;exon_id=106249.3;ID=gvyHxqQGUOgZp8oP1HiUsUBUyE4.1480596393438.69
CHR_I	JGI	stop_codon	1313343	1313345	.	-	.	codon_start=1;gene_id=fgenesh5_pg.C_scaffold_7000045
CHR_I	JGI	stop_codon	1310524	1310526	.	-	.	codon_start=1;gene_id=fgenesh5_pg.C_scaffold_7000046
CHR_I	JGI	stop_codon	1304707	1304709	.	-	.	codon_start=1;gene_id=fgenesh5_pg.C_scaffold_7000049
CHR_I	JGI	stop_codon	1304267	1304269	.	+	.	codon_start=1;gene_id=fgenesh5_pg.C_scaffold_7000050
CHR_I	JGI	CDS	1314712	1315536	.	-	.	Name=106244;codon_start=1;gene_id=fgenesh5_pg.C_scaffold_7000045;protein_id=106244;exon_id=106244.1;ID=gvyHxqQGUOgZp8oP1HiUsUBUyE4.1480596393438.70
CHR_I	JGI	CDS	1313343	1314620	.	-	.	Name=106244;codon_start=1;gene_id=fgenesh5_pg.C_scaffold_7000045;protein_id=106244;exon_id=106244.1;ID=gvyHxqQGUOgZp8oP1HiUsUBUyE4.1480596393438.70
CHR_I	JGI	CDS	1312230	1312245	.	-	.	Name=106245;codon_start=1;gene_id=fgenesh5_pg.C_scaffold_7000046;protein_id=106245;exon_id=106245.1;ID=gvyHxqQGUOgZp8oP1HiUsUBUyE4.1480596393438.71
CHR_I	JGI	CDS	1311250	1312167	.	-	.	Name=106245;codon_start=1;gene_id=fgenesh5_pg.C_scaffold_7000046;protein_id=106245;exon_id=106245.1;ID=gvyHxqQGUOgZp8oP1HiUsUBUyE4.1480596393438.71
CHR_I	JGI	CDS	1310524	1311155	.	-	.	Name=106245;codon_start=1;gene_id=fgenesh5_pg.C_scaffold_7000046;protein_id=106245;exon_id=106245.1;ID=gvyHxqQGUOgZp8oP1HiUsUBUyE4.1480596393438.71
CHR_I	JGI	CDS	1296800	1296814	.	-	.	Name=106250;codon_start=1;gene_id=fgenesh5_pg.C_scaffold_7000051;protein_id=106250;exon_id=106250.1;ID=gvyHxqQGUOgZp8oP1HiUsUBUyE4.1480596393438.72
CHR_I	JGI	CDS	1296597	1296692	.	-	.	Name=106250;codon_start=1;gene_id=fgenesh5_pg.C_scaffold_7000051;protein_id=106250;exon_id=106250.1;ID=gvyHxqQGUOgZp8oP1HiUsUBUyE4.1480596393438.72
CHR_I	JGI	CDS	1295760	1296504	.	-	.	Name=106250;codon_start=1;gene_id=fgenesh5_pg.C_scaffold_7000051;protein_id=106250;exon_id=106250.1;ID=gvyHxqQGUOgZp8oP1HiUsUBUyE4.1480596393438.72
CHR_I	JGI	CDS	1295355	1295695	.	-	.	Name=106250;codon_start=1;gene_id=fgenesh5_pg.C_scaffold_7000051;protein_id=106250;exon_id=106250.1;ID=gvyHxqQGUOgZp8oP1HiUsUBUyE4.1480596393438.72
CHR_I	JGI	CDS	1289937	1290025	.	+	.	Name=106251;codon_start=1;gene_id=fgenesh5_pg.C_scaffold_7000052;protein_id=106251;exon_id=106251.3;ID=gvyHxqQGUOgZp8oP1HiUsUBUyE4.1480596393438.73
CHR_I	JGI	CDS	1290310	1290816	.	+	.	Name=106251;codon_start=1;gene_id=fgenesh5_pg.C_scaffold_7000052;protein_id=106251;exon_id=106251.3;ID=gvyHxqQGUOgZp8oP1HiUsUBUyE4.1480596393438.73
CHR_I	JGI	CDS	1290907	1290928	.	+	.	Name=106251;codon_start=1;gene_id=fgenesh5_pg.C_scaffold_7000052;protein_id=106251;exon_id=106251.3;ID=gvyHxqQGUOgZp8oP1HiUsUBUyE4.1480596393438.73
CHR_I	JGI	start_codon	1296812	1296814	.	-	.	codon_start=1;gene_id=fgenesh5_pg.C_scaffold_7000051
CHR_I	JGI	start_codon	1289937	1289939	.	+	.	codon_start=1;gene_id=fgenesh5_pg.C_scaffold_7000052
CHR_I	JGI	CDS	1286049	1286182	.	+	.	Name=106252;codon_start=1;gene_id=fgenesh5_pg.C_scaffold_7000053;protein_id=106252;exon_id=106252.6;ID=gvyHxqQGUOgZp8oP1HiUsUBUyE4.1480596393438.74
CHR_I	JGI	CDS	1286383	1286404	.	+	.	Name=106252;codon_start=1;gene_id=fgenesh5_pg.C_scaffold_7000053;protein_id=106252;exon_id=106252.6;ID=gvyHxqQGUOgZp8oP1HiUsUBUyE4.1480596393438.74
CHR_I	JGI	CDS	1286548	1287126	.	+	.	Name=106252;codon_start=1;gene_id=fgenesh5_pg.C_scaffold_7000053;protein_id=106252;exon_id=106252.6;ID=gvyHxqQGUOgZp8oP1HiUsUBUyE4.1480596393438.74
CHR_I	JGI	CDS	1287909	1287935	.	+	.	Name=106252;codon_start=1;gene_id=fgenesh5_pg.C_scaffold_7000053;protein_id=106252;exon_id=106252.6;ID=gvyHxqQGUOgZp8oP1HiUsUBUyE4.1480596393438.74
CHR_I	JGI	CDS	1287973	1287978	.	+	.	Name=106252;codon_start=1;gene_id=fgenesh5_pg.C_scaffold_7000053;protein_id=106252;exon_id=106252.6;ID=gvyHxqQGUOgZp8oP1HiUsUBUyE4.1480596393438.74
CHR_I	JGI	CDS	1288115	1288117	.	+	.	Name=106252;codon_start=1;gene_id=fgenesh5_pg.C_scaffold_7000053;protein_id=106252;exon_id=106252.6;ID=gvyHxqQGUOgZp8oP1HiUsUBUyE4.1480596393438.74
CHR_I	JGI	exon	1289937	1290025	.	+	.	Name=106251;gene_id=fgenesh5_pg.C_scaffold_7000052;ID=gvyHxqQGUOgZp8oP1HiUsUBUyE4.1480596393438.75
CHR_I	JGI	exon	1290310	1290816	.	+	.	Name=106251;gene_id=fgenesh5_pg.C_scaffold_7000052;ID=gvyHxqQGUOgZp8oP1HiUsUBUyE4.1480596393438.75
CHR_I	JGI	exon	1290907	1290928	.	+	.	Name=106251;gene_id=fgenesh5_pg.C_scaffold_7000052;ID=gvyHxqQGUOgZp8oP1HiUsUBUyE4.1480596393438.75
CHR_I	JGI	exon	1296800	1296814	.	-	.	Name=106250;gene_id=fgenesh5_pg.C_scaffold_7000051;ID=gvyHxqQGUOgZp8oP1HiUsUBUyE4.1480596393438.76
CHR_I	JGI	exon	1296597	1296692	.	-	.	Name=106250;gene_id=fgenesh5_pg.C_scaffold_7000051;ID=gvyHxqQGUOgZp8oP1HiUsUBUyE4.1480596393438.76
CHR_I	JGI	exon	1295760	1296504	.	-	.	Name=106250;gene_id=fgenesh5_pg.C_scaffold_7000051;ID=gvyHxqQGUOgZp8oP1HiUsUBUyE4.1480596393438.76
CHR_I	JGI	exon	1295355	1295695	.	-	.	Name=106250;gene_id=fgenesh5_pg.C_scaffold_7000051;ID=gvyHxqQGUOgZp8oP1HiUsUBUyE4.1480596393438.76
CHR_I	JGI	exon	1286049	1286182	.	+	.	Name=106252;gene_id=fgenesh5_pg.C_scaffold_7000053;ID=gvyHxqQGUOgZp8oP1HiUsUBUyE4.1480596393438.77
CHR_I	JGI	exon	1286383	1286404	.	+	.	Name=106252;gene_id=fgenesh5_pg.C_scaffold_7000053;ID=gvyHxqQGUOgZp8oP1HiUsUBUyE4.1480596393438.77
CHR_I	JGI	exon	1286548	1287126	.	+	.	Name=106252;gene_id=fgenesh5_pg.C_scaffold_7000053;ID=gvyHxqQGUOgZp8oP1HiUsUBUyE4.1480596393438.77
CHR_I	JGI	exon	1287909	1287935	.	+	.	Name=106252;gene_id=fgenesh5_pg.C_scaffold_7000053;ID=gvyHxqQGUOgZp8oP1HiUsUBUyE4.1480596393438.77
CHR_I	JGI	exon	1287973	1287978	.	+	.	Name=106252;gene_id=fgenesh5_pg.C_scaffold_7000053;ID=gvyHxqQGUOgZp8oP1HiUsUBUyE4.1480596393438.77
CHR_I	JGI	exon	1288115	1288117	.	+	.	Name=106252;gene_id=fgenesh5_pg.C_scaffold_7000053;ID=gvyHxqQGUOgZp8oP1HiUsUBUyE4.1480596393438.77
CHR_I	JGI	stop_codon	1295355	1295357	.	-	.	codon_start=1;gene_id=fgenesh5_pg.C_scaffold_7000051
CHR_I	JGI	stop_codon	1290926	1290928	.	+	.	codon_start=1;gene_id=fgenesh5_pg.C_scaffold_7000052
CHR_I	JGI	stop_codon	1288115	1288117	.	+	.	codon_start=1;gene_id=fgenesh5_pg.C_scaffold_7000053
CHR_I	JGI	start_codon	1286049	1286051	.	+	.	codon_start=1;gene_id=fgenesh5_pg.C_scaffold_7000053
CHR_I	JGI	start_codon	1283852	1283854	.	-	.	codon_start=1;gene_id=fgenesh5_pg.C_scaffold_7000054
CHR_I	JGI	start_codon	1277259	1277261	.	+	.	codon_start=1;gene_id=fgenesh1_pm.C_scaffold_7000027
CHR_I	JGI	CDS	1277259	1277595	.	+	.	Name=3449;codon_start=1;gene_id=fgenesh1_pm.C_scaffold_7000027;protein_id=3449;exon_id=3449.3;ID=gvyHxqQGUOgZp8oP1HiUsUBUyE4.1480596393438.78
CHR_I	JGI	CDS	1277692	1278162	.	+	.	Name=3449;codon_start=1;gene_id=fgenesh1_pm.C_scaffold_7000027;protein_id=3449;exon_id=3449.3;ID=gvyHxqQGUOgZp8oP1HiUsUBUyE4.1480596393438.78
CHR_I	JGI	CDS	1278329	1279782	.	+	.	Name=3449;codon_start=1;gene_id=fgenesh1_pm.C_scaffold_7000027;protein_id=3449;exon_id=3449.3;ID=gvyHxqQGUOgZp8oP1HiUsUBUyE4.1480596393438.78
CHR_I	JGI	CDS	1283488	1283854	.	-	.	Name=106253;codon_start=1;gene_id=fgenesh5_pg.C_scaffold_7000054;protein_id=106253;exon_id=106253.1;ID=gvyHxqQGUOgZp8oP1HiUsUBUyE4.1480596393438.79
CHR_I	JGI	CDS	1282929	1282942	.	-	.	Name=106253;codon_start=1;gene_id=fgenesh5_pg.C_scaffold_7000054;protein_id=106253;exon_id=106253.1;ID=gvyHxqQGUOgZp8oP1HiUsUBUyE4.1480596393438.79
CHR_I	JGI	exon	1283488	1283854	.	-	.	Name=106253;gene_id=fgenesh5_pg.C_scaffold_7000054;ID=gvyHxqQGUOgZp8oP1HiUsUBUyE4.1480596393438.80
CHR_I	JGI	exon	1282929	1282942	.	-	.	Name=106253;gene_id=fgenesh5_pg.C_scaffold_7000054;ID=gvyHxqQGUOgZp8oP1HiUsUBUyE4.1480596393438.80
CHR_I	JGI	exon	1277259	1277595	.	+	.	Name=3449;gene_id=fgenesh1_pm.C_scaffold_7000027;ID=gvyHxqQGUOgZp8oP1HiUsUBUyE4.1480596393438.81
CHR_I	JGI	exon	1277692	1278162	.	+	.	Name=3449;gene_id=fgenesh1_pm.C_scaffold_7000027;ID=gvyHxqQGUOgZp8oP1HiUsUBUyE4.1480596393438.81
CHR_I	JGI	exon	1278329	1279782	.	+	.	Name=3449;gene_id=fgenesh1_pm.C_scaffold_7000027;ID=gvyHxqQGUOgZp8oP1HiUsUBUyE4.1480596393438.81
CHR_I	JGI	stop_codon	1282929	1282931	.	-	.	codon_start=1;gene_id=fgenesh5_pg.C_scaffold_7000054
CHR_I	JGI	stop_codon	1279780	1279782	.	+	.	codon_start=1;gene_id=fgenesh1_pm.C_scaffold_7000027
CHR_I	JGI	exon	1259999	1260495	.	+	.	Name=121306;gene_id=estExt_fgenesh5_pg.C_70054;ID=gvyHxqQGUOgZp8oP1HiUsUBUyE4.1480596393438.82
CHR_I	JGI	exon	1260689	1262541	.	+	.	Name=121306;gene_id=estExt_fgenesh5_pg.C_70054;ID=gvyHxqQGUOgZp8oP1HiUsUBUyE4.1480596393438.82
CHR_I	JGI	start_codon	1260063	1260065	.	+	.	codon_start=1;gene_id=estExt_fgenesh5_pg.C_70054
CHR_I	JGI	CDS	1260063	1260495	.	+	.	Name=121306;codon_start=1;gene_id=estExt_fgenesh5_pg.C_70054;protein_id=121306;exon_id=121306.2;ID=gvyHxqQGUOgZp8oP1HiUsUBUyE4.1480596393438.83
CHR_I	JGI	CDS	1260689	1262541	.	+	.	Name=121306;codon_start=1;gene_id=estExt_fgenesh5_pg.C_70054;protein_id=121306;exon_id=121306.2;ID=gvyHxqQGUOgZp8oP1HiUsUBUyE4.1480596393438.83
CHR_I	JGI	stop_codon	1262539	1262541	.	+	.	codon_start=1;gene_id=estExt_fgenesh5_pg.C_70054
CHR_I	JGI	exon	1250971	1250989	.	-	.	Name=106259;gene_id=fgenesh5_pg.C_scaffold_7000060;ID=gvyHxqQGUOgZp8oP1HiUsUBUyE4.1480596393438.84
CHR_I	JGI	exon	1250350	1250852	.	-	.	Name=106259;gene_id=fgenesh5_pg.C_scaffold_7000060;ID=gvyHxqQGUOgZp8oP1HiUsUBUyE4.1480596393438.84
CHR_I	JGI	exon	1248876	1250255	.	-	.	Name=106259;gene_id=fgenesh5_pg.C_scaffold_7000060;ID=gvyHxqQGUOgZp8oP1HiUsUBUyE4.1480596393438.84
CHR_I	JGI	exon	1252532	1252544	.	-	.	Name=106258;gene_id=fgenesh5_pg.C_scaffold_7000059;ID=gvyHxqQGUOgZp8oP1HiUsUBUyE4.1480596393438.85
CHR_I	JGI	exon	1251962	1252350	.	-	.	Name=106258;gene_id=fgenesh5_pg.C_scaffold_7000059;ID=gvyHxqQGUOgZp8oP1HiUsUBUyE4.1480596393438.85
CHR_I	JGI	exon	1247023	1247450	.	-	.	Name=121308;gene_id=estExt_fgenesh5_pg.C_70059;ID=gvyHxqQGUOgZp8oP1HiUsUBUyE4.1480596393438.86
CHR_I	JGI	exon	1246640	1246872	.	-	.	Name=121308;gene_id=estExt_fgenesh5_pg.C_70059;ID=gvyHxqQGUOgZp8oP1HiUsUBUyE4.1480596393438.86
CHR_I	JGI	exon	1246253	1246468	.	-	.	Name=121308;gene_id=estExt_fgenesh5_pg.C_70059;ID=gvyHxqQGUOgZp8oP1HiUsUBUyE4.1480596393438.86
CHR_I	JGI	exon	1245752	1246155	.	-	.	Name=121308;gene_id=estExt_fgenesh5_pg.C_70059;ID=gvyHxqQGUOgZp8oP1HiUsUBUyE4.1480596393438.86
CHR_I	JGI	exon	1245299	1245653	.	-	.	Name=121308;gene_id=estExt_fgenesh5_pg.C_70059;ID=gvyHxqQGUOgZp8oP1HiUsUBUyE4.1480596393438.86
CHR_I	JGI	start_codon	1256222	1256224	.	+	.	codon_start=1;gene_id=estExt_Genewise1.C_70089
CHR_I	JGI	start_codon	1253998	1254000	.	-	.	codon_start=1;gene_id=e_gw1.7.370.1
CHR_I	JGI	start_codon	1252542	1252544	.	-	.	codon_start=1;gene_id=fgenesh5_pg.C_scaffold_7000059
CHR_I	JGI	start_codon	1250987	1250989	.	-	.	codon_start=1;gene_id=fgenesh5_pg.C_scaffold_7000060
CHR_I	JGI	start_codon	1247356	1247358	.	-	.	codon_start=1;gene_id=estExt_fgenesh5_pg.C_70059
CHR_I	JGI	CDS	1252532	1252544	.	-	.	Name=106258;codon_start=1;gene_id=fgenesh5_pg.C_scaffold_7000059;protein_id=106258;exon_id=106258.1;ID=gvyHxqQGUOgZp8oP1HiUsUBUyE4.1480596393438.87
CHR_I	JGI	CDS	1251962	1252350	.	-	.	Name=106258;codon_start=1;gene_id=fgenesh5_pg.C_scaffold_7000059;protein_id=106258;exon_id=106258.1;ID=gvyHxqQGUOgZp8oP1HiUsUBUyE4.1480596393438.87
CHR_I	JGI	CDS	1250971	1250989	.	-	.	Name=106259;codon_start=1;gene_id=fgenesh5_pg.C_scaffold_7000060;protein_id=106259;exon_id=106259.1;ID=gvyHxqQGUOgZp8oP1HiUsUBUyE4.1480596393438.88
CHR_I	JGI	CDS	1250350	1250852	.	-	.	Name=106259;codon_start=1;gene_id=fgenesh5_pg.C_scaffold_7000060;protein_id=106259;exon_id=106259.1;ID=gvyHxqQGUOgZp8oP1HiUsUBUyE4.1480596393438.88
CHR_I	JGI	CDS	1248876	1250255	.	-	.	Name=106259;codon_start=1;gene_id=fgenesh5_pg.C_scaffold_7000060;protein_id=106259;exon_id=106259.1;ID=gvyHxqQGUOgZp8oP1HiUsUBUyE4.1480596393438.88
CHR_I	JGI	CDS	1247023	1247358	.	-	.	Name=121308;codon_start=1;gene_id=estExt_fgenesh5_pg.C_70059;protein_id=121308;exon_id=121308.1;ID=gvyHxqQGUOgZp8oP1HiUsUBUyE4.1480596393438.89
CHR_I	JGI	CDS	1246640	1246872	.	-	.	Name=121308;codon_start=1;gene_id=estExt_fgenesh5_pg.C_70059;protein_id=121308;exon_id=121308.1;ID=gvyHxqQGUOgZp8oP1HiUsUBUyE4.1480596393438.89
CHR_I	JGI	CDS	1246253	1246468	.	-	.	Name=121308;codon_start=1;gene_id=estExt_fgenesh5_pg.C_70059;protein_id=121308;exon_id=121308.1;ID=gvyHxqQGUOgZp8oP1HiUsUBUyE4.1480596393438.89
CHR_I	JGI	CDS	1245752	1246155	.	-	.	Name=121308;codon_start=1;gene_id=estExt_fgenesh5_pg.C_70059;protein_id=121308;exon_id=121308.1;ID=gvyHxqQGUOgZp8oP1HiUsUBUyE4.1480596393438.89
CHR_I	JGI	CDS	1245358	1245653	.	-	.	Name=121308;codon_start=1;gene_id=estExt_fgenesh5_pg.C_70059;protein_id=121308;exon_id=121308.1;ID=gvyHxqQGUOgZp8oP1HiUsUBUyE4.1480596393438.89
CHR_I	JGI	exon	1242431	1242543	.	+	.	Name=121310;gene_id=estExt_fgenesh5_pg.C_70061;ID=gvyHxqQGUOgZp8oP1HiUsUBUyE4.1480596393438.90
CHR_I	JGI	exon	1242796	1242979	.	+	.	Name=121310;gene_id=estExt_fgenesh5_pg.C_70061;ID=gvyHxqQGUOgZp8oP1HiUsUBUyE4.1480596393438.90
CHR_I	JGI	exon	1243045	1243121	.	+	.	Name=121310;gene_id=estExt_fgenesh5_pg.C_70061;ID=gvyHxqQGUOgZp8oP1HiUsUBUyE4.1480596393438.90
CHR_I	JGI	exon	1243211	1243378	.	+	.	Name=121310;gene_id=estExt_fgenesh5_pg.C_70061;ID=gvyHxqQGUOgZp8oP1HiUsUBUyE4.1480596393438.90
CHR_I	JGI	exon	1243446	1243783	.	+	.	Name=121310;gene_id=estExt_fgenesh5_pg.C_70061;ID=gvyHxqQGUOgZp8oP1HiUsUBUyE4.1480596393438.90
CHR_I	JGI	exon	1243846	1244765	.	+	.	Name=121310;gene_id=estExt_fgenesh5_pg.C_70061;ID=gvyHxqQGUOgZp8oP1HiUsUBUyE4.1480596393438.90
CHR_I	JGI	exon	1244828	1245127	.	+	.	Name=121310;gene_id=estExt_fgenesh5_pg.C_70061;ID=gvyHxqQGUOgZp8oP1HiUsUBUyE4.1480596393438.90
CHR_I	JGI	exon	1253134	1254000	.	-	.	Name=59830;gene_id=e_gw1.7.370.1
CHR_I	JGI	CDS	1256222	1256264	.	+	.	Name=47136;codon_start=1;gene_id=estExt_Genewise1.C_70089;protein_id=47136;exon_id=47136.2;ID=gvyHxqQGUOgZp8oP1HiUsUBUyE4.1480596393438.91
CHR_I	JGI	CDS	1256432	1256901	.	+	.	Name=47136;codon_start=1;gene_id=estExt_Genewise1.C_70089;protein_id=47136;exon_id=47136.2;ID=gvyHxqQGUOgZp8oP1HiUsUBUyE4.1480596393438.91
CHR_I	JGI	CDS	1242431	1242543	.	+	.	Name=121310;codon_start=1;gene_id=estExt_fgenesh5_pg.C_70061;protein_id=121310;exon_id=121310.7;ID=gvyHxqQGUOgZp8oP1HiUsUBUyE4.1480596393438.92
CHR_I	JGI	CDS	1242796	1242979	.	+	.	Name=121310;codon_start=1;gene_id=estExt_fgenesh5_pg.C_70061;protein_id=121310;exon_id=121310.7;ID=gvyHxqQGUOgZp8oP1HiUsUBUyE4.1480596393438.92
CHR_I	JGI	CDS	1243045	1243121	.	+	.	Name=121310;codon_start=1;gene_id=estExt_fgenesh5_pg.C_70061;protein_id=121310;exon_id=121310.7;ID=gvyHxqQGUOgZp8oP1HiUsUBUyE4.1480596393438.92
CHR_I	JGI	CDS	1243211	1243378	.	+	.	Name=121310;codon_start=1;gene_id=estExt_fgenesh5_pg.C_70061;protein_id=121310;exon_id=121310.7;ID=gvyHxqQGUOgZp8oP1HiUsUBUyE4.1480596393438.92
CHR_I	JGI	CDS	1243446	1243783	.	+	.	Name=121310;codon_start=1;gene_id=estExt_fgenesh5_pg.C_70061;protein_id=121310;exon_id=121310.7;ID=gvyHxqQGUOgZp8oP1HiUsUBUyE4.1480596393438.92
CHR_I	JGI	CDS	1243846	1244765	.	+	.	Name=121310;codon_start=1;gene_id=estExt_fgenesh5_pg.C_70061;protein_id=121310;exon_id=121310.7;ID=gvyHxqQGUOgZp8oP1HiUsUBUyE4.1480596393438.92
CHR_I	JGI	CDS	1244828	1245127	.	+	.	Name=121310;codon_start=1;gene_id=estExt_fgenesh5_pg.C_70061;protein_id=121310;exon_id=121310.7;ID=gvyHxqQGUOgZp8oP1HiUsUBUyE4.1480596393438.92
CHR_I	JGI	exon	1256210	1256264	.	+	.	Name=47136;gene_id=estExt_Genewise1.C_70089;ID=gvyHxqQGUOgZp8oP1HiUsUBUyE4.1480596393438.93
CHR_I	JGI	exon	1256432	1257017	.	+	.	Name=47136;gene_id=estExt_Genewise1.C_70089;ID=gvyHxqQGUOgZp8oP1HiUsUBUyE4.1480596393438.93
CHR_I	JGI	stop_codon	1256899	1256901	.	+	.	codon_start=1;gene_id=estExt_Genewise1.C_70089
CHR_I	JGI	stop_codon	1253134	1253136	.	-	.	codon_start=1;gene_id=e_gw1.7.370.1
CHR_I	JGI	stop_codon	1251962	1251964	.	-	.	codon_start=1;gene_id=fgenesh5_pg.C_scaffold_7000059
CHR_I	JGI	stop_codon	1248876	1248878	.	-	.	codon_start=1;gene_id=fgenesh5_pg.C_scaffold_7000060
CHR_I	JGI	stop_codon	1245358	1245360	.	-	.	codon_start=1;gene_id=estExt_fgenesh5_pg.C_70059
CHR_I	JGI	stop_codon	1245125	1245127	.	+	.	codon_start=1;gene_id=estExt_fgenesh5_pg.C_70061
CHR_I	JGI	CDS	1253134	1254000	.	-	.	Name=59830;codon_start=1;gene_id=e_gw1.7.370.1;protein_id=59830;exon_id=59830.1
CHR_I	JGI	exon	1237857	1237972	.	-	.	Name=60591;gene_id=e_gw1.7.434.1;ID=gvyHxqQGUOgZp8oP1HiUsUBUyE4.1480596393438.94
CHR_I	JGI	exon	1237202	1237781	.	-	.	Name=60591;gene_id=e_gw1.7.434.1;ID=gvyHxqQGUOgZp8oP1HiUsUBUyE4.1480596393438.94
CHR_I	JGI	CDS	1232490	1233660	.	+	.	Name=76992;codon_start=1;gene_id=estExt_GeneWisePlus.C_70105;protein_id=76992;exon_id=76992.2;ID=gvyHxqQGUOgZp8oP1HiUsUBUyE4.1480596393438.95
CHR_I	JGI	CDS	1233716	1234026	.	+	.	Name=76992;codon_start=1;gene_id=estExt_GeneWisePlus.C_70105;protein_id=76992;exon_id=76992.2;ID=gvyHxqQGUOgZp8oP1HiUsUBUyE4.1480596393438.95
CHR_I	JGI	exon	1238747	1238779	.	+	.	Name=76986;gene_id=estExt_GeneWisePlus.C_70095;ID=gvyHxqQGUOgZp8oP1HiUsUBUyE4.1480596393438.96
CHR_I	JGI	exon	1238945	1239829	.	+	.	Name=76986;gene_id=estExt_GeneWisePlus.C_70095;ID=gvyHxqQGUOgZp8oP1HiUsUBUyE4.1480596393438.96
CHR_I	JGI	exon	1239890	1240242	.	+	.	Name=76986;gene_id=estExt_GeneWisePlus.C_70095;ID=gvyHxqQGUOgZp8oP1HiUsUBUyE4.1480596393438.96
CHR_I	JGI	start_codon	1242431	1242433	.	+	.	codon_start=1;gene_id=estExt_fgenesh5_pg.C_70061
CHR_I	JGI	start_codon	1238749	1238751	.	+	.	codon_start=1;gene_id=estExt_GeneWisePlus.C_70095
CHR_I	JGI	start_codon	1237970	1237972	.	-	.	codon_start=1;gene_id=e_gw1.7.434.1
CHR_I	JGI	start_codon	1235636	1235638	.	+	.	codon_start=1;gene_id=estExt_fgenesh5_pg.C_70064
CHR_I	JGI	start_codon	1232490	1232492	.	+	.	codon_start=1;gene_id=estExt_GeneWisePlus.C_70105
CHR_I	JGI	start_codon	1229862	1229864	.	+	.	codon_start=1;gene_id=fgenesh5_pg.C_scaffold_7000068
CHR_I	JGI	exon	1235636	1235797	.	+	.	Name=121312;gene_id=estExt_fgenesh5_pg.C_70064;ID=gvyHxqQGUOgZp8oP1HiUsUBUyE4.1480596393438.97
CHR_I	JGI	exon	1235884	1236104	.	+	.	Name=121312;gene_id=estExt_fgenesh5_pg.C_70064;ID=gvyHxqQGUOgZp8oP1HiUsUBUyE4.1480596393438.97
CHR_I	JGI	exon	1236187	1236993	.	+	.	Name=121312;gene_id=estExt_fgenesh5_pg.C_70064;ID=gvyHxqQGUOgZp8oP1HiUsUBUyE4.1480596393438.97
CHR_I	JGI	exon	1229862	1229935	.	+	.	Name=106267;gene_id=fgenesh5_pg.C_scaffold_7000068;ID=gvyHxqQGUOgZp8oP1HiUsUBUyE4.1480596393438.98
CHR_I	JGI	exon	1230062	1230084	.	+	.	Name=106267;gene_id=fgenesh5_pg.C_scaffold_7000068;ID=gvyHxqQGUOgZp8oP1HiUsUBUyE4.1480596393438.98
CHR_I	JGI	exon	1230129	1230239	.	+	.	Name=106267;gene_id=fgenesh5_pg.C_scaffold_7000068;ID=gvyHxqQGUOgZp8oP1HiUsUBUyE4.1480596393438.98
CHR_I	JGI	exon	1230374	1230430	.	+	.	Name=106267;gene_id=fgenesh5_pg.C_scaffold_7000068;ID=gvyHxqQGUOgZp8oP1HiUsUBUyE4.1480596393438.98
CHR_I	JGI	exon	1230676	1230683	.	+	.	Name=106267;gene_id=fgenesh5_pg.C_scaffold_7000068;ID=gvyHxqQGUOgZp8oP1HiUsUBUyE4.1480596393438.98
CHR_I	JGI	exon	1230714	1230721	.	+	.	Name=106267;gene_id=fgenesh5_pg.C_scaffold_7000068;ID=gvyHxqQGUOgZp8oP1HiUsUBUyE4.1480596393438.98
CHR_I	JGI	exon	1230752	1230764	.	+	.	Name=106267;gene_id=fgenesh5_pg.C_scaffold_7000068;ID=gvyHxqQGUOgZp8oP1HiUsUBUyE4.1480596393438.98
CHR_I	JGI	CDS	1238749	1238779	.	+	.	Name=76986;codon_start=1;gene_id=estExt_GeneWisePlus.C_70095;protein_id=76986;exon_id=76986.3;ID=gvyHxqQGUOgZp8oP1HiUsUBUyE4.1480596393438.99
CHR_I	JGI	CDS	1238945	1239829	.	+	.	Name=76986;codon_start=1;gene_id=estExt_GeneWisePlus.C_70095;protein_id=76986;exon_id=76986.3;ID=gvyHxqQGUOgZp8oP1HiUsUBUyE4.1480596393438.99
CHR_I	JGI	CDS	1239890	1240242	.	+	.	Name=76986;codon_start=1;gene_id=estExt_GeneWisePlus.C_70095;protein_id=76986;exon_id=76986.3;ID=gvyHxqQGUOgZp8oP1HiUsUBUyE4.1480596393438.99
CHR_I	JGI	CDS	1235636	1235797	.	+	.	Name=121312;codon_start=1;gene_id=estExt_fgenesh5_pg.C_70064;protein_id=121312;exon_id=121312.3;ID=gvyHxqQGUOgZp8oP1HiUsUBUyE4.1480596393438.100
CHR_I	JGI	CDS	1235884	1236104	.	+	.	Name=121312;codon_start=1;gene_id=estExt_fgenesh5_pg.C_70064;protein_id=121312;exon_id=121312.3;ID=gvyHxqQGUOgZp8oP1HiUsUBUyE4.1480596393438.100
CHR_I	JGI	CDS	1236187	1236667	.	+	.	Name=121312;codon_start=1;gene_id=estExt_fgenesh5_pg.C_70064;protein_id=121312;exon_id=121312.3;ID=gvyHxqQGUOgZp8oP1HiUsUBUyE4.1480596393438.100
CHR_I	JGI	exon	1232406	1233660	.	+	.	Name=76992;gene_id=estExt_GeneWisePlus.C_70105;ID=gvyHxqQGUOgZp8oP1HiUsUBUyE4.1480596393438.101
CHR_I	JGI	exon	1233716	1234143	.	+	.	Name=76992;gene_id=estExt_GeneWisePlus.C_70105;ID=gvyHxqQGUOgZp8oP1HiUsUBUyE4.1480596393438.101
CHR_I	JGI	stop_codon	1240240	1240242	.	+	.	codon_start=1;gene_id=estExt_GeneWisePlus.C_70095
CHR_I	JGI	stop_codon	1237202	1237204	.	-	.	codon_start=1;gene_id=e_gw1.7.434.1
CHR_I	JGI	stop_codon	1236665	1236667	.	+	.	codon_start=1;gene_id=estExt_fgenesh5_pg.C_70064
CHR_I	JGI	stop_codon	1234024	1234026	.	+	.	codon_start=1;gene_id=estExt_GeneWisePlus.C_70105
CHR_I	JGI	stop_codon	1230762	1230764	.	+	.	codon_start=1;gene_id=fgenesh5_pg.C_scaffold_7000068
CHR_I	JGI	CDS	1229862	1229935	.	+	.	Name=106267;codon_start=1;gene_id=fgenesh5_pg.C_scaffold_7000068;protein_id=106267;exon_id=106267.7;ID=gvyHxqQGUOgZp8oP1HiUsUBUyE4.1480596393438.102
CHR_I	JGI	CDS	1230062	1230084	.	+	.	Name=106267;codon_start=1;gene_id=fgenesh5_pg.C_scaffold_7000068;protein_id=106267;exon_id=106267.7;ID=gvyHxqQGUOgZp8oP1HiUsUBUyE4.1480596393438.102
CHR_I	JGI	CDS	1230129	1230239	.	+	.	Name=106267;codon_start=1;gene_id=fgenesh5_pg.C_scaffold_7000068;protein_id=106267;exon_id=106267.7;ID=gvyHxqQGUOgZp8oP1HiUsUBUyE4.1480596393438.102
CHR_I	JGI	CDS	1230374	1230430	.	+	.	Name=106267;codon_start=1;gene_id=fgenesh5_pg.C_scaffold_7000068;protein_id=106267;exon_id=106267.7;ID=gvyHxqQGUOgZp8oP1HiUsUBUyE4.1480596393438.102
CHR_I	JGI	CDS	1230676	1230683	.	+	.	Name=106267;codon_start=1;gene_id=fgenesh5_pg.C_scaffold_7000068;protein_id=106267;exon_id=106267.7;ID=gvyHxqQGUOgZp8oP1HiUsUBUyE4.1480596393438.102
CHR_I	JGI	CDS	1230714	1230721	.	+	.	Name=106267;codon_start=1;gene_id=fgenesh5_pg.C_scaffold_7000068;protein_id=106267;exon_id=106267.7;ID=gvyHxqQGUOgZp8oP1HiUsUBUyE4.1480596393438.102
CHR_I	JGI	CDS	1230752	1230764	.	+	.	Name=106267;codon_start=1;gene_id=fgenesh5_pg.C_scaffold_7000068;protein_id=106267;exon_id=106267.7;ID=gvyHxqQGUOgZp8oP1HiUsUBUyE4.1480596393438.102
CHR_I	JGI	CDS	1237857	1237972	.	-	.	Name=60591;codon_start=1;gene_id=e_gw1.7.434.1;protein_id=60591;exon_id=60591.1;ID=gvyHxqQGUOgZp8oP1HiUsUBUyE4.1480596393438.103
CHR_I	JGI	CDS	1237202	1237781	.	-	.	Name=60591;codon_start=1;gene_id=e_gw1.7.434.1;protein_id=60591;exon_id=60591.1;ID=gvyHxqQGUOgZp8oP1HiUsUBUyE4.1480596393438.103
CHR_I	JGI	CDS	1221770	1223239	.	-	.	Name=76995;codon_start=1;gene_id=estExt_GeneWisePlus.C_70110;protein_id=76995;exon_id=76995.1
CHR_I	JGI	CDS	1219573	1220031	.	+	.	Name=106270;codon_start=1;gene_id=fgenesh5_pg.C_scaffold_7000071;protein_id=106270;exon_id=106270.1
CHR_I	JGI	CDS	1225546	1225723	.	+	.	Name=39587;codon_start=1;gene_id=gw1.7.723.1;protein_id=39587;exon_id=39587.7;ID=gvyHxqQGUOgZp8oP1HiUsUBUyE4.1480596393438.104
CHR_I	JGI	CDS	1225835	1225854	.	+	.	Name=39587;codon_start=1;gene_id=gw1.7.723.1;protein_id=39587;exon_id=39587.7;ID=gvyHxqQGUOgZp8oP1HiUsUBUyE4.1480596393438.104
CHR_I	JGI	CDS	1225930	1225938	.	+	.	Name=39587;codon_start=1;gene_id=gw1.7.723.1;protein_id=39587;exon_id=39587.7;ID=gvyHxqQGUOgZp8oP1HiUsUBUyE4.1480596393438.104
CHR_I	JGI	CDS	1225993	1226095	.	+	.	Name=39587;codon_start=1;gene_id=gw1.7.723.1;protein_id=39587;exon_id=39587.7;ID=gvyHxqQGUOgZp8oP1HiUsUBUyE4.1480596393438.104
CHR_I	JGI	CDS	1226145	1226544	.	+	.	Name=39587;codon_start=1;gene_id=gw1.7.723.1;protein_id=39587;exon_id=39587.7;ID=gvyHxqQGUOgZp8oP1HiUsUBUyE4.1480596393438.104
CHR_I	JGI	CDS	1226623	1226699	.	+	.	Name=39587;codon_start=1;gene_id=gw1.7.723.1;protein_id=39587;exon_id=39587.7;ID=gvyHxqQGUOgZp8oP1HiUsUBUyE4.1480596393438.104
CHR_I	JGI	CDS	1226754	1227115	.	+	.	Name=39587;codon_start=1;gene_id=gw1.7.723.1;protein_id=39587;exon_id=39587.7;ID=gvyHxqQGUOgZp8oP1HiUsUBUyE4.1480596393438.104
CHR_I	JGI	start_codon	1223237	1223239	.	-	.	codon_start=1;gene_id=estExt_GeneWisePlus.C_70110
CHR_I	JGI	start_codon	1219573	1219575	.	+	.	codon_start=1;gene_id=fgenesh5_pg.C_scaffold_7000071
CHR_I	JGI	start_codon	1218573	1218575	.	-	.	codon_start=1;gene_id=estExt_fgenesh5_pg.C_70070
CHR_I	JGI	exon	1218534	1218575	.	-	.	Name=121315;gene_id=estExt_fgenesh5_pg.C_70070;ID=gvyHxqQGUOgZp8oP1HiUsUBUyE4.1480596393438.105
CHR_I	JGI	exon	1218451	1218469	.	-	.	Name=121315;gene_id=estExt_fgenesh5_pg.C_70070;ID=gvyHxqQGUOgZp8oP1HiUsUBUyE4.1480596393438.105
CHR_I	JGI	exon	1218254	1218328	.	-	.	Name=121315;gene_id=estExt_fgenesh5_pg.C_70070;ID=gvyHxqQGUOgZp8oP1HiUsUBUyE4.1480596393438.105
CHR_I	JGI	exon	1217517	1218136	.	-	.	Name=121315;gene_id=estExt_fgenesh5_pg.C_70070;ID=gvyHxqQGUOgZp8oP1HiUsUBUyE4.1480596393438.105
CHR_I	JGI	exon	1219573	1220031	.	+	.	Name=106270;gene_id=fgenesh5_pg.C_scaffold_7000071
CHR_I	JGI	stop_codon	1226697	1226699	.	+	.	codon_start=1;gene_id=gw1.7.723.1
CHR_I	JGI	stop_codon	1221770	1221772	.	-	.	codon_start=1;gene_id=estExt_GeneWisePlus.C_70110
CHR_I	JGI	stop_codon	1220029	1220031	.	+	.	codon_start=1;gene_id=fgenesh5_pg.C_scaffold_7000071
CHR_I	JGI	stop_codon	1217553	1217555	.	-	.	codon_start=1;gene_id=estExt_fgenesh5_pg.C_70070
CHR_I	JGI	exon	1221769	1223239	.	-	.	Name=76995;gene_id=estExt_GeneWisePlus.C_70110
CHR_I	JGI	CDS	1218534	1218575	.	-	.	Name=121315;codon_start=1;gene_id=estExt_fgenesh5_pg.C_70070;protein_id=121315;exon_id=121315.1;ID=gvyHxqQGUOgZp8oP1HiUsUBUyE4.1480596393438.106
CHR_I	JGI	CDS	1218451	1218469	.	-	.	Name=121315;codon_start=1;gene_id=estExt_fgenesh5_pg.C_70070;protein_id=121315;exon_id=121315.1;ID=gvyHxqQGUOgZp8oP1HiUsUBUyE4.1480596393438.106
CHR_I	JGI	CDS	1218254	1218328	.	-	.	Name=121315;codon_start=1;gene_id=estExt_fgenesh5_pg.C_70070;protein_id=121315;exon_id=121315.1;ID=gvyHxqQGUOgZp8oP1HiUsUBUyE4.1480596393438.106
CHR_I	JGI	CDS	1217553	1218136	.	-	.	Name=121315;codon_start=1;gene_id=estExt_fgenesh5_pg.C_70070;protein_id=121315;exon_id=121315.1;ID=gvyHxqQGUOgZp8oP1HiUsUBUyE4.1480596393438.106
CHR_I	JGI	exon	1225546	1225723	.	+	.	Name=39587;gene_id=gw1.7.723.1;ID=gvyHxqQGUOgZp8oP1HiUsUBUyE4.1480596393438.107
CHR_I	JGI	exon	1225835	1225854	.	+	.	Name=39587;gene_id=gw1.7.723.1;ID=gvyHxqQGUOgZp8oP1HiUsUBUyE4.1480596393438.107
CHR_I	JGI	exon	1225930	1225938	.	+	.	Name=39587;gene_id=gw1.7.723.1;ID=gvyHxqQGUOgZp8oP1HiUsUBUyE4.1480596393438.107
CHR_I	JGI	exon	1225993	1226095	.	+	.	Name=39587;gene_id=gw1.7.723.1;ID=gvyHxqQGUOgZp8oP1HiUsUBUyE4.1480596393438.107
CHR_I	JGI	exon	1226145	1226544	.	+	.	Name=39587;gene_id=gw1.7.723.1;ID=gvyHxqQGUOgZp8oP1HiUsUBUyE4.1480596393438.107
CHR_I	JGI	exon	1226623	1226699	.	+	.	Name=39587;gene_id=gw1.7.723.1;ID=gvyHxqQGUOgZp8oP1HiUsUBUyE4.1480596393438.107
CHR_I	JGI	exon	1226754	1227115	.	+	.	Name=39587;gene_id=gw1.7.723.1;ID=gvyHxqQGUOgZp8oP1HiUsUBUyE4.1480596393438.107
CHR_I	JGI	CDS	1214244	1214447	.	-	.	Name=106272;codon_start=1;gene_id=fgenesh5_pg.C_scaffold_7000073;protein_id=106272;exon_id=106272.1;ID=gvyHxqQGUOgZp8oP1HiUsUBUyE4.1480596393438.108
CHR_I	JGI	CDS	1214014	1214146	.	-	.	Name=106272;codon_start=1;gene_id=fgenesh5_pg.C_scaffold_7000073;protein_id=106272;exon_id=106272.1;ID=gvyHxqQGUOgZp8oP1HiUsUBUyE4.1480596393438.108
CHR_I	JGI	CDS	1213654	1213925	.	-	.	Name=106272;codon_start=1;gene_id=fgenesh5_pg.C_scaffold_7000073;protein_id=106272;exon_id=106272.1;ID=gvyHxqQGUOgZp8oP1HiUsUBUyE4.1480596393438.108
CHR_I	JGI	CDS	1213098	1213440	.	-	.	Name=106272;codon_start=1;gene_id=fgenesh5_pg.C_scaffold_7000073;protein_id=106272;exon_id=106272.1;ID=gvyHxqQGUOgZp8oP1HiUsUBUyE4.1480596393438.108
CHR_I	JGI	CDS	1212844	1212934	.	-	.	Name=106272;codon_start=1;gene_id=fgenesh5_pg.C_scaffold_7000073;protein_id=106272;exon_id=106272.1;ID=gvyHxqQGUOgZp8oP1HiUsUBUyE4.1480596393438.108
CHR_I	JGI	CDS	1212666	1212736	.	-	.	Name=106272;codon_start=1;gene_id=fgenesh5_pg.C_scaffold_7000073;protein_id=106272;exon_id=106272.1;ID=gvyHxqQGUOgZp8oP1HiUsUBUyE4.1480596393438.108
CHR_I	JGI	CDS	1212512	1212597	.	-	.	Name=106272;codon_start=1;gene_id=fgenesh5_pg.C_scaffold_7000073;protein_id=106272;exon_id=106272.1;ID=gvyHxqQGUOgZp8oP1HiUsUBUyE4.1480596393438.108
CHR_I	JGI	CDS	1211578	1212298	.	-	.	Name=106272;codon_start=1;gene_id=fgenesh5_pg.C_scaffold_7000073;protein_id=106272;exon_id=106272.1;ID=gvyHxqQGUOgZp8oP1HiUsUBUyE4.1480596393438.108
CHR_I	JGI	CDS	1211354	1211504	.	-	.	Name=106272;codon_start=1;gene_id=fgenesh5_pg.C_scaffold_7000073;protein_id=106272;exon_id=106272.1;ID=gvyHxqQGUOgZp8oP1HiUsUBUyE4.1480596393438.108
CHR_I	JGI	CDS	1206695	1211288	.	-	.	Name=106272;codon_start=1;gene_id=fgenesh5_pg.C_scaffold_7000073;protein_id=106272;exon_id=106272.1;ID=gvyHxqQGUOgZp8oP1HiUsUBUyE4.1480596393438.108
CHR_I	JGI	CDS	1205452	1206624	.	-	.	Name=106272;codon_start=1;gene_id=fgenesh5_pg.C_scaffold_7000073;protein_id=106272;exon_id=106272.1;ID=gvyHxqQGUOgZp8oP1HiUsUBUyE4.1480596393438.108
CHR_I	JGI	CDS	1202750	1202953	.	+	.	Name=106274;codon_start=1;gene_id=fgenesh5_pg.C_scaffold_7000075;protein_id=106274;exon_id=106274.4;ID=gvyHxqQGUOgZp8oP1HiUsUBUyE4.1480596393438.109
CHR_I	JGI	CDS	1203011	1203023	.	+	.	Name=106274;codon_start=1;gene_id=fgenesh5_pg.C_scaffold_7000075;protein_id=106274;exon_id=106274.4;ID=gvyHxqQGUOgZp8oP1HiUsUBUyE4.1480596393438.109
CHR_I	JGI	CDS	1203261	1203538	.	+	.	Name=106274;codon_start=1;gene_id=fgenesh5_pg.C_scaffold_7000075;protein_id=106274;exon_id=106274.4;ID=gvyHxqQGUOgZp8oP1HiUsUBUyE4.1480596393438.109
CHR_I	JGI	CDS	1203809	1204153	.	+	.	Name=106274;codon_start=1;gene_id=fgenesh5_pg.C_scaffold_7000075;protein_id=106274;exon_id=106274.4;ID=gvyHxqQGUOgZp8oP1HiUsUBUyE4.1480596393438.109
CHR_I	JGI	exon	1204366	1205313	.	+	.	Name=60067;gene_id=e_gw1.7.365.1
CHR_I	JGI	start_codon	1214445	1214447	.	-	.	codon_start=1;gene_id=fgenesh5_pg.C_scaffold_7000073
CHR_I	JGI	start_codon	1204366	1204368	.	+	.	codon_start=1;gene_id=e_gw1.7.365.1
CHR_I	JGI	start_codon	1202593	1202595	.	-	.	codon_start=1;gene_id=estExt_Genewise1.C_70122
CHR_I	JGI	CDS	1204366	1205313	.	+	.	Name=60067;codon_start=1;gene_id=e_gw1.7.365.1;protein_id=60067;exon_id=60067.1
CHR_I	JGI	exon	1202569	1202680	.	-	.	Name=47153;gene_id=estExt_Genewise1.C_70122;ID=gvyHxqQGUOgZp8oP1HiUsUBUyE4.1480596393438.110
CHR_I	JGI	exon	1202338	1202500	.	-	.	Name=47153;gene_id=estExt_Genewise1.C_70122;ID=gvyHxqQGUOgZp8oP1HiUsUBUyE4.1480596393438.110
CHR_I	JGI	exon	1201145	1202216	.	-	.	Name=47153;gene_id=estExt_Genewise1.C_70122;ID=gvyHxqQGUOgZp8oP1HiUsUBUyE4.1480596393438.110
CHR_I	JGI	exon	1214244	1214447	.	-	.	Name=106272;gene_id=fgenesh5_pg.C_scaffold_7000073;ID=gvyHxqQGUOgZp8oP1HiUsUBUyE4.1480596393438.111
CHR_I	JGI	exon	1214014	1214146	.	-	.	Name=106272;gene_id=fgenesh5_pg.C_scaffold_7000073;ID=gvyHxqQGUOgZp8oP1HiUsUBUyE4.1480596393438.111
CHR_I	JGI	exon	1213654	1213925	.	-	.	Name=106272;gene_id=fgenesh5_pg.C_scaffold_7000073;ID=gvyHxqQGUOgZp8oP1HiUsUBUyE4.1480596393438.111
CHR_I	JGI	exon	1213098	1213440	.	-	.	Name=106272;gene_id=fgenesh5_pg.C_scaffold_7000073;ID=gvyHxqQGUOgZp8oP1HiUsUBUyE4.1480596393438.111
CHR_I	JGI	exon	1212844	1212934	.	-	.	Name=106272;gene_id=fgenesh5_pg.C_scaffold_7000073;ID=gvyHxqQGUOgZp8oP1HiUsUBUyE4.1480596393438.111
CHR_I	JGI	exon	1212666	1212736	.	-	.	Name=106272;gene_id=fgenesh5_pg.C_scaffold_7000073;ID=gvyHxqQGUOgZp8oP1HiUsUBUyE4.1480596393438.111
CHR_I	JGI	exon	1212512	1212597	.	-	.	Name=106272;gene_id=fgenesh5_pg.C_scaffold_7000073;ID=gvyHxqQGUOgZp8oP1HiUsUBUyE4.1480596393438.111
CHR_I	JGI	exon	1211578	1212298	.	-	.	Name=106272;gene_id=fgenesh5_pg.C_scaffold_7000073;ID=gvyHxqQGUOgZp8oP1HiUsUBUyE4.1480596393438.111
CHR_I	JGI	exon	1211354	1211504	.	-	.	Name=106272;gene_id=fgenesh5_pg.C_scaffold_7000073;ID=gvyHxqQGUOgZp8oP1HiUsUBUyE4.1480596393438.111
CHR_I	JGI	exon	1206695	1211288	.	-	.	Name=106272;gene_id=fgenesh5_pg.C_scaffold_7000073;ID=gvyHxqQGUOgZp8oP1HiUsUBUyE4.1480596393438.111
CHR_I	JGI	exon	1205452	1206624	.	-	.	Name=106272;gene_id=fgenesh5_pg.C_scaffold_7000073;ID=gvyHxqQGUOgZp8oP1HiUsUBUyE4.1480596393438.111
CHR_I	JGI	exon	1202750	1202953	.	+	.	Name=106274;gene_id=fgenesh5_pg.C_scaffold_7000075;ID=gvyHxqQGUOgZp8oP1HiUsUBUyE4.1480596393438.112
CHR_I	JGI	exon	1203011	1203023	.	+	.	Name=106274;gene_id=fgenesh5_pg.C_scaffold_7000075;ID=gvyHxqQGUOgZp8oP1HiUsUBUyE4.1480596393438.112
CHR_I	JGI	exon	1203261	1203538	.	+	.	Name=106274;gene_id=fgenesh5_pg.C_scaffold_7000075;ID=gvyHxqQGUOgZp8oP1HiUsUBUyE4.1480596393438.112
CHR_I	JGI	exon	1203809	1204153	.	+	.	Name=106274;gene_id=fgenesh5_pg.C_scaffold_7000075;ID=gvyHxqQGUOgZp8oP1HiUsUBUyE4.1480596393438.112
CHR_I	JGI	stop_codon	1205452	1205454	.	-	.	codon_start=1;gene_id=fgenesh5_pg.C_scaffold_7000073
CHR_I	JGI	stop_codon	1205311	1205313	.	+	.	codon_start=1;gene_id=e_gw1.7.365.1
CHR_I	JGI	stop_codon	1204151	1204153	.	+	.	codon_start=1;gene_id=fgenesh5_pg.C_scaffold_7000075
CHR_I	JGI	CDS	1202569	1202595	.	-	.	Name=47153;codon_start=1;gene_id=estExt_Genewise1.C_70122;protein_id=47153;exon_id=47153.1;ID=gvyHxqQGUOgZp8oP1HiUsUBUyE4.1480596393438.113
CHR_I	JGI	CDS	1202338	1202500	.	-	.	Name=47153;codon_start=1;gene_id=estExt_Genewise1.C_70122;protein_id=47153;exon_id=47153.1;ID=gvyHxqQGUOgZp8oP1HiUsUBUyE4.1480596393438.113
CHR_I	JGI	CDS	1201153	1202216	.	-	.	Name=47153;codon_start=1;gene_id=estExt_Genewise1.C_70122;protein_id=47153;exon_id=47153.1;ID=gvyHxqQGUOgZp8oP1HiUsUBUyE4.1480596393438.113
CHR_I	JGI	CDS	1188792	1188893	.	+	.	Name=121319;codon_start=1;gene_id=estExt_fgenesh5_pg.C_70078;protein_id=121319;exon_id=121319.6;ID=gvyHxqQGUOgZp8oP1HiUsUBUyE4.1480596393438.114
CHR_I	JGI	CDS	1188944	1189087	.	+	.	Name=121319;codon_start=1;gene_id=estExt_fgenesh5_pg.C_70078;protein_id=121319;exon_id=121319.6;ID=gvyHxqQGUOgZp8oP1HiUsUBUyE4.1480596393438.114
CHR_I	JGI	CDS	1189263	1189377	.	+	.	Name=121319;codon_start=1;gene_id=estExt_fgenesh5_pg.C_70078;protein_id=121319;exon_id=121319.6;ID=gvyHxqQGUOgZp8oP1HiUsUBUyE4.1480596393438.114
CHR_I	JGI	CDS	1189437	1190750	.	+	.	Name=121319;codon_start=1;gene_id=estExt_fgenesh5_pg.C_70078;protein_id=121319;exon_id=121319.6;ID=gvyHxqQGUOgZp8oP1HiUsUBUyE4.1480596393438.114
CHR_I	JGI	CDS	1190815	1191077	.	+	.	Name=121319;codon_start=1;gene_id=estExt_fgenesh5_pg.C_70078;protein_id=121319;exon_id=121319.6;ID=gvyHxqQGUOgZp8oP1HiUsUBUyE4.1480596393438.114
CHR_I	JGI	CDS	1191151	1191834	.	+	.	Name=121319;codon_start=1;gene_id=estExt_fgenesh5_pg.C_70078;protein_id=121319;exon_id=121319.6;ID=gvyHxqQGUOgZp8oP1HiUsUBUyE4.1480596393438.114
CHR_I	JGI	exon	1186616	1186681	.	+	.	Name=60000;gene_id=e_gw1.7.826.1;ID=gvyHxqQGUOgZp8oP1HiUsUBUyE4.1480596393438.115
CHR_I	JGI	exon	1186749	1186832	.	+	.	Name=60000;gene_id=e_gw1.7.826.1;ID=gvyHxqQGUOgZp8oP1HiUsUBUyE4.1480596393438.115
CHR_I	JGI	exon	1186911	1187435	.	+	.	Name=60000;gene_id=e_gw1.7.826.1;ID=gvyHxqQGUOgZp8oP1HiUsUBUyE4.1480596393438.115
CHR_I	JGI	start_codon	1200835	1200837	.	-	.	codon_start=1;gene_id=fgenesh5_pg.C_scaffold_7000077
CHR_I	JGI	start_codon	1197822	1197824	.	+	.	codon_start=1;gene_id=estExt_GeneWisePlus.C_70122
CHR_I	JGI	start_codon	1194424	1194426	.	+	.	codon_start=1;gene_id=estExt_fgenesh1_pm.C_70035
CHR_I	JGI	start_codon	1188792	1188794	.	+	.	codon_start=1;gene_id=estExt_fgenesh5_pg.C_70078
CHR_I	JGI	exon	1194085	1194503	.	+	.	Name=22064;gene_id=estExt_fgenesh1_pm.C_70035;ID=gvyHxqQGUOgZp8oP1HiUsUBUyE4.1480596393438.116
CHR_I	JGI	exon	1194765	1195512	.	+	.	Name=22064;gene_id=estExt_fgenesh1_pm.C_70035;ID=gvyHxqQGUOgZp8oP1HiUsUBUyE4.1480596393438.116
CHR_I	JGI	exon	1195592	1196436	.	+	.	Name=22064;gene_id=estExt_fgenesh1_pm.C_70035;ID=gvyHxqQGUOgZp8oP1HiUsUBUyE4.1480596393438.116
CHR_I	JGI	CDS	1200691	1200837	.	-	.	Name=106276;codon_start=1;gene_id=fgenesh5_pg.C_scaffold_7000077;protein_id=106276;exon_id=106276.1;ID=gvyHxqQGUOgZp8oP1HiUsUBUyE4.1480596393438.117
CHR_I	JGI	CDS	1200404	1200585	.	-	.	Name=106276;codon_start=1;gene_id=fgenesh5_pg.C_scaffold_7000077;protein_id=106276;exon_id=106276.1;ID=gvyHxqQGUOgZp8oP1HiUsUBUyE4.1480596393438.117
CHR_I	JGI	CDS	1200256	1200278	.	-	.	Name=106276;codon_start=1;gene_id=fgenesh5_pg.C_scaffold_7000077;protein_id=106276;exon_id=106276.1;ID=gvyHxqQGUOgZp8oP1HiUsUBUyE4.1480596393438.117
CHR_I	JGI	CDS	1199545	1200167	.	-	.	Name=106276;codon_start=1;gene_id=fgenesh5_pg.C_scaffold_7000077;protein_id=106276;exon_id=106276.1;ID=gvyHxqQGUOgZp8oP1HiUsUBUyE4.1480596393438.117
CHR_I	JGI	CDS	1199230	1199454	.	-	.	Name=106276;codon_start=1;gene_id=fgenesh5_pg.C_scaffold_7000077;protein_id=106276;exon_id=106276.1;ID=gvyHxqQGUOgZp8oP1HiUsUBUyE4.1480596393438.117
CHR_I	JGI	CDS	1198930	1199175	.	-	.	Name=106276;codon_start=1;gene_id=fgenesh5_pg.C_scaffold_7000077;protein_id=106276;exon_id=106276.1;ID=gvyHxqQGUOgZp8oP1HiUsUBUyE4.1480596393438.117
CHR_I	JGI	CDS	1194424	1194503	.	+	.	Name=22064;codon_start=1;gene_id=estExt_fgenesh1_pm.C_70035;protein_id=22064;exon_id=22064.3;ID=gvyHxqQGUOgZp8oP1HiUsUBUyE4.1480596393438.118
CHR_I	JGI	CDS	1194765	1195512	.	+	.	Name=22064;codon_start=1;gene_id=estExt_fgenesh1_pm.C_70035;protein_id=22064;exon_id=22064.3;ID=gvyHxqQGUOgZp8oP1HiUsUBUyE4.1480596393438.118
CHR_I	JGI	CDS	1195592	1195885	.	+	.	Name=22064;codon_start=1;gene_id=estExt_fgenesh1_pm.C_70035;protein_id=22064;exon_id=22064.3;ID=gvyHxqQGUOgZp8oP1HiUsUBUyE4.1480596393438.118
CHR_I	JGI	exon	1188792	1188893	.	+	.	Name=121319;gene_id=estExt_fgenesh5_pg.C_70078;ID=gvyHxqQGUOgZp8oP1HiUsUBUyE4.1480596393438.119
CHR_I	JGI	exon	1188944	1189087	.	+	.	Name=121319;gene_id=estExt_fgenesh5_pg.C_70078;ID=gvyHxqQGUOgZp8oP1HiUsUBUyE4.1480596393438.119
CHR_I	JGI	exon	1189263	1189377	.	+	.	Name=121319;gene_id=estExt_fgenesh5_pg.C_70078;ID=gvyHxqQGUOgZp8oP1HiUsUBUyE4.1480596393438.119
CHR_I	JGI	exon	1189437	1190750	.	+	.	Name=121319;gene_id=estExt_fgenesh5_pg.C_70078;ID=gvyHxqQGUOgZp8oP1HiUsUBUyE4.1480596393438.119
CHR_I	JGI	exon	1190815	1191077	.	+	.	Name=121319;gene_id=estExt_fgenesh5_pg.C_70078;ID=gvyHxqQGUOgZp8oP1HiUsUBUyE4.1480596393438.119
CHR_I	JGI	exon	1191151	1191834	.	+	.	Name=121319;gene_id=estExt_fgenesh5_pg.C_70078;ID=gvyHxqQGUOgZp8oP1HiUsUBUyE4.1480596393438.119
CHR_I	JGI	exon	1197727	1197830	.	+	.	Name=77000;gene_id=estExt_GeneWisePlus.C_70122;ID=gvyHxqQGUOgZp8oP1HiUsUBUyE4.1480596393438.120
CHR_I	JGI	exon	1197922	1198869	.	+	.	Name=77000;gene_id=estExt_GeneWisePlus.C_70122;ID=gvyHxqQGUOgZp8oP1HiUsUBUyE4.1480596393438.120
CHR_I	JGI	CDS	1197822	1197830	.	+	.	Name=77000;codon_start=1;gene_id=estExt_GeneWisePlus.C_70122;protein_id=77000;exon_id=77000.2;ID=gvyHxqQGUOgZp8oP1HiUsUBUyE4.1480596393438.121
CHR_I	JGI	CDS	1197922	1198650	.	+	.	Name=77000;codon_start=1;gene_id=estExt_GeneWisePlus.C_70122;protein_id=77000;exon_id=77000.2;ID=gvyHxqQGUOgZp8oP1HiUsUBUyE4.1480596393438.121
CHR_I	JGI	exon	1200691	1200837	.	-	.	Name=106276;gene_id=fgenesh5_pg.C_scaffold_7000077;ID=gvyHxqQGUOgZp8oP1HiUsUBUyE4.1480596393438.122
CHR_I	JGI	exon	1200404	1200585	.	-	.	Name=106276;gene_id=fgenesh5_pg.C_scaffold_7000077;ID=gvyHxqQGUOgZp8oP1HiUsUBUyE4.1480596393438.122
CHR_I	JGI	exon	1200256	1200278	.	-	.	Name=106276;gene_id=fgenesh5_pg.C_scaffold_7000077;ID=gvyHxqQGUOgZp8oP1HiUsUBUyE4.1480596393438.122
CHR_I	JGI	exon	1199545	1200167	.	-	.	Name=106276;gene_id=fgenesh5_pg.C_scaffold_7000077;ID=gvyHxqQGUOgZp8oP1HiUsUBUyE4.1480596393438.122
CHR_I	JGI	exon	1199230	1199454	.	-	.	Name=106276;gene_id=fgenesh5_pg.C_scaffold_7000077;ID=gvyHxqQGUOgZp8oP1HiUsUBUyE4.1480596393438.122
CHR_I	JGI	exon	1198930	1199175	.	-	.	Name=106276;gene_id=fgenesh5_pg.C_scaffold_7000077;ID=gvyHxqQGUOgZp8oP1HiUsUBUyE4.1480596393438.122
CHR_I	JGI	stop_codon	1201153	1201155	.	-	.	codon_start=1;gene_id=estExt_Genewise1.C_70122
CHR_I	JGI	stop_codon	1198930	1198932	.	-	.	codon_start=1;gene_id=fgenesh5_pg.C_scaffold_7000077
CHR_I	JGI	stop_codon	1198648	1198650	.	+	.	codon_start=1;gene_id=estExt_GeneWisePlus.C_70122
CHR_I	JGI	stop_codon	1195883	1195885	.	+	.	codon_start=1;gene_id=estExt_fgenesh1_pm.C_70035
CHR_I	JGI	stop_codon	1191832	1191834	.	+	.	codon_start=1;gene_id=estExt_fgenesh5_pg.C_70078
CHR_I	JGI	stop_codon	1187433	1187435	.	+	.	codon_start=1;gene_id=e_gw1.7.826.1
CHR_I	JGI	CDS	1186616	1186681	.	+	.	Name=60000;codon_start=1;gene_id=e_gw1.7.826.1;protein_id=60000;exon_id=60000.3;ID=gvyHxqQGUOgZp8oP1HiUsUBUyE4.1480596393438.123
CHR_I	JGI	CDS	1186749	1186832	.	+	.	Name=60000;codon_start=1;gene_id=e_gw1.7.826.1;protein_id=60000;exon_id=60000.3;ID=gvyHxqQGUOgZp8oP1HiUsUBUyE4.1480596393438.123
CHR_I	JGI	CDS	1186911	1187435	.	+	.	Name=60000;codon_start=1;gene_id=e_gw1.7.826.1;protein_id=60000;exon_id=60000.3;ID=gvyHxqQGUOgZp8oP1HiUsUBUyE4.1480596393438.123
CHR_I	JGI	exon	1179167	1179221	.	-	.	Name=106283;gene_id=fgenesh5_pg.C_scaffold_7000084;ID=gvyHxqQGUOgZp8oP1HiUsUBUyE4.1480596393438.124
CHR_I	JGI	exon	1177126	1179059	.	-	.	Name=106283;gene_id=fgenesh5_pg.C_scaffold_7000084;ID=gvyHxqQGUOgZp8oP1HiUsUBUyE4.1480596393438.124
CHR_I	JGI	CDS	1179985	1180188	.	+	.	Name=60051;codon_start=1;gene_id=e_gw1.7.15.1;protein_id=60051;exon_id=60051.6;ID=gvyHxqQGUOgZp8oP1HiUsUBUyE4.1480596393438.125
CHR_I	JGI	CDS	1180251	1182404	.	+	.	Name=60051;codon_start=1;gene_id=e_gw1.7.15.1;protein_id=60051;exon_id=60051.6;ID=gvyHxqQGUOgZp8oP1HiUsUBUyE4.1480596393438.125
CHR_I	JGI	CDS	1182460	1182798	.	+	.	Name=60051;codon_start=1;gene_id=e_gw1.7.15.1;protein_id=60051;exon_id=60051.6;ID=gvyHxqQGUOgZp8oP1HiUsUBUyE4.1480596393438.125
CHR_I	JGI	CDS	1182854	1183853	.	+	.	Name=60051;codon_start=1;gene_id=e_gw1.7.15.1;protein_id=60051;exon_id=60051.6;ID=gvyHxqQGUOgZp8oP1HiUsUBUyE4.1480596393438.125
CHR_I	JGI	CDS	1183918	1184336	.	+	.	Name=60051;codon_start=1;gene_id=e_gw1.7.15.1;protein_id=60051;exon_id=60051.6;ID=gvyHxqQGUOgZp8oP1HiUsUBUyE4.1480596393438.125
CHR_I	JGI	CDS	1184401	1185114	.	+	.	Name=60051;codon_start=1;gene_id=e_gw1.7.15.1;protein_id=60051;exon_id=60051.6;ID=gvyHxqQGUOgZp8oP1HiUsUBUyE4.1480596393438.125
CHR_I	JGI	start_codon	1186616	1186618	.	+	.	codon_start=1;gene_id=e_gw1.7.826.1
CHR_I	JGI	start_codon	1179985	1179987	.	+	.	codon_start=1;gene_id=e_gw1.7.15.1
CHR_I	JGI	start_codon	1179219	1179221	.	-	.	codon_start=1;gene_id=fgenesh5_pg.C_scaffold_7000084
CHR_I	JGI	start_codon	1176672	1176674	.	-	.	codon_start=1;gene_id=fgenesh1_pm.C_scaffold_7000040
CHR_I	JGI	start_codon	1174035	1174037	.	+	.	codon_start=1;gene_id=estExt_GeneWisePlus.C_70137
CHR_I	JGI	start_codon	1173642	1173644	.	-	.	codon_start=1;gene_id=estExt_GeneWisePlus.C_70139
CHR_I	JGI	CDS	1176530	1176674	.	-	.	Name=3462;codon_start=1;gene_id=fgenesh1_pm.C_scaffold_7000040;protein_id=3462;exon_id=3462.1;ID=gvyHxqQGUOgZp8oP1HiUsUBUyE4.1480596393438.126
CHR_I	JGI	CDS	1175613	1176454	.	-	.	Name=3462;codon_start=1;gene_id=fgenesh1_pm.C_scaffold_7000040;protein_id=3462;exon_id=3462.1;ID=gvyHxqQGUOgZp8oP1HiUsUBUyE4.1480596393438.126
CHR_I	JGI	CDS	1179167	1179221	.	-	.	Name=106283;codon_start=1;gene_id=fgenesh5_pg.C_scaffold_7000084;protein_id=106283;exon_id=106283.1;ID=gvyHxqQGUOgZp8oP1HiUsUBUyE4.1480596393438.127
CHR_I	JGI	CDS	1177126	1179059	.	-	.	Name=106283;codon_start=1;gene_id=fgenesh5_pg.C_scaffold_7000084;protein_id=106283;exon_id=106283.1;ID=gvyHxqQGUOgZp8oP1HiUsUBUyE4.1480596393438.127
CHR_I	JGI	exon	1174019	1174264	.	+	.	Name=77007;gene_id=estExt_GeneWisePlus.C_70137;ID=gvyHxqQGUOgZp8oP1HiUsUBUyE4.1480596393438.128
CHR_I	JGI	exon	1174333	1174715	.	+	.	Name=77007;gene_id=estExt_GeneWisePlus.C_70137;ID=gvyHxqQGUOgZp8oP1HiUsUBUyE4.1480596393438.128
CHR_I	JGI	exon	1174777	1174864	.	+	.	Name=77007;gene_id=estExt_GeneWisePlus.C_70137;ID=gvyHxqQGUOgZp8oP1HiUsUBUyE4.1480596393438.128
CHR_I	JGI	exon	1174921	1175487	.	+	.	Name=77007;gene_id=estExt_GeneWisePlus.C_70137;ID=gvyHxqQGUOgZp8oP1HiUsUBUyE4.1480596393438.128
CHR_I	JGI	exon	1173616	1173644	.	-	.	Name=77009;gene_id=estExt_GeneWisePlus.C_70139;ID=gvyHxqQGUOgZp8oP1HiUsUBUyE4.1480596393438.129
CHR_I	JGI	exon	1173533	1173561	.	-	.	Name=77009;gene_id=estExt_GeneWisePlus.C_70139;ID=gvyHxqQGUOgZp8oP1HiUsUBUyE4.1480596393438.129
CHR_I	JGI	exon	1173059	1173107	.	-	.	Name=77009;gene_id=estExt_GeneWisePlus.C_70139;ID=gvyHxqQGUOgZp8oP1HiUsUBUyE4.1480596393438.129
CHR_I	JGI	exon	1172574	1173005	.	-	.	Name=77009;gene_id=estExt_GeneWisePlus.C_70139;ID=gvyHxqQGUOgZp8oP1HiUsUBUyE4.1480596393438.129
CHR_I	JGI	exon	1171899	1172484	.	-	.	Name=77009;gene_id=estExt_GeneWisePlus.C_70139;ID=gvyHxqQGUOgZp8oP1HiUsUBUyE4.1480596393438.129
CHR_I	JGI	exon	1179985	1180188	.	+	.	Name=60051;gene_id=e_gw1.7.15.1;ID=gvyHxqQGUOgZp8oP1HiUsUBUyE4.1480596393438.130
CHR_I	JGI	exon	1180251	1182404	.	+	.	Name=60051;gene_id=e_gw1.7.15.1;ID=gvyHxqQGUOgZp8oP1HiUsUBUyE4.1480596393438.130
CHR_I	JGI	exon	1182460	1182798	.	+	.	Name=60051;gene_id=e_gw1.7.15.1;ID=gvyHxqQGUOgZp8oP1HiUsUBUyE4.1480596393438.130
CHR_I	JGI	exon	1182854	1183853	.	+	.	Name=60051;gene_id=e_gw1.7.15.1;ID=gvyHxqQGUOgZp8oP1HiUsUBUyE4.1480596393438.130
CHR_I	JGI	exon	1183918	1184336	.	+	.	Name=60051;gene_id=e_gw1.7.15.1;ID=gvyHxqQGUOgZp8oP1HiUsUBUyE4.1480596393438.130
CHR_I	JGI	exon	1184401	1185114	.	+	.	Name=60051;gene_id=e_gw1.7.15.1;ID=gvyHxqQGUOgZp8oP1HiUsUBUyE4.1480596393438.130
CHR_I	JGI	CDS	1173616	1173644	.	-	.	Name=77009;codon_start=1;gene_id=estExt_GeneWisePlus.C_70139;protein_id=77009;exon_id=77009.1;ID=gvyHxqQGUOgZp8oP1HiUsUBUyE4.1480596393438.131
CHR_I	JGI	CDS	1173533	1173561	.	-	.	Name=77009;codon_start=1;gene_id=estExt_GeneWisePlus.C_70139;protein_id=77009;exon_id=77009.1;ID=gvyHxqQGUOgZp8oP1HiUsUBUyE4.1480596393438.131
CHR_I	JGI	CDS	1173059	1173107	.	-	.	Name=77009;codon_start=1;gene_id=estExt_GeneWisePlus.C_70139;protein_id=77009;exon_id=77009.1;ID=gvyHxqQGUOgZp8oP1HiUsUBUyE4.1480596393438.131
CHR_I	JGI	CDS	1172574	1173005	.	-	.	Name=77009;codon_start=1;gene_id=estExt_GeneWisePlus.C_70139;protein_id=77009;exon_id=77009.1;ID=gvyHxqQGUOgZp8oP1HiUsUBUyE4.1480596393438.131
CHR_I	JGI	CDS	1171899	1172484	.	-	.	Name=77009;codon_start=1;gene_id=estExt_GeneWisePlus.C_70139;protein_id=77009;exon_id=77009.1;ID=gvyHxqQGUOgZp8oP1HiUsUBUyE4.1480596393438.131
CHR_I	JGI	stop_codon	1185112	1185114	.	+	.	codon_start=1;gene_id=e_gw1.7.15.1
CHR_I	JGI	stop_codon	1177126	1177128	.	-	.	codon_start=1;gene_id=fgenesh5_pg.C_scaffold_7000084
CHR_I	JGI	stop_codon	1175613	1175615	.	-	.	codon_start=1;gene_id=fgenesh1_pm.C_scaffold_7000040
CHR_I	JGI	stop_codon	1175429	1175431	.	+	.	codon_start=1;gene_id=estExt_GeneWisePlus.C_70137
CHR_I	JGI	CDS	1174035	1174264	.	+	.	Name=77007;codon_start=1;gene_id=estExt_GeneWisePlus.C_70137;protein_id=77007;exon_id=77007.4;ID=gvyHxqQGUOgZp8oP1HiUsUBUyE4.1480596393438.132
CHR_I	JGI	CDS	1174333	1174715	.	+	.	Name=77007;codon_start=1;gene_id=estExt_GeneWisePlus.C_70137;protein_id=77007;exon_id=77007.4;ID=gvyHxqQGUOgZp8oP1HiUsUBUyE4.1480596393438.132
CHR_I	JGI	CDS	1174777	1174864	.	+	.	Name=77007;codon_start=1;gene_id=estExt_GeneWisePlus.C_70137;protein_id=77007;exon_id=77007.4;ID=gvyHxqQGUOgZp8oP1HiUsUBUyE4.1480596393438.132
CHR_I	JGI	CDS	1174921	1175431	.	+	.	Name=77007;codon_start=1;gene_id=estExt_GeneWisePlus.C_70137;protein_id=77007;exon_id=77007.4;ID=gvyHxqQGUOgZp8oP1HiUsUBUyE4.1480596393438.132
CHR_I	JGI	exon	1176530	1176674	.	-	.	Name=3462;gene_id=fgenesh1_pm.C_scaffold_7000040;ID=gvyHxqQGUOgZp8oP1HiUsUBUyE4.1480596393438.133
CHR_I	JGI	exon	1175613	1176454	.	-	.	Name=3462;gene_id=fgenesh1_pm.C_scaffold_7000040;ID=gvyHxqQGUOgZp8oP1HiUsUBUyE4.1480596393438.133
CHR_I	JGI	exon	1166033	1166065	.	+	.	Name=60331;gene_id=e_gw1.7.449.1;ID=gvyHxqQGUOgZp8oP1HiUsUBUyE4.1480596393438.134
CHR_I	JGI	exon	1166132	1166185	.	+	.	Name=60331;gene_id=e_gw1.7.449.1;ID=gvyHxqQGUOgZp8oP1HiUsUBUyE4.1480596393438.134
CHR_I	JGI	exon	1166268	1166363	.	+	.	Name=60331;gene_id=e_gw1.7.449.1;ID=gvyHxqQGUOgZp8oP1HiUsUBUyE4.1480596393438.134
CHR_I	JGI	exon	1166428	1166607	.	+	.	Name=60331;gene_id=e_gw1.7.449.1;ID=gvyHxqQGUOgZp8oP1HiUsUBUyE4.1480596393438.134
CHR_I	JGI	exon	1166670	1166714	.	+	.	Name=60331;gene_id=e_gw1.7.449.1;ID=gvyHxqQGUOgZp8oP1HiUsUBUyE4.1480596393438.134
CHR_I	JGI	exon	1166779	1166881	.	+	.	Name=60331;gene_id=e_gw1.7.449.1;ID=gvyHxqQGUOgZp8oP1HiUsUBUyE4.1480596393438.134
CHR_I	JGI	exon	1166939	1167048	.	+	.	Name=60331;gene_id=e_gw1.7.449.1;ID=gvyHxqQGUOgZp8oP1HiUsUBUyE4.1480596393438.134
CHR_I	JGI	exon	1160670	1160942	.	-	.	Name=121325;gene_id=estExt_fgenesh5_pg.C_70092;ID=gvyHxqQGUOgZp8oP1HiUsUBUyE4.1480596393438.135
CHR_I	JGI	exon	1159130	1160596	.	-	.	Name=121325;gene_id=estExt_fgenesh5_pg.C_70092;ID=gvyHxqQGUOgZp8oP1HiUsUBUyE4.1480596393438.135
CHR_I	JGI	exon	1161952	1162227	.	+	.	Name=77014;gene_id=estExt_GeneWisePlus.C_70150;ID=gvyHxqQGUOgZp8oP1HiUsUBUyE4.1480596393438.136
CHR_I	JGI	exon	1162303	1163618	.	+	.	Name=77014;gene_id=estExt_GeneWisePlus.C_70150;ID=gvyHxqQGUOgZp8oP1HiUsUBUyE4.1480596393438.136
CHR_I	JGI	exon	1163680	1163894	.	+	.	Name=77014;gene_id=estExt_GeneWisePlus.C_70150;ID=gvyHxqQGUOgZp8oP1HiUsUBUyE4.1480596393438.136
CHR_I	JGI	CDS	1161952	1162227	.	+	.	Name=77014;codon_start=1;gene_id=estExt_GeneWisePlus.C_70150;protein_id=77014;exon_id=77014.3;ID=gvyHxqQGUOgZp8oP1HiUsUBUyE4.1480596393438.137
CHR_I	JGI	CDS	1162303	1163618	.	+	.	Name=77014;codon_start=1;gene_id=estExt_GeneWisePlus.C_70150;protein_id=77014;exon_id=77014.3;ID=gvyHxqQGUOgZp8oP1HiUsUBUyE4.1480596393438.137
CHR_I	JGI	CDS	1163680	1163737	.	+	.	Name=77014;codon_start=1;gene_id=estExt_GeneWisePlus.C_70150;protein_id=77014;exon_id=77014.3;ID=gvyHxqQGUOgZp8oP1HiUsUBUyE4.1480596393438.137
CHR_I	JGI	exon	1165192	1165335	.	-	.	Name=47167;gene_id=estExt_Genewise1.C_70154;ID=gvyHxqQGUOgZp8oP1HiUsUBUyE4.1480596393438.138
CHR_I	JGI	exon	1164514	1165119	.	-	.	Name=47167;gene_id=estExt_Genewise1.C_70154;ID=gvyHxqQGUOgZp8oP1HiUsUBUyE4.1480596393438.138
CHR_I	JGI	exon	1164022	1164431	.	-	.	Name=47167;gene_id=estExt_Genewise1.C_70154;ID=gvyHxqQGUOgZp8oP1HiUsUBUyE4.1480596393438.138
CHR_I	JGI	exon	1170758	1170888	.	+	.	Name=106287;gene_id=fgenesh5_pg.C_scaffold_7000088;ID=gvyHxqQGUOgZp8oP1HiUsUBUyE4.1480596393438.139
CHR_I	JGI	exon	1170991	1171077	.	+	.	Name=106287;gene_id=fgenesh5_pg.C_scaffold_7000088;ID=gvyHxqQGUOgZp8oP1HiUsUBUyE4.1480596393438.139
CHR_I	JGI	exon	1171268	1171421	.	+	.	Name=106287;gene_id=fgenesh5_pg.C_scaffold_7000088;ID=gvyHxqQGUOgZp8oP1HiUsUBUyE4.1480596393438.139
CHR_I	JGI	start_codon	1170758	1170760	.	+	.	codon_start=1;gene_id=fgenesh5_pg.C_scaffold_7000088
CHR_I	JGI	start_codon	1168057	1168059	.	+	.	codon_start=1;gene_id=fgenesh1_pm.C_scaffold_7000042
CHR_I	JGI	start_codon	1166033	1166035	.	+	.	codon_start=1;gene_id=e_gw1.7.449.1
CHR_I	JGI	start_codon	1165333	1165335	.	-	.	codon_start=1;gene_id=estExt_Genewise1.C_70154
CHR_I	JGI	start_codon	1161952	1161954	.	+	.	codon_start=1;gene_id=estExt_GeneWisePlus.C_70150
CHR_I	JGI	start_codon	1160940	1160942	.	-	.	codon_start=1;gene_id=estExt_fgenesh5_pg.C_70092
CHR_I	JGI	CDS	1160670	1160942	.	-	.	Name=121325;codon_start=1;gene_id=estExt_fgenesh5_pg.C_70092;protein_id=121325;exon_id=121325.1;ID=gvyHxqQGUOgZp8oP1HiUsUBUyE4.1480596393438.140
CHR_I	JGI	CDS	1159130	1160596	.	-	.	Name=121325;codon_start=1;gene_id=estExt_fgenesh5_pg.C_70092;protein_id=121325;exon_id=121325.1;ID=gvyHxqQGUOgZp8oP1HiUsUBUyE4.1480596393438.140
CHR_I	JGI	CDS	1165192	1165335	.	-	.	Name=47167;codon_start=1;gene_id=estExt_Genewise1.C_70154;protein_id=47167;exon_id=47167.1;ID=gvyHxqQGUOgZp8oP1HiUsUBUyE4.1480596393438.141
CHR_I	JGI	CDS	1164514	1165119	.	-	.	Name=47167;codon_start=1;gene_id=estExt_Genewise1.C_70154;protein_id=47167;exon_id=47167.1;ID=gvyHxqQGUOgZp8oP1HiUsUBUyE4.1480596393438.141
CHR_I	JGI	CDS	1164057	1164431	.	-	.	Name=47167;codon_start=1;gene_id=estExt_Genewise1.C_70154;protein_id=47167;exon_id=47167.1;ID=gvyHxqQGUOgZp8oP1HiUsUBUyE4.1480596393438.141
CHR_I	JGI	CDS	1170758	1170888	.	+	.	Name=106287;codon_start=1;gene_id=fgenesh5_pg.C_scaffold_7000088;protein_id=106287;exon_id=106287.3;ID=gvyHxqQGUOgZp8oP1HiUsUBUyE4.1480596393438.142
CHR_I	JGI	CDS	1170991	1171077	.	+	.	Name=106287;codon_start=1;gene_id=fgenesh5_pg.C_scaffold_7000088;protein_id=106287;exon_id=106287.3;ID=gvyHxqQGUOgZp8oP1HiUsUBUyE4.1480596393438.142
CHR_I	JGI	CDS	1171268	1171421	.	+	.	Name=106287;codon_start=1;gene_id=fgenesh5_pg.C_scaffold_7000088;protein_id=106287;exon_id=106287.3;ID=gvyHxqQGUOgZp8oP1HiUsUBUyE4.1480596393438.142
CHR_I	JGI	CDS	1166033	1166065	.	+	.	Name=60331;codon_start=1;gene_id=e_gw1.7.449.1;protein_id=60331;exon_id=60331.7;ID=gvyHxqQGUOgZp8oP1HiUsUBUyE4.1480596393438.143
CHR_I	JGI	CDS	1166132	1166185	.	+	.	Name=60331;codon_start=1;gene_id=e_gw1.7.449.1;protein_id=60331;exon_id=60331.7;ID=gvyHxqQGUOgZp8oP1HiUsUBUyE4.1480596393438.143
CHR_I	JGI	CDS	1166268	1166363	.	+	.	Name=60331;codon_start=1;gene_id=e_gw1.7.449.1;protein_id=60331;exon_id=60331.7;ID=gvyHxqQGUOgZp8oP1HiUsUBUyE4.1480596393438.143
CHR_I	JGI	CDS	1166428	1166607	.	+	.	Name=60331;codon_start=1;gene_id=e_gw1.7.449.1;protein_id=60331;exon_id=60331.7;ID=gvyHxqQGUOgZp8oP1HiUsUBUyE4.1480596393438.143
CHR_I	JGI	CDS	1166670	1166714	.	+	.	Name=60331;codon_start=1;gene_id=e_gw1.7.449.1;protein_id=60331;exon_id=60331.7;ID=gvyHxqQGUOgZp8oP1HiUsUBUyE4.1480596393438.143
CHR_I	JGI	CDS	1166779	1166881	.	+	.	Name=60331;codon_start=1;gene_id=e_gw1.7.449.1;protein_id=60331;exon_id=60331.7;ID=gvyHxqQGUOgZp8oP1HiUsUBUyE4.1480596393438.143
CHR_I	JGI	CDS	1166939	1167048	.	+	.	Name=60331;codon_start=1;gene_id=e_gw1.7.449.1;protein_id=60331;exon_id=60331.7;ID=gvyHxqQGUOgZp8oP1HiUsUBUyE4.1480596393438.143
CHR_I	JGI	CDS	1168057	1168080	.	+	.	Name=3464;codon_start=1;gene_id=fgenesh1_pm.C_scaffold_7000042;protein_id=3464;exon_id=3464.4;ID=gvyHxqQGUOgZp8oP1HiUsUBUyE4.1480596393438.144
CHR_I	JGI	CDS	1168181	1168257	.	+	.	Name=3464;codon_start=1;gene_id=fgenesh1_pm.C_scaffold_7000042;protein_id=3464;exon_id=3464.4;ID=gvyHxqQGUOgZp8oP1HiUsUBUyE4.1480596393438.144
CHR_I	JGI	CDS	1168352	1169096	.	+	.	Name=3464;codon_start=1;gene_id=fgenesh1_pm.C_scaffold_7000042;protein_id=3464;exon_id=3464.4;ID=gvyHxqQGUOgZp8oP1HiUsUBUyE4.1480596393438.144
CHR_I	JGI	CDS	1169168	1169680	.	+	.	Name=3464;codon_start=1;gene_id=fgenesh1_pm.C_scaffold_7000042;protein_id=3464;exon_id=3464.4;ID=gvyHxqQGUOgZp8oP1HiUsUBUyE4.1480596393438.144
CHR_I	JGI	stop_codon	1171899	1171901	.	-	.	codon_start=1;gene_id=estExt_GeneWisePlus.C_70139
CHR_I	JGI	stop_codon	1171419	1171421	.	+	.	codon_start=1;gene_id=fgenesh5_pg.C_scaffold_7000088
CHR_I	JGI	stop_codon	1169678	1169680	.	+	.	codon_start=1;gene_id=fgenesh1_pm.C_scaffold_7000042
CHR_I	JGI	stop_codon	1167046	1167048	.	+	.	codon_start=1;gene_id=e_gw1.7.449.1
CHR_I	JGI	stop_codon	1164057	1164059	.	-	.	codon_start=1;gene_id=estExt_Genewise1.C_70154
CHR_I	JGI	stop_codon	1163735	1163737	.	+	.	codon_start=1;gene_id=estExt_GeneWisePlus.C_70150
CHR_I	JGI	stop_codon	1159130	1159132	.	-	.	codon_start=1;gene_id=estExt_fgenesh5_pg.C_70092
CHR_I	JGI	exon	1168057	1168080	.	+	.	Name=3464;gene_id=fgenesh1_pm.C_scaffold_7000042;ID=gvyHxqQGUOgZp8oP1HiUsUBUyE4.1480596393438.145
CHR_I	JGI	exon	1168181	1168257	.	+	.	Name=3464;gene_id=fgenesh1_pm.C_scaffold_7000042;ID=gvyHxqQGUOgZp8oP1HiUsUBUyE4.1480596393438.145
CHR_I	JGI	exon	1168352	1169096	.	+	.	Name=3464;gene_id=fgenesh1_pm.C_scaffold_7000042;ID=gvyHxqQGUOgZp8oP1HiUsUBUyE4.1480596393438.145
CHR_I	JGI	exon	1169168	1169680	.	+	.	Name=3464;gene_id=fgenesh1_pm.C_scaffold_7000042;ID=gvyHxqQGUOgZp8oP1HiUsUBUyE4.1480596393438.145
CHR_I	JGI	CDS	1157685	1157829	.	+	.	Name=106294;codon_start=1;gene_id=fgenesh5_pg.C_scaffold_7000095;protein_id=106294;exon_id=106294.2;ID=gvyHxqQGUOgZp8oP1HiUsUBUyE4.1480596393438.146
CHR_I	JGI	CDS	1157943	1158130	.	+	.	Name=106294;codon_start=1;gene_id=fgenesh5_pg.C_scaffold_7000095;protein_id=106294;exon_id=106294.2;ID=gvyHxqQGUOgZp8oP1HiUsUBUyE4.1480596393438.146
CHR_I	JGI	CDS	1154648	1155814	.	+	.	Name=106296;codon_start=1;gene_id=fgenesh5_pg.C_scaffold_7000097;protein_id=106296;exon_id=106296.1
CHR_I	JGI	CDS	1150076	1150226	.	+	.	Name=106297;codon_start=1;gene_id=fgenesh5_pg.C_scaffold_7000098;protein_id=106297;exon_id=106297.6;ID=gvyHxqQGUOgZp8oP1HiUsUBUyE4.1480596393438.147
CHR_I	JGI	CDS	1150292	1150829	.	+	.	Name=106297;codon_start=1;gene_id=fgenesh5_pg.C_scaffold_7000098;protein_id=106297;exon_id=106297.6;ID=gvyHxqQGUOgZp8oP1HiUsUBUyE4.1480596393438.147
CHR_I	JGI	CDS	1150894	1151341	.	+	.	Name=106297;codon_start=1;gene_id=fgenesh5_pg.C_scaffold_7000098;protein_id=106297;exon_id=106297.6;ID=gvyHxqQGUOgZp8oP1HiUsUBUyE4.1480596393438.147
CHR_I	JGI	CDS	1151405	1152413	.	+	.	Name=106297;codon_start=1;gene_id=fgenesh5_pg.C_scaffold_7000098;protein_id=106297;exon_id=106297.6;ID=gvyHxqQGUOgZp8oP1HiUsUBUyE4.1480596393438.147
CHR_I	JGI	CDS	1152492	1153330	.	+	.	Name=106297;codon_start=1;gene_id=fgenesh5_pg.C_scaffold_7000098;protein_id=106297;exon_id=106297.6;ID=gvyHxqQGUOgZp8oP1HiUsUBUyE4.1480596393438.147
CHR_I	JGI	CDS	1153547	1154212	.	+	.	Name=106297;codon_start=1;gene_id=fgenesh5_pg.C_scaffold_7000098;protein_id=106297;exon_id=106297.6;ID=gvyHxqQGUOgZp8oP1HiUsUBUyE4.1480596393438.147
CHR_I	JGI	exon	1155964	1157094	.	-	.	Name=59951;gene_id=e_gw1.7.313.1
CHR_I	JGI	start_codon	1157685	1157687	.	+	.	codon_start=1;gene_id=fgenesh5_pg.C_scaffold_7000095
CHR_I	JGI	start_codon	1157092	1157094	.	-	.	codon_start=1;gene_id=e_gw1.7.313.1
CHR_I	JGI	start_codon	1154648	1154650	.	+	.	codon_start=1;gene_id=fgenesh5_pg.C_scaffold_7000097
CHR_I	JGI	start_codon	1150076	1150078	.	+	.	codon_start=1;gene_id=fgenesh5_pg.C_scaffold_7000098
CHR_I	JGI	start_codon	1146691	1146693	.	-	.	codon_start=1;gene_id=estExt_Genewise1.C_70167
CHR_I	JGI	CDS	1155964	1157094	.	-	.	Name=59951;codon_start=1;gene_id=e_gw1.7.313.1;protein_id=59951;exon_id=59951.1
CHR_I	JGI	exon	1144600	1147056	.	-	.	Name=47175;gene_id=estExt_Genewise1.C_70167;ID=gvyHxqQGUOgZp8oP1HiUsUBUyE4.1480596393438.148
CHR_I	JGI	exon	1144317	1144530	.	-	.	Name=47175;gene_id=estExt_Genewise1.C_70167;ID=gvyHxqQGUOgZp8oP1HiUsUBUyE4.1480596393438.148
CHR_I	JGI	exon	1142250	1142415	.	-	.	Name=47175;gene_id=estExt_Genewise1.C_70167;ID=gvyHxqQGUOgZp8oP1HiUsUBUyE4.1480596393438.148
CHR_I	JGI	exon	1141405	1142040	.	-	.	Name=47175;gene_id=estExt_Genewise1.C_70167;ID=gvyHxqQGUOgZp8oP1HiUsUBUyE4.1480596393438.148
CHR_I	JGI	exon	1137775	1139046	.	-	.	Name=47175;gene_id=estExt_Genewise1.C_70167;ID=gvyHxqQGUOgZp8oP1HiUsUBUyE4.1480596393438.148
CHR_I	JGI	exon	1157685	1157829	.	+	.	Name=106294;gene_id=fgenesh5_pg.C_scaffold_7000095;ID=gvyHxqQGUOgZp8oP1HiUsUBUyE4.1480596393438.149
CHR_I	JGI	exon	1157943	1158130	.	+	.	Name=106294;gene_id=fgenesh5_pg.C_scaffold_7000095;ID=gvyHxqQGUOgZp8oP1HiUsUBUyE4.1480596393438.149
CHR_I	JGI	exon	1150076	1150226	.	+	.	Name=106297;gene_id=fgenesh5_pg.C_scaffold_7000098;ID=gvyHxqQGUOgZp8oP1HiUsUBUyE4.1480596393438.150
CHR_I	JGI	exon	1150292	1150829	.	+	.	Name=106297;gene_id=fgenesh5_pg.C_scaffold_7000098;ID=gvyHxqQGUOgZp8oP1HiUsUBUyE4.1480596393438.150
CHR_I	JGI	exon	1150894	1151341	.	+	.	Name=106297;gene_id=fgenesh5_pg.C_scaffold_7000098;ID=gvyHxqQGUOgZp8oP1HiUsUBUyE4.1480596393438.150
CHR_I	JGI	exon	1151405	1152413	.	+	.	Name=106297;gene_id=fgenesh5_pg.C_scaffold_7000098;ID=gvyHxqQGUOgZp8oP1HiUsUBUyE4.1480596393438.150
CHR_I	JGI	exon	1152492	1153330	.	+	.	Name=106297;gene_id=fgenesh5_pg.C_scaffold_7000098;ID=gvyHxqQGUOgZp8oP1HiUsUBUyE4.1480596393438.150
CHR_I	JGI	exon	1153547	1154212	.	+	.	Name=106297;gene_id=fgenesh5_pg.C_scaffold_7000098;ID=gvyHxqQGUOgZp8oP1HiUsUBUyE4.1480596393438.150
CHR_I	JGI	exon	1154648	1155814	.	+	.	Name=106296;gene_id=fgenesh5_pg.C_scaffold_7000097
CHR_I	JGI	stop_codon	1158128	1158130	.	+	.	codon_start=1;gene_id=fgenesh5_pg.C_scaffold_7000095
CHR_I	JGI	stop_codon	1155964	1155966	.	-	.	codon_start=1;gene_id=e_gw1.7.313.1
CHR_I	JGI	stop_codon	1155812	1155814	.	+	.	codon_start=1;gene_id=fgenesh5_pg.C_scaffold_7000097
CHR_I	JGI	stop_codon	1154210	1154212	.	+	.	codon_start=1;gene_id=fgenesh5_pg.C_scaffold_7000098
CHR_I	JGI	stop_codon	1144360	1144362	.	-	.	codon_start=1;gene_id=estExt_Genewise1.C_70167
CHR_I	JGI	CDS	1144600	1146693	.	-	.	Name=47175;codon_start=1;gene_id=estExt_Genewise1.C_70167;protein_id=47175;exon_id=47175.1;ID=gvyHxqQGUOgZp8oP1HiUsUBUyE4.1480596393438.151
CHR_I	JGI	CDS	1144360	1144530	.	-	.	Name=47175;codon_start=1;gene_id=estExt_Genewise1.C_70167;protein_id=47175;exon_id=47175.1;ID=gvyHxqQGUOgZp8oP1HiUsUBUyE4.1480596393438.151
CHR_I	JGI	start_codon	1133518	1133520	.	+	.	codon_start=1;gene_id=estExt_GeneWisePlus.C_70166
CHR_I	JGI	exon	1133518	1136892	.	+	.	Name=77025;gene_id=estExt_GeneWisePlus.C_70166;ID=gvyHxqQGUOgZp8oP1HiUsUBUyE4.1480596393438.152
CHR_I	JGI	exon	1136956	1137365	.	+	.	Name=77025;gene_id=estExt_GeneWisePlus.C_70166;ID=gvyHxqQGUOgZp8oP1HiUsUBUyE4.1480596393438.152
CHR_I	JGI	exon	1137421	1137538	.	+	.	Name=77025;gene_id=estExt_GeneWisePlus.C_70166;ID=gvyHxqQGUOgZp8oP1HiUsUBUyE4.1480596393438.152
CHR_I	JGI	CDS	1133518	1136892	.	+	.	Name=77025;codon_start=1;gene_id=estExt_GeneWisePlus.C_70166;protein_id=77025;exon_id=77025.3;ID=gvyHxqQGUOgZp8oP1HiUsUBUyE4.1480596393438.153
CHR_I	JGI	CDS	1136956	1137365	.	+	.	Name=77025;codon_start=1;gene_id=estExt_GeneWisePlus.C_70166;protein_id=77025;exon_id=77025.3;ID=gvyHxqQGUOgZp8oP1HiUsUBUyE4.1480596393438.153
CHR_I	JGI	CDS	1137421	1137538	.	+	.	Name=77025;codon_start=1;gene_id=estExt_GeneWisePlus.C_70166;protein_id=77025;exon_id=77025.3;ID=gvyHxqQGUOgZp8oP1HiUsUBUyE4.1480596393438.153
CHR_I	JGI	stop_codon	1137536	1137538	.	+	.	codon_start=1;gene_id=estExt_GeneWisePlus.C_70166
CHR_I	JGI	exon	1126912	1128513	.	-	.	Name=60136;gene_id=e_gw1.7.138.1
CHR_I	JGI	exon	1120142	1120168	.	+	.	Name=106306;gene_id=fgenesh5_pg.C_scaffold_7000107;ID=gvyHxqQGUOgZp8oP1HiUsUBUyE4.1480596393438.154
CHR_I	JGI	exon	1120280	1120641	.	+	.	Name=106306;gene_id=fgenesh5_pg.C_scaffold_7000107;ID=gvyHxqQGUOgZp8oP1HiUsUBUyE4.1480596393438.154
CHR_I	JGI	exon	1120837	1120891	.	+	.	Name=106306;gene_id=fgenesh5_pg.C_scaffold_7000107;ID=gvyHxqQGUOgZp8oP1HiUsUBUyE4.1480596393438.154
CHR_I	JGI	exon	1126188	1126425	.	-	.	Name=60222;gene_id=e_gw1.7.383.1;ID=gvyHxqQGUOgZp8oP1HiUsUBUyE4.1480596393438.155
CHR_I	JGI	exon	1125549	1126126	.	-	.	Name=60222;gene_id=e_gw1.7.383.1;ID=gvyHxqQGUOgZp8oP1HiUsUBUyE4.1480596393438.155
CHR_I	JGI	start_codon	1128511	1128513	.	-	.	codon_start=1;gene_id=e_gw1.7.138.1
CHR_I	JGI	start_codon	1123822	1123824	.	+	.	codon_start=1;gene_id=e_gw1.7.759.1
CHR_I	JGI	start_codon	1120142	1120144	.	+	.	codon_start=1;gene_id=fgenesh5_pg.C_scaffold_7000107
CHR_I	JGI	start_codon	1117338	1117340	.	-	.	codon_start=1;gene_id=estExt_GeneWisePlus.C_70176
CHR_I	JGI	CDS	1116754	1117340	.	-	.	Name=77031;codon_start=1;gene_id=estExt_GeneWisePlus.C_70176;protein_id=77031;exon_id=77031.1;ID=gvyHxqQGUOgZp8oP1HiUsUBUyE4.1480596393438.156
CHR_I	JGI	CDS	1113659	1116672	.	-	.	Name=77031;codon_start=1;gene_id=estExt_GeneWisePlus.C_70176;protein_id=77031;exon_id=77031.1;ID=gvyHxqQGUOgZp8oP1HiUsUBUyE4.1480596393438.156
CHR_I	JGI	CDS	1111898	1113585	.	-	.	Name=77031;codon_start=1;gene_id=estExt_GeneWisePlus.C_70176;protein_id=77031;exon_id=77031.1;ID=gvyHxqQGUOgZp8oP1HiUsUBUyE4.1480596393438.156
CHR_I	JGI	CDS	1123822	1123864	.	+	.	Name=60450;codon_start=1;gene_id=e_gw1.7.759.1;protein_id=60450;exon_id=60450.3;ID=gvyHxqQGUOgZp8oP1HiUsUBUyE4.1480596393438.157
CHR_I	JGI	CDS	1123974	1124079	.	+	.	Name=60450;codon_start=1;gene_id=e_gw1.7.759.1;protein_id=60450;exon_id=60450.3;ID=gvyHxqQGUOgZp8oP1HiUsUBUyE4.1480596393438.157
CHR_I	JGI	CDS	1124178	1125189	.	+	.	Name=60450;codon_start=1;gene_id=e_gw1.7.759.1;protein_id=60450;exon_id=60450.3;ID=gvyHxqQGUOgZp8oP1HiUsUBUyE4.1480596393438.157
CHR_I	JGI	exon	1123822	1123864	.	+	.	Name=60450;gene_id=e_gw1.7.759.1;ID=gvyHxqQGUOgZp8oP1HiUsUBUyE4.1480596393438.158
CHR_I	JGI	exon	1123974	1124079	.	+	.	Name=60450;gene_id=e_gw1.7.759.1;ID=gvyHxqQGUOgZp8oP1HiUsUBUyE4.1480596393438.158
CHR_I	JGI	exon	1124178	1125189	.	+	.	Name=60450;gene_id=e_gw1.7.759.1;ID=gvyHxqQGUOgZp8oP1HiUsUBUyE4.1480596393438.158
CHR_I	JGI	CDS	1126188	1126425	.	-	.	Name=60222;codon_start=1;gene_id=e_gw1.7.383.1;protein_id=60222;exon_id=60222.1;ID=gvyHxqQGUOgZp8oP1HiUsUBUyE4.1480596393438.159
CHR_I	JGI	CDS	1125549	1126126	.	-	.	Name=60222;codon_start=1;gene_id=e_gw1.7.383.1;protein_id=60222;exon_id=60222.1;ID=gvyHxqQGUOgZp8oP1HiUsUBUyE4.1480596393438.159
CHR_I	JGI	CDS	1120142	1120168	.	+	.	Name=106306;codon_start=1;gene_id=fgenesh5_pg.C_scaffold_7000107;protein_id=106306;exon_id=106306.3;ID=gvyHxqQGUOgZp8oP1HiUsUBUyE4.1480596393438.160
CHR_I	JGI	CDS	1120280	1120641	.	+	.	Name=106306;codon_start=1;gene_id=fgenesh5_pg.C_scaffold_7000107;protein_id=106306;exon_id=106306.3;ID=gvyHxqQGUOgZp8oP1HiUsUBUyE4.1480596393438.160
CHR_I	JGI	CDS	1120837	1120891	.	+	.	Name=106306;codon_start=1;gene_id=fgenesh5_pg.C_scaffold_7000107;protein_id=106306;exon_id=106306.3;ID=gvyHxqQGUOgZp8oP1HiUsUBUyE4.1480596393438.160
CHR_I	JGI	exon	1116754	1117340	.	-	.	Name=77031;gene_id=estExt_GeneWisePlus.C_70176;ID=gvyHxqQGUOgZp8oP1HiUsUBUyE4.1480596393438.161
CHR_I	JGI	exon	1113659	1116672	.	-	.	Name=77031;gene_id=estExt_GeneWisePlus.C_70176;ID=gvyHxqQGUOgZp8oP1HiUsUBUyE4.1480596393438.161
CHR_I	JGI	exon	1111413	1113585	.	-	.	Name=77031;gene_id=estExt_GeneWisePlus.C_70176;ID=gvyHxqQGUOgZp8oP1HiUsUBUyE4.1480596393438.161
CHR_I	JGI	CDS	1126912	1128513	.	-	.	Name=60136;codon_start=1;gene_id=e_gw1.7.138.1;protein_id=60136;exon_id=60136.1
CHR_I	JGI	stop_codon	1125549	1125551	.	-	.	codon_start=1;gene_id=e_gw1.7.383.1
CHR_I	JGI	stop_codon	1125187	1125189	.	+	.	codon_start=1;gene_id=e_gw1.7.759.1
CHR_I	JGI	stop_codon	1120889	1120891	.	+	.	codon_start=1;gene_id=fgenesh5_pg.C_scaffold_7000107
CHR_I	JGI	exon	1103289	1103801	.	-	.	Name=59827;gene_id=e_gw1.7.469.1
CHR_I	JGI	CDS	1106934	1107165	.	-	.	Name=22072;codon_start=1;gene_id=estExt_fgenesh1_pm.C_70050;protein_id=22072;exon_id=22072.1;ID=gvyHxqQGUOgZp8oP1HiUsUBUyE4.1480596393438.162
CHR_I	JGI	CDS	1104898	1106867	.	-	.	Name=22072;codon_start=1;gene_id=estExt_fgenesh1_pm.C_70050;protein_id=22072;exon_id=22072.1;ID=gvyHxqQGUOgZp8oP1HiUsUBUyE4.1480596393438.162
CHR_I	JGI	CDS	1104571	1104816	.	-	.	Name=22072;codon_start=1;gene_id=estExt_fgenesh1_pm.C_70050;protein_id=22072;exon_id=22072.1;ID=gvyHxqQGUOgZp8oP1HiUsUBUyE4.1480596393438.162
CHR_I	JGI	CDS	1103289	1103801	.	-	.	Name=59827;codon_start=1;gene_id=e_gw1.7.469.1;protein_id=59827;exon_id=59827.1
CHR_I	JGI	start_codon	1111170	1111172	.	-	.	codon_start=1;gene_id=fgenesh5_pg.C_scaffold_7000109
CHR_I	JGI	start_codon	1107605	1107607	.	+	.	codon_start=1;gene_id=fgenesh5_pg.C_scaffold_7000110
CHR_I	JGI	start_codon	1107163	1107165	.	-	.	codon_start=1;gene_id=estExt_fgenesh1_pm.C_70050
CHR_I	JGI	start_codon	1103799	1103801	.	-	.	codon_start=1;gene_id=e_gw1.7.469.1
CHR_I	JGI	exon	1110611	1111172	.	-	.	Name=106308;gene_id=fgenesh5_pg.C_scaffold_7000109;ID=gvyHxqQGUOgZp8oP1HiUsUBUyE4.1480596393438.163
CHR_I	JGI	exon	1108760	1110504	.	-	.	Name=106308;gene_id=fgenesh5_pg.C_scaffold_7000109;ID=gvyHxqQGUOgZp8oP1HiUsUBUyE4.1480596393438.163
CHR_I	JGI	exon	1107605	1107962	.	+	.	Name=106309;gene_id=fgenesh5_pg.C_scaffold_7000110;ID=gvyHxqQGUOgZp8oP1HiUsUBUyE4.1480596393438.164
CHR_I	JGI	exon	1108048	1108493	.	+	.	Name=106309;gene_id=fgenesh5_pg.C_scaffold_7000110;ID=gvyHxqQGUOgZp8oP1HiUsUBUyE4.1480596393438.164
CHR_I	JGI	exon	1100253	1100459	.	+	.	Name=121336;gene_id=estExt_fgenesh5_pg.C_70112;ID=gvyHxqQGUOgZp8oP1HiUsUBUyE4.1480596393438.165
CHR_I	JGI	exon	1100543	1100945	.	+	.	Name=121336;gene_id=estExt_fgenesh5_pg.C_70112;ID=gvyHxqQGUOgZp8oP1HiUsUBUyE4.1480596393438.165
CHR_I	JGI	exon	1101026	1103160	.	+	.	Name=121336;gene_id=estExt_fgenesh5_pg.C_70112;ID=gvyHxqQGUOgZp8oP1HiUsUBUyE4.1480596393438.165
CHR_I	JGI	CDS	1110611	1111172	.	-	.	Name=106308;codon_start=1;gene_id=fgenesh5_pg.C_scaffold_7000109;protein_id=106308;exon_id=106308.1;ID=gvyHxqQGUOgZp8oP1HiUsUBUyE4.1480596393438.166
CHR_I	JGI	CDS	1108760	1110504	.	-	.	Name=106308;codon_start=1;gene_id=fgenesh5_pg.C_scaffold_7000109;protein_id=106308;exon_id=106308.1;ID=gvyHxqQGUOgZp8oP1HiUsUBUyE4.1480596393438.166
CHR_I	JGI	CDS	1107605	1107962	.	+	.	Name=106309;codon_start=1;gene_id=fgenesh5_pg.C_scaffold_7000110;protein_id=106309;exon_id=106309.2;ID=gvyHxqQGUOgZp8oP1HiUsUBUyE4.1480596393438.167
CHR_I	JGI	CDS	1108048	1108493	.	+	.	Name=106309;codon_start=1;gene_id=fgenesh5_pg.C_scaffold_7000110;protein_id=106309;exon_id=106309.2;ID=gvyHxqQGUOgZp8oP1HiUsUBUyE4.1480596393438.167
CHR_I	JGI	exon	1106934	1107251	.	-	.	Name=22072;gene_id=estExt_fgenesh1_pm.C_70050;ID=gvyHxqQGUOgZp8oP1HiUsUBUyE4.1480596393438.168
CHR_I	JGI	exon	1104898	1106867	.	-	.	Name=22072;gene_id=estExt_fgenesh1_pm.C_70050;ID=gvyHxqQGUOgZp8oP1HiUsUBUyE4.1480596393438.168
CHR_I	JGI	exon	1104571	1104816	.	-	.	Name=22072;gene_id=estExt_fgenesh1_pm.C_70050;ID=gvyHxqQGUOgZp8oP1HiUsUBUyE4.1480596393438.168
CHR_I	JGI	CDS	1100253	1100459	.	+	.	Name=121336;codon_start=1;gene_id=estExt_fgenesh5_pg.C_70112;protein_id=121336;exon_id=121336.3;ID=gvyHxqQGUOgZp8oP1HiUsUBUyE4.1480596393438.169
CHR_I	JGI	CDS	1100543	1100945	.	+	.	Name=121336;codon_start=1;gene_id=estExt_fgenesh5_pg.C_70112;protein_id=121336;exon_id=121336.3;ID=gvyHxqQGUOgZp8oP1HiUsUBUyE4.1480596393438.169
CHR_I	JGI	CDS	1101026	1103160	.	+	.	Name=121336;codon_start=1;gene_id=estExt_fgenesh5_pg.C_70112;protein_id=121336;exon_id=121336.3;ID=gvyHxqQGUOgZp8oP1HiUsUBUyE4.1480596393438.169
CHR_I	JGI	stop_codon	1111898	1111900	.	-	.	codon_start=1;gene_id=estExt_GeneWisePlus.C_70176
CHR_I	JGI	stop_codon	1108760	1108762	.	-	.	codon_start=1;gene_id=fgenesh5_pg.C_scaffold_7000109
CHR_I	JGI	stop_codon	1108491	1108493	.	+	.	codon_start=1;gene_id=fgenesh5_pg.C_scaffold_7000110
CHR_I	JGI	stop_codon	1104571	1104573	.	-	.	codon_start=1;gene_id=estExt_fgenesh1_pm.C_70050
CHR_I	JGI	stop_codon	1103289	1103291	.	-	.	codon_start=1;gene_id=e_gw1.7.469.1
CHR_I	JGI	stop_codon	1103158	1103160	.	+	.	codon_start=1;gene_id=estExt_fgenesh5_pg.C_70112
CHR_I	JGI	start_codon	1100253	1100255	.	+	.	codon_start=1;gene_id=estExt_fgenesh5_pg.C_70112
CHR_I	JGI	start_codon	1098945	1098947	.	-	.	codon_start=1;gene_id=fgenesh5_pg.C_scaffold_7000115
CHR_I	JGI	start_codon	1094559	1094561	.	+	.	codon_start=1;gene_id=fgenesh5_pg.C_scaffold_7000116
CHR_I	JGI	exon	1098297	1098947	.	-	.	Name=106314;gene_id=fgenesh5_pg.C_scaffold_7000115;ID=gvyHxqQGUOgZp8oP1HiUsUBUyE4.1480596393438.170
CHR_I	JGI	exon	1097752	1098229	.	-	.	Name=106314;gene_id=fgenesh5_pg.C_scaffold_7000115;ID=gvyHxqQGUOgZp8oP1HiUsUBUyE4.1480596393438.170
CHR_I	JGI	exon	1097254	1097634	.	-	.	Name=106314;gene_id=fgenesh5_pg.C_scaffold_7000115;ID=gvyHxqQGUOgZp8oP1HiUsUBUyE4.1480596393438.170
CHR_I	JGI	exon	1097089	1097196	.	-	.	Name=106314;gene_id=fgenesh5_pg.C_scaffold_7000115;ID=gvyHxqQGUOgZp8oP1HiUsUBUyE4.1480596393438.170
CHR_I	JGI	exon	1096954	1097012	.	-	.	Name=106314;gene_id=fgenesh5_pg.C_scaffold_7000115;ID=gvyHxqQGUOgZp8oP1HiUsUBUyE4.1480596393438.170
CHR_I	JGI	exon	1096839	1096886	.	-	.	Name=106314;gene_id=fgenesh5_pg.C_scaffold_7000115;ID=gvyHxqQGUOgZp8oP1HiUsUBUyE4.1480596393438.170
CHR_I	JGI	exon	1094559	1094793	.	+	.	Name=106315;gene_id=fgenesh5_pg.C_scaffold_7000116;ID=gvyHxqQGUOgZp8oP1HiUsUBUyE4.1480596393438.171
CHR_I	JGI	exon	1094879	1095386	.	+	.	Name=106315;gene_id=fgenesh5_pg.C_scaffold_7000116;ID=gvyHxqQGUOgZp8oP1HiUsUBUyE4.1480596393438.171
CHR_I	JGI	exon	1095458	1096085	.	+	.	Name=106315;gene_id=fgenesh5_pg.C_scaffold_7000116;ID=gvyHxqQGUOgZp8oP1HiUsUBUyE4.1480596393438.171
CHR_I	JGI	exon	1096140	1096163	.	+	.	Name=106315;gene_id=fgenesh5_pg.C_scaffold_7000116;ID=gvyHxqQGUOgZp8oP1HiUsUBUyE4.1480596393438.171
CHR_I	JGI	CDS	1098297	1098947	.	-	.	Name=106314;codon_start=1;gene_id=fgenesh5_pg.C_scaffold_7000115;protein_id=106314;exon_id=106314.1;ID=gvyHxqQGUOgZp8oP1HiUsUBUyE4.1480596393438.172
CHR_I	JGI	CDS	1097752	1098229	.	-	.	Name=106314;codon_start=1;gene_id=fgenesh5_pg.C_scaffold_7000115;protein_id=106314;exon_id=106314.1;ID=gvyHxqQGUOgZp8oP1HiUsUBUyE4.1480596393438.172
CHR_I	JGI	CDS	1097254	1097634	.	-	.	Name=106314;codon_start=1;gene_id=fgenesh5_pg.C_scaffold_7000115;protein_id=106314;exon_id=106314.1;ID=gvyHxqQGUOgZp8oP1HiUsUBUyE4.1480596393438.172
CHR_I	JGI	CDS	1097089	1097196	.	-	.	Name=106314;codon_start=1;gene_id=fgenesh5_pg.C_scaffold_7000115;protein_id=106314;exon_id=106314.1;ID=gvyHxqQGUOgZp8oP1HiUsUBUyE4.1480596393438.172
CHR_I	JGI	CDS	1096954	1097012	.	-	.	Name=106314;codon_start=1;gene_id=fgenesh5_pg.C_scaffold_7000115;protein_id=106314;exon_id=106314.1;ID=gvyHxqQGUOgZp8oP1HiUsUBUyE4.1480596393438.172
CHR_I	JGI	CDS	1096839	1096886	.	-	.	Name=106314;codon_start=1;gene_id=fgenesh5_pg.C_scaffold_7000115;protein_id=106314;exon_id=106314.1;ID=gvyHxqQGUOgZp8oP1HiUsUBUyE4.1480596393438.172
CHR_I	JGI	CDS	1094559	1094793	.	+	.	Name=106315;codon_start=1;gene_id=fgenesh5_pg.C_scaffold_7000116;protein_id=106315;exon_id=106315.4;ID=gvyHxqQGUOgZp8oP1HiUsUBUyE4.1480596393438.173
CHR_I	JGI	CDS	1094879	1095386	.	+	.	Name=106315;codon_start=1;gene_id=fgenesh5_pg.C_scaffold_7000116;protein_id=106315;exon_id=106315.4;ID=gvyHxqQGUOgZp8oP1HiUsUBUyE4.1480596393438.173
CHR_I	JGI	CDS	1095458	1096085	.	+	.	Name=106315;codon_start=1;gene_id=fgenesh5_pg.C_scaffold_7000116;protein_id=106315;exon_id=106315.4;ID=gvyHxqQGUOgZp8oP1HiUsUBUyE4.1480596393438.173
CHR_I	JGI	CDS	1096140	1096163	.	+	.	Name=106315;codon_start=1;gene_id=fgenesh5_pg.C_scaffold_7000116;protein_id=106315;exon_id=106315.4;ID=gvyHxqQGUOgZp8oP1HiUsUBUyE4.1480596393438.173
CHR_I	JGI	stop_codon	1096839	1096841	.	-	.	codon_start=1;gene_id=fgenesh5_pg.C_scaffold_7000115
CHR_I	JGI	stop_codon	1096161	1096163	.	+	.	codon_start=1;gene_id=fgenesh5_pg.C_scaffold_7000116
CHR_I	JGI	exon	1079745	1080031	.	-	.	Name=77038;gene_id=estExt_GeneWisePlus.C_70187;ID=gvyHxqQGUOgZp8oP1HiUsUBUyE4.1480596393438.174
CHR_I	JGI	exon	1079624	1079661	.	-	.	Name=77038;gene_id=estExt_GeneWisePlus.C_70187;ID=gvyHxqQGUOgZp8oP1HiUsUBUyE4.1480596393438.174
CHR_I	JGI	exon	1078947	1079534	.	-	.	Name=77038;gene_id=estExt_GeneWisePlus.C_70187;ID=gvyHxqQGUOgZp8oP1HiUsUBUyE4.1480596393438.174
CHR_I	JGI	exon	1077249	1077468	.	+	.	Name=106321;gene_id=fgenesh5_pg.C_scaffold_7000122;ID=gvyHxqQGUOgZp8oP1HiUsUBUyE4.1480596393438.175
CHR_I	JGI	exon	1077548	1078356	.	+	.	Name=106321;gene_id=fgenesh5_pg.C_scaffold_7000122;ID=gvyHxqQGUOgZp8oP1HiUsUBUyE4.1480596393438.175
CHR_I	JGI	CDS	1079745	1079778	.	-	.	Name=77038;codon_start=1;gene_id=estExt_GeneWisePlus.C_70187;protein_id=77038;exon_id=77038.1;ID=gvyHxqQGUOgZp8oP1HiUsUBUyE4.1480596393438.176
CHR_I	JGI	CDS	1079624	1079661	.	-	.	Name=77038;codon_start=1;gene_id=estExt_GeneWisePlus.C_70187;protein_id=77038;exon_id=77038.1;ID=gvyHxqQGUOgZp8oP1HiUsUBUyE4.1480596393438.176
CHR_I	JGI	CDS	1078947	1079534	.	-	.	Name=77038;codon_start=1;gene_id=estExt_GeneWisePlus.C_70187;protein_id=77038;exon_id=77038.1;ID=gvyHxqQGUOgZp8oP1HiUsUBUyE4.1480596393438.176
CHR_I	JGI	CDS	1077249	1077468	.	+	.	Name=106321;codon_start=1;gene_id=fgenesh5_pg.C_scaffold_7000122;protein_id=106321;exon_id=106321.2;ID=gvyHxqQGUOgZp8oP1HiUsUBUyE4.1480596393438.177
CHR_I	JGI	CDS	1077548	1078356	.	+	.	Name=106321;codon_start=1;gene_id=fgenesh5_pg.C_scaffold_7000122;protein_id=106321;exon_id=106321.2;ID=gvyHxqQGUOgZp8oP1HiUsUBUyE4.1480596393438.177
CHR_I	JGI	start_codon	1084628	1084630	.	-	.	codon_start=1;gene_id=estExt_fgenesh5_pg.C_70115
CHR_I	JGI	start_codon	1081463	1081465	.	-	.	codon_start=1;gene_id=estExt_fgenesh5_pg.C_70117
CHR_I	JGI	start_codon	1079776	1079778	.	-	.	codon_start=1;gene_id=estExt_GeneWisePlus.C_70187
CHR_I	JGI	start_codon	1077249	1077251	.	+	.	codon_start=1;gene_id=fgenesh5_pg.C_scaffold_7000122
CHR_I	JGI	start_codon	1073419	1073421	.	+	.	codon_start=1;gene_id=e_gw1.7.114.1
CHR_I	JGI	exon	1084189	1084803	.	-	.	Name=121337;gene_id=estExt_fgenesh5_pg.C_70115
CHR_I	JGI	CDS	1073419	1074184	.	+	.	Name=60319;codon_start=1;gene_id=e_gw1.7.114.1;protein_id=60319;exon_id=60319.2;ID=gvyHxqQGUOgZp8oP1HiUsUBUyE4.1480596393438.178
CHR_I	JGI	CDS	1074248	1075398	.	+	.	Name=60319;codon_start=1;gene_id=e_gw1.7.114.1;protein_id=60319;exon_id=60319.2;ID=gvyHxqQGUOgZp8oP1HiUsUBUyE4.1480596393438.178
CHR_I	JGI	exon	1081307	1081549	.	-	.	Name=121338;gene_id=estExt_fgenesh5_pg.C_70117;ID=gvyHxqQGUOgZp8oP1HiUsUBUyE4.1480596393438.179
CHR_I	JGI	exon	1081074	1081242	.	-	.	Name=121338;gene_id=estExt_fgenesh5_pg.C_70117;ID=gvyHxqQGUOgZp8oP1HiUsUBUyE4.1480596393438.179
CHR_I	JGI	exon	1080276	1081012	.	-	.	Name=121338;gene_id=estExt_fgenesh5_pg.C_70117;ID=gvyHxqQGUOgZp8oP1HiUsUBUyE4.1480596393438.179
CHR_I	JGI	CDS	1082485	1083768	.	+	.	Name=60402;codon_start=1;gene_id=e_gw1.7.716.1;protein_id=60402;exon_id=60402.1
CHR_I	JGI	exon	1082485	1083768	.	+	.	Name=60402;gene_id=e_gw1.7.716.1
CHR_I	JGI	exon	1073419	1074184	.	+	.	Name=60319;gene_id=e_gw1.7.114.1;ID=gvyHxqQGUOgZp8oP1HiUsUBUyE4.1480596393438.180
CHR_I	JGI	exon	1074248	1075398	.	+	.	Name=60319;gene_id=e_gw1.7.114.1;ID=gvyHxqQGUOgZp8oP1HiUsUBUyE4.1480596393438.180
CHR_I	JGI	CDS	1081307	1081465	.	-	.	Name=121338;codon_start=1;gene_id=estExt_fgenesh5_pg.C_70117;protein_id=121338;exon_id=121338.1;ID=gvyHxqQGUOgZp8oP1HiUsUBUyE4.1480596393438.181
CHR_I	JGI	CDS	1081074	1081242	.	-	.	Name=121338;codon_start=1;gene_id=estExt_fgenesh5_pg.C_70117;protein_id=121338;exon_id=121338.1;ID=gvyHxqQGUOgZp8oP1HiUsUBUyE4.1480596393438.181
CHR_I	JGI	CDS	1080321	1081012	.	-	.	Name=121338;codon_start=1;gene_id=estExt_fgenesh5_pg.C_70117;protein_id=121338;exon_id=121338.1;ID=gvyHxqQGUOgZp8oP1HiUsUBUyE4.1480596393438.181
CHR_I	JGI	stop_codon	1084472	1084474	.	-	.	codon_start=1;gene_id=estExt_fgenesh5_pg.C_70115
CHR_I	JGI	stop_codon	1083766	1083768	.	+	.	codon_start=1;gene_id=e_gw1.7.716.1
CHR_I	JGI	stop_codon	1080321	1080323	.	-	.	codon_start=1;gene_id=estExt_fgenesh5_pg.C_70117
CHR_I	JGI	stop_codon	1078947	1078949	.	-	.	codon_start=1;gene_id=estExt_GeneWisePlus.C_70187
CHR_I	JGI	stop_codon	1078354	1078356	.	+	.	codon_start=1;gene_id=fgenesh5_pg.C_scaffold_7000122
CHR_I	JGI	stop_codon	1075396	1075398	.	+	.	codon_start=1;gene_id=e_gw1.7.114.1
CHR_I	JGI	CDS	1084472	1084630	.	-	.	Name=121337;codon_start=1;gene_id=estExt_fgenesh5_pg.C_70115;protein_id=121337;exon_id=121337.1
CHR_I	JGI	exon	1069057	1069181	.	+	.	Name=121343;gene_id=estExt_fgenesh5_pg.C_70123;ID=gvyHxqQGUOgZp8oP1HiUsUBUyE4.1480596393438.182
CHR_I	JGI	exon	1069252	1069363	.	+	.	Name=121343;gene_id=estExt_fgenesh5_pg.C_70123;ID=gvyHxqQGUOgZp8oP1HiUsUBUyE4.1480596393438.182
CHR_I	JGI	exon	1069459	1070133	.	+	.	Name=121343;gene_id=estExt_fgenesh5_pg.C_70123;ID=gvyHxqQGUOgZp8oP1HiUsUBUyE4.1480596393438.182
CHR_I	JGI	CDS	1065612	1065779	.	+	.	Name=41362;codon_start=1;gene_id=gw1.7.794.1;protein_id=41362;exon_id=41362.2;ID=gvyHxqQGUOgZp8oP1HiUsUBUyE4.1480596393438.183
CHR_I	JGI	CDS	1065888	1066220	.	+	.	Name=41362;codon_start=1;gene_id=gw1.7.794.1;protein_id=41362;exon_id=41362.2;ID=gvyHxqQGUOgZp8oP1HiUsUBUyE4.1480596393438.183
CHR_I	JGI	exon	1068141	1068506	.	-	.	Name=121345;gene_id=estExt_fgenesh5_pg.C_70125;ID=gvyHxqQGUOgZp8oP1HiUsUBUyE4.1480596393438.184
CHR_I	JGI	exon	1067269	1068061	.	-	.	Name=121345;gene_id=estExt_fgenesh5_pg.C_70125;ID=gvyHxqQGUOgZp8oP1HiUsUBUyE4.1480596393438.184
CHR_I	JGI	exon	1066538	1067201	.	-	.	Name=121345;gene_id=estExt_fgenesh5_pg.C_70125;ID=gvyHxqQGUOgZp8oP1HiUsUBUyE4.1480596393438.184
CHR_I	JGI	exon	1063460	1063826	.	-	.	Name=3481;gene_id=fgenesh1_pm.C_scaffold_7000059;ID=gvyHxqQGUOgZp8oP1HiUsUBUyE4.1480596393438.185
CHR_I	JGI	exon	1063292	1063391	.	-	.	Name=3481;gene_id=fgenesh1_pm.C_scaffold_7000059;ID=gvyHxqQGUOgZp8oP1HiUsUBUyE4.1480596393438.185
CHR_I	JGI	exon	1063043	1063206	.	-	.	Name=3481;gene_id=fgenesh1_pm.C_scaffold_7000059;ID=gvyHxqQGUOgZp8oP1HiUsUBUyE4.1480596393438.185
CHR_I	JGI	exon	1062573	1062943	.	-	.	Name=3481;gene_id=fgenesh1_pm.C_scaffold_7000059;ID=gvyHxqQGUOgZp8oP1HiUsUBUyE4.1480596393438.185
CHR_I	JGI	exon	1062432	1062464	.	-	.	Name=3481;gene_id=fgenesh1_pm.C_scaffold_7000059;ID=gvyHxqQGUOgZp8oP1HiUsUBUyE4.1480596393438.185
CHR_I	JGI	exon	1062218	1062348	.	-	.	Name=3481;gene_id=fgenesh1_pm.C_scaffold_7000059;ID=gvyHxqQGUOgZp8oP1HiUsUBUyE4.1480596393438.185
CHR_I	JGI	exon	1061299	1062130	.	-	.	Name=3481;gene_id=fgenesh1_pm.C_scaffold_7000059;ID=gvyHxqQGUOgZp8oP1HiUsUBUyE4.1480596393438.185
CHR_I	JGI	CDS	1071199	1071385	.	-	.	Name=22076;codon_start=1;gene_id=estExt_fgenesh1_pm.C_70055;protein_id=22076;exon_id=22076.1;ID=gvyHxqQGUOgZp8oP1HiUsUBUyE4.1480596393438.186
CHR_I	JGI	CDS	1070563	1071104	.	-	.	Name=22076;codon_start=1;gene_id=estExt_fgenesh1_pm.C_70055;protein_id=22076;exon_id=22076.1;ID=gvyHxqQGUOgZp8oP1HiUsUBUyE4.1480596393438.186
CHR_I	JGI	exon	1065612	1065779	.	+	.	Name=41362;gene_id=gw1.7.794.1;ID=gvyHxqQGUOgZp8oP1HiUsUBUyE4.1480596393438.187
CHR_I	JGI	exon	1065888	1066220	.	+	.	Name=41362;gene_id=gw1.7.794.1;ID=gvyHxqQGUOgZp8oP1HiUsUBUyE4.1480596393438.187
CHR_I	JGI	start_codon	1071383	1071385	.	-	.	codon_start=1;gene_id=estExt_fgenesh1_pm.C_70055
CHR_I	JGI	start_codon	1069144	1069146	.	+	.	codon_start=1;gene_id=estExt_fgenesh5_pg.C_70123
CHR_I	JGI	start_codon	1068259	1068261	.	-	.	codon_start=1;gene_id=estExt_fgenesh5_pg.C_70125
CHR_I	JGI	start_codon	1063824	1063826	.	-	.	codon_start=1;gene_id=fgenesh1_pm.C_scaffold_7000059
CHR_I	JGI	start_codon	1058550	1058552	.	-	.	codon_start=1;gene_id=fgenesh5_pg.C_scaffold_7000131
CHR_I	JGI	CDS	1069144	1069181	.	+	.	Name=121343;codon_start=1;gene_id=estExt_fgenesh5_pg.C_70123;protein_id=121343;exon_id=121343.3;ID=gvyHxqQGUOgZp8oP1HiUsUBUyE4.1480596393438.188
CHR_I	JGI	CDS	1069252	1069363	.	+	.	Name=121343;codon_start=1;gene_id=estExt_fgenesh5_pg.C_70123;protein_id=121343;exon_id=121343.3;ID=gvyHxqQGUOgZp8oP1HiUsUBUyE4.1480596393438.188
CHR_I	JGI	CDS	1069459	1070133	.	+	.	Name=121343;codon_start=1;gene_id=estExt_fgenesh5_pg.C_70123;protein_id=121343;exon_id=121343.3;ID=gvyHxqQGUOgZp8oP1HiUsUBUyE4.1480596393438.188
CHR_I	JGI	CDS	1068141	1068261	.	-	.	Name=121345;codon_start=1;gene_id=estExt_fgenesh5_pg.C_70125;protein_id=121345;exon_id=121345.1;ID=gvyHxqQGUOgZp8oP1HiUsUBUyE4.1480596393438.189
CHR_I	JGI	CDS	1067269	1068061	.	-	.	Name=121345;codon_start=1;gene_id=estExt_fgenesh5_pg.C_70125;protein_id=121345;exon_id=121345.1;ID=gvyHxqQGUOgZp8oP1HiUsUBUyE4.1480596393438.189
CHR_I	JGI	CDS	1066829	1067201	.	-	.	Name=121345;codon_start=1;gene_id=estExt_fgenesh5_pg.C_70125;protein_id=121345;exon_id=121345.1;ID=gvyHxqQGUOgZp8oP1HiUsUBUyE4.1480596393438.189
CHR_I	JGI	CDS	1063460	1063826	.	-	.	Name=3481;codon_start=1;gene_id=fgenesh1_pm.C_scaffold_7000059;protein_id=3481;exon_id=3481.1;ID=gvyHxqQGUOgZp8oP1HiUsUBUyE4.1480596393438.190
CHR_I	JGI	CDS	1063292	1063391	.	-	.	Name=3481;codon_start=1;gene_id=fgenesh1_pm.C_scaffold_7000059;protein_id=3481;exon_id=3481.1;ID=gvyHxqQGUOgZp8oP1HiUsUBUyE4.1480596393438.190
CHR_I	JGI	CDS	1063043	1063206	.	-	.	Name=3481;codon_start=1;gene_id=fgenesh1_pm.C_scaffold_7000059;protein_id=3481;exon_id=3481.1;ID=gvyHxqQGUOgZp8oP1HiUsUBUyE4.1480596393438.190
CHR_I	JGI	CDS	1062573	1062943	.	-	.	Name=3481;codon_start=1;gene_id=fgenesh1_pm.C_scaffold_7000059;protein_id=3481;exon_id=3481.1;ID=gvyHxqQGUOgZp8oP1HiUsUBUyE4.1480596393438.190
CHR_I	JGI	CDS	1062432	1062464	.	-	.	Name=3481;codon_start=1;gene_id=fgenesh1_pm.C_scaffold_7000059;protein_id=3481;exon_id=3481.1;ID=gvyHxqQGUOgZp8oP1HiUsUBUyE4.1480596393438.190
CHR_I	JGI	CDS	1062218	1062348	.	-	.	Name=3481;codon_start=1;gene_id=fgenesh1_pm.C_scaffold_7000059;protein_id=3481;exon_id=3481.1;ID=gvyHxqQGUOgZp8oP1HiUsUBUyE4.1480596393438.190
CHR_I	JGI	CDS	1061299	1062130	.	-	.	Name=3481;codon_start=1;gene_id=fgenesh1_pm.C_scaffold_7000059;protein_id=3481;exon_id=3481.1;ID=gvyHxqQGUOgZp8oP1HiUsUBUyE4.1480596393438.190
CHR_I	JGI	exon	1058045	1058552	.	-	.	Name=106330;gene_id=fgenesh5_pg.C_scaffold_7000131;ID=gvyHxqQGUOgZp8oP1HiUsUBUyE4.1480596393438.191
CHR_I	JGI	exon	1057779	1057824	.	-	.	Name=106330;gene_id=fgenesh5_pg.C_scaffold_7000131;ID=gvyHxqQGUOgZp8oP1HiUsUBUyE4.1480596393438.191
CHR_I	JGI	exon	1057627	1057707	.	-	.	Name=106330;gene_id=fgenesh5_pg.C_scaffold_7000131;ID=gvyHxqQGUOgZp8oP1HiUsUBUyE4.1480596393438.191
CHR_I	JGI	exon	1057534	1057569	.	-	.	Name=106330;gene_id=fgenesh5_pg.C_scaffold_7000131;ID=gvyHxqQGUOgZp8oP1HiUsUBUyE4.1480596393438.191
CHR_I	JGI	exon	1057390	1057455	.	-	.	Name=106330;gene_id=fgenesh5_pg.C_scaffold_7000131;ID=gvyHxqQGUOgZp8oP1HiUsUBUyE4.1480596393438.191
CHR_I	JGI	exon	1057126	1057324	.	-	.	Name=106330;gene_id=fgenesh5_pg.C_scaffold_7000131;ID=gvyHxqQGUOgZp8oP1HiUsUBUyE4.1480596393438.191
CHR_I	JGI	exon	1056815	1057051	.	-	.	Name=106330;gene_id=fgenesh5_pg.C_scaffold_7000131;ID=gvyHxqQGUOgZp8oP1HiUsUBUyE4.1480596393438.191
CHR_I	JGI	exon	1056526	1056706	.	-	.	Name=106330;gene_id=fgenesh5_pg.C_scaffold_7000131;ID=gvyHxqQGUOgZp8oP1HiUsUBUyE4.1480596393438.191
CHR_I	JGI	exon	1056402	1056442	.	-	.	Name=106330;gene_id=fgenesh5_pg.C_scaffold_7000131;ID=gvyHxqQGUOgZp8oP1HiUsUBUyE4.1480596393438.191
CHR_I	JGI	exon	1056137	1056337	.	-	.	Name=106330;gene_id=fgenesh5_pg.C_scaffold_7000131;ID=gvyHxqQGUOgZp8oP1HiUsUBUyE4.1480596393438.191
CHR_I	JGI	exon	1071199	1071664	.	-	.	Name=22076;gene_id=estExt_fgenesh1_pm.C_70055;ID=gvyHxqQGUOgZp8oP1HiUsUBUyE4.1480596393438.192
CHR_I	JGI	exon	1070563	1071104	.	-	.	Name=22076;gene_id=estExt_fgenesh1_pm.C_70055;ID=gvyHxqQGUOgZp8oP1HiUsUBUyE4.1480596393438.192
CHR_I	JGI	stop_codon	1070563	1070565	.	-	.	codon_start=1;gene_id=estExt_fgenesh1_pm.C_70055
CHR_I	JGI	stop_codon	1070131	1070133	.	+	.	codon_start=1;gene_id=estExt_fgenesh5_pg.C_70123
CHR_I	JGI	stop_codon	1066829	1066831	.	-	.	codon_start=1;gene_id=estExt_fgenesh5_pg.C_70125
CHR_I	JGI	stop_codon	1061299	1061301	.	-	.	codon_start=1;gene_id=fgenesh1_pm.C_scaffold_7000059
CHR_I	JGI	CDS	1058045	1058552	.	-	.	Name=106330;codon_start=1;gene_id=fgenesh5_pg.C_scaffold_7000131;protein_id=106330;exon_id=106330.1;ID=gvyHxqQGUOgZp8oP1HiUsUBUyE4.1480596393438.193
CHR_I	JGI	CDS	1057779	1057824	.	-	.	Name=106330;codon_start=1;gene_id=fgenesh5_pg.C_scaffold_7000131;protein_id=106330;exon_id=106330.1;ID=gvyHxqQGUOgZp8oP1HiUsUBUyE4.1480596393438.193
CHR_I	JGI	CDS	1057627	1057707	.	-	.	Name=106330;codon_start=1;gene_id=fgenesh5_pg.C_scaffold_7000131;protein_id=106330;exon_id=106330.1;ID=gvyHxqQGUOgZp8oP1HiUsUBUyE4.1480596393438.193
CHR_I	JGI	CDS	1057534	1057569	.	-	.	Name=106330;codon_start=1;gene_id=fgenesh5_pg.C_scaffold_7000131;protein_id=106330;exon_id=106330.1;ID=gvyHxqQGUOgZp8oP1HiUsUBUyE4.1480596393438.193
CHR_I	JGI	CDS	1057390	1057455	.	-	.	Name=106330;codon_start=1;gene_id=fgenesh5_pg.C_scaffold_7000131;protein_id=106330;exon_id=106330.1;ID=gvyHxqQGUOgZp8oP1HiUsUBUyE4.1480596393438.193
CHR_I	JGI	CDS	1057126	1057324	.	-	.	Name=106330;codon_start=1;gene_id=fgenesh5_pg.C_scaffold_7000131;protein_id=106330;exon_id=106330.1;ID=gvyHxqQGUOgZp8oP1HiUsUBUyE4.1480596393438.193
CHR_I	JGI	CDS	1056815	1057051	.	-	.	Name=106330;codon_start=1;gene_id=fgenesh5_pg.C_scaffold_7000131;protein_id=106330;exon_id=106330.1;ID=gvyHxqQGUOgZp8oP1HiUsUBUyE4.1480596393438.193
CHR_I	JGI	CDS	1056526	1056706	.	-	.	Name=106330;codon_start=1;gene_id=fgenesh5_pg.C_scaffold_7000131;protein_id=106330;exon_id=106330.1;ID=gvyHxqQGUOgZp8oP1HiUsUBUyE4.1480596393438.193
CHR_I	JGI	CDS	1056402	1056442	.	-	.	Name=106330;codon_start=1;gene_id=fgenesh5_pg.C_scaffold_7000131;protein_id=106330;exon_id=106330.1;ID=gvyHxqQGUOgZp8oP1HiUsUBUyE4.1480596393438.193
CHR_I	JGI	CDS	1056137	1056337	.	-	.	Name=106330;codon_start=1;gene_id=fgenesh5_pg.C_scaffold_7000131;protein_id=106330;exon_id=106330.1;ID=gvyHxqQGUOgZp8oP1HiUsUBUyE4.1480596393438.193
CHR_I	JGI	CDS	1043001	1044823	.	-	.	Name=60346;codon_start=1;gene_id=e_gw1.7.570.1;protein_id=60346;exon_id=60346.1;ID=gvyHxqQGUOgZp8oP1HiUsUBUyE4.1480596393438.194
CHR_I	JGI	CDS	1042172	1042931	.	-	.	Name=60346;codon_start=1;gene_id=e_gw1.7.570.1;protein_id=60346;exon_id=60346.1;ID=gvyHxqQGUOgZp8oP1HiUsUBUyE4.1480596393438.194
CHR_I	JGI	start_codon	1053165	1053167	.	-	.	codon_start=1;gene_id=fgenesh5_pg.C_scaffold_7000132
CHR_I	JGI	start_codon	1044821	1044823	.	-	.	codon_start=1;gene_id=e_gw1.7.570.1
CHR_I	JGI	exon	1043001	1044823	.	-	.	Name=60346;gene_id=e_gw1.7.570.1;ID=gvyHxqQGUOgZp8oP1HiUsUBUyE4.1480596393438.195
CHR_I	JGI	exon	1042172	1042931	.	-	.	Name=60346;gene_id=e_gw1.7.570.1;ID=gvyHxqQGUOgZp8oP1HiUsUBUyE4.1480596393438.195
CHR_I	JGI	exon	1052819	1053167	.	-	.	Name=106331;gene_id=fgenesh5_pg.C_scaffold_7000132;ID=gvyHxqQGUOgZp8oP1HiUsUBUyE4.1480596393438.196
CHR_I	JGI	exon	1051916	1052573	.	-	.	Name=106331;gene_id=fgenesh5_pg.C_scaffold_7000132;ID=gvyHxqQGUOgZp8oP1HiUsUBUyE4.1480596393438.196
CHR_I	JGI	exon	1049884	1050050	.	-	.	Name=106331;gene_id=fgenesh5_pg.C_scaffold_7000132;ID=gvyHxqQGUOgZp8oP1HiUsUBUyE4.1480596393438.196
CHR_I	JGI	exon	1045566	1049692	.	-	.	Name=106331;gene_id=fgenesh5_pg.C_scaffold_7000132;ID=gvyHxqQGUOgZp8oP1HiUsUBUyE4.1480596393438.196
CHR_I	JGI	stop_codon	1056137	1056139	.	-	.	codon_start=1;gene_id=fgenesh5_pg.C_scaffold_7000131
CHR_I	JGI	stop_codon	1045566	1045568	.	-	.	codon_start=1;gene_id=fgenesh5_pg.C_scaffold_7000132
CHR_I	JGI	CDS	1052819	1053167	.	-	.	Name=106331;codon_start=1;gene_id=fgenesh5_pg.C_scaffold_7000132;protein_id=106331;exon_id=106331.1;ID=gvyHxqQGUOgZp8oP1HiUsUBUyE4.1480596393438.197
CHR_I	JGI	CDS	1051916	1052573	.	-	.	Name=106331;codon_start=1;gene_id=fgenesh5_pg.C_scaffold_7000132;protein_id=106331;exon_id=106331.1;ID=gvyHxqQGUOgZp8oP1HiUsUBUyE4.1480596393438.197
CHR_I	JGI	CDS	1049884	1050050	.	-	.	Name=106331;codon_start=1;gene_id=fgenesh5_pg.C_scaffold_7000132;protein_id=106331;exon_id=106331.1;ID=gvyHxqQGUOgZp8oP1HiUsUBUyE4.1480596393438.197
CHR_I	JGI	CDS	1045566	1049692	.	-	.	Name=106331;codon_start=1;gene_id=fgenesh5_pg.C_scaffold_7000132;protein_id=106331;exon_id=106331.1;ID=gvyHxqQGUOgZp8oP1HiUsUBUyE4.1480596393438.197
CHR_I	JGI	CDS	1040306	1040367	.	-	.	Name=59991;codon_start=1;gene_id=e_gw1.7.364.1;protein_id=59991;exon_id=59991.1;ID=gvyHxqQGUOgZp8oP1HiUsUBUyE4.1480596393438.198
CHR_I	JGI	CDS	1039298	1040183	.	-	.	Name=59991;codon_start=1;gene_id=e_gw1.7.364.1;protein_id=59991;exon_id=59991.1;ID=gvyHxqQGUOgZp8oP1HiUsUBUyE4.1480596393438.198
CHR_I	JGI	exon	1030794	1030910	.	-	.	Name=106340;gene_id=fgenesh5_pg.C_scaffold_7000141;ID=gvyHxqQGUOgZp8oP1HiUsUBUyE4.1480596393438.199
CHR_I	JGI	exon	1030024	1030362	.	-	.	Name=106340;gene_id=fgenesh5_pg.C_scaffold_7000141;ID=gvyHxqQGUOgZp8oP1HiUsUBUyE4.1480596393438.199
CHR_I	JGI	exon	1040791	1041274	.	+	.	Name=77056;gene_id=estExt_GeneWisePlus.C_70221;ID=gvyHxqQGUOgZp8oP1HiUsUBUyE4.1480596393438.200
CHR_I	JGI	exon	1041395	1041677	.	+	.	Name=77056;gene_id=estExt_GeneWisePlus.C_70221;ID=gvyHxqQGUOgZp8oP1HiUsUBUyE4.1480596393438.200
CHR_I	JGI	exon	1033904	1034252	.	+	.	Name=121349;gene_id=estExt_fgenesh5_pg.C_70137;ID=gvyHxqQGUOgZp8oP1HiUsUBUyE4.1480596393438.201
CHR_I	JGI	exon	1034308	1035682	.	+	.	Name=121349;gene_id=estExt_fgenesh5_pg.C_70137;ID=gvyHxqQGUOgZp8oP1HiUsUBUyE4.1480596393438.201
CHR_I	JGI	exon	1035754	1036335	.	+	.	Name=121349;gene_id=estExt_fgenesh5_pg.C_70137;ID=gvyHxqQGUOgZp8oP1HiUsUBUyE4.1480596393438.201
CHR_I	JGI	exon	1036397	1036865	.	+	.	Name=121349;gene_id=estExt_fgenesh5_pg.C_70137;ID=gvyHxqQGUOgZp8oP1HiUsUBUyE4.1480596393438.201
CHR_I	JGI	start_codon	1041019	1041021	.	+	.	codon_start=1;gene_id=estExt_GeneWisePlus.C_70221
CHR_I	JGI	start_codon	1040365	1040367	.	-	.	codon_start=1;gene_id=e_gw1.7.364.1
CHR_I	JGI	start_codon	1038097	1038099	.	-	.	codon_start=1;gene_id=fgenesh5_pg.C_scaffold_7000138
CHR_I	JGI	start_codon	1034097	1034099	.	+	.	codon_start=1;gene_id=estExt_fgenesh5_pg.C_70137
CHR_I	JGI	start_codon	1031554	1031556	.	+	.	codon_start=1;gene_id=fgenesh1_pm.C_scaffold_7000066
CHR_I	JGI	start_codon	1030908	1030910	.	-	.	codon_start=1;gene_id=fgenesh5_pg.C_scaffold_7000141
CHR_I	JGI	CDS	1041019	1041274	.	+	.	Name=77056;codon_start=1;gene_id=estExt_GeneWisePlus.C_70221;protein_id=77056;exon_id=77056.2;ID=gvyHxqQGUOgZp8oP1HiUsUBUyE4.1480596393438.202
CHR_I	JGI	CDS	1041395	1041528	.	+	.	Name=77056;codon_start=1;gene_id=estExt_GeneWisePlus.C_70221;protein_id=77056;exon_id=77056.2;ID=gvyHxqQGUOgZp8oP1HiUsUBUyE4.1480596393438.202
CHR_I	JGI	CDS	1034097	1034252	.	+	.	Name=121349;codon_start=1;gene_id=estExt_fgenesh5_pg.C_70137;protein_id=121349;exon_id=121349.4;ID=gvyHxqQGUOgZp8oP1HiUsUBUyE4.1480596393438.203
CHR_I	JGI	CDS	1034308	1035682	.	+	.	Name=121349;codon_start=1;gene_id=estExt_fgenesh5_pg.C_70137;protein_id=121349;exon_id=121349.4;ID=gvyHxqQGUOgZp8oP1HiUsUBUyE4.1480596393438.203
CHR_I	JGI	CDS	1035754	1036335	.	+	.	Name=121349;codon_start=1;gene_id=estExt_fgenesh5_pg.C_70137;protein_id=121349;exon_id=121349.4;ID=gvyHxqQGUOgZp8oP1HiUsUBUyE4.1480596393438.203
CHR_I	JGI	CDS	1036397	1036701	.	+	.	Name=121349;codon_start=1;gene_id=estExt_fgenesh5_pg.C_70137;protein_id=121349;exon_id=121349.4;ID=gvyHxqQGUOgZp8oP1HiUsUBUyE4.1480596393438.203
CHR_I	JGI	CDS	1030794	1030910	.	-	.	Name=106340;codon_start=1;gene_id=fgenesh5_pg.C_scaffold_7000141;protein_id=106340;exon_id=106340.1;ID=gvyHxqQGUOgZp8oP1HiUsUBUyE4.1480596393438.204
CHR_I	JGI	CDS	1030024	1030362	.	-	.	Name=106340;codon_start=1;gene_id=fgenesh5_pg.C_scaffold_7000141;protein_id=106340;exon_id=106340.1;ID=gvyHxqQGUOgZp8oP1HiUsUBUyE4.1480596393438.204
CHR_I	JGI	exon	1037296	1038099	.	-	.	Name=106337;gene_id=fgenesh5_pg.C_scaffold_7000138
CHR_I	JGI	CDS	1031554	1031952	.	+	.	Name=3488;codon_start=1;gene_id=fgenesh1_pm.C_scaffold_7000066;protein_id=3488;exon_id=3488.3;ID=gvyHxqQGUOgZp8oP1HiUsUBUyE4.1480596393438.205
CHR_I	JGI	CDS	1032034	1032556	.	+	.	Name=3488;codon_start=1;gene_id=fgenesh1_pm.C_scaffold_7000066;protein_id=3488;exon_id=3488.3;ID=gvyHxqQGUOgZp8oP1HiUsUBUyE4.1480596393438.205
CHR_I	JGI	CDS	1032626	1032990	.	+	.	Name=3488;codon_start=1;gene_id=fgenesh1_pm.C_scaffold_7000066;protein_id=3488;exon_id=3488.3;ID=gvyHxqQGUOgZp8oP1HiUsUBUyE4.1480596393438.205
CHR_I	JGI	exon	1040306	1040367	.	-	.	Name=59991;gene_id=e_gw1.7.364.1;ID=gvyHxqQGUOgZp8oP1HiUsUBUyE4.1480596393438.206
CHR_I	JGI	exon	1039298	1040183	.	-	.	Name=59991;gene_id=e_gw1.7.364.1;ID=gvyHxqQGUOgZp8oP1HiUsUBUyE4.1480596393438.206
CHR_I	JGI	CDS	1037296	1038099	.	-	.	Name=106337;codon_start=1;gene_id=fgenesh5_pg.C_scaffold_7000138;protein_id=106337;exon_id=106337.1
CHR_I	JGI	stop_codon	1042172	1042174	.	-	.	codon_start=1;gene_id=e_gw1.7.570.1
CHR_I	JGI	stop_codon	1041526	1041528	.	+	.	codon_start=1;gene_id=estExt_GeneWisePlus.C_70221
CHR_I	JGI	stop_codon	1039298	1039300	.	-	.	codon_start=1;gene_id=e_gw1.7.364.1
CHR_I	JGI	stop_codon	1037296	1037298	.	-	.	codon_start=1;gene_id=fgenesh5_pg.C_scaffold_7000138
CHR_I	JGI	stop_codon	1036699	1036701	.	+	.	codon_start=1;gene_id=estExt_fgenesh5_pg.C_70137
CHR_I	JGI	stop_codon	1032988	1032990	.	+	.	codon_start=1;gene_id=fgenesh1_pm.C_scaffold_7000066
CHR_I	JGI	stop_codon	1030024	1030026	.	-	.	codon_start=1;gene_id=fgenesh5_pg.C_scaffold_7000141
CHR_I	JGI	exon	1031554	1031952	.	+	.	Name=3488;gene_id=fgenesh1_pm.C_scaffold_7000066;ID=gvyHxqQGUOgZp8oP1HiUsUBUyE4.1480596393438.207
CHR_I	JGI	exon	1032034	1032556	.	+	.	Name=3488;gene_id=fgenesh1_pm.C_scaffold_7000066;ID=gvyHxqQGUOgZp8oP1HiUsUBUyE4.1480596393438.207
CHR_I	JGI	exon	1032626	1032990	.	+	.	Name=3488;gene_id=fgenesh1_pm.C_scaffold_7000066;ID=gvyHxqQGUOgZp8oP1HiUsUBUyE4.1480596393438.207
CHR_I	JGI	exon	1020046	1021244	.	+	.	Name=106342;gene_id=fgenesh5_pg.C_scaffold_7000143;ID=gvyHxqQGUOgZp8oP1HiUsUBUyE4.1480596393438.208
CHR_I	JGI	exon	1021301	1021547	.	+	.	Name=106342;gene_id=fgenesh5_pg.C_scaffold_7000143;ID=gvyHxqQGUOgZp8oP1HiUsUBUyE4.1480596393438.208
CHR_I	JGI	start_codon	1025357	1025359	.	+	.	codon_start=1;gene_id=e_gw1.7.543.1
CHR_I	JGI	start_codon	1020046	1020048	.	+	.	codon_start=1;gene_id=fgenesh5_pg.C_scaffold_7000143
CHR_I	JGI	start_codon	1016115	1016117	.	+	.	codon_start=1;gene_id=e_gw1.7.571.1
CHR_I	JGI	CDS	1020046	1021244	.	+	.	Name=106342;codon_start=1;gene_id=fgenesh5_pg.C_scaffold_7000143;protein_id=106342;exon_id=106342.2;ID=gvyHxqQGUOgZp8oP1HiUsUBUyE4.1480596393438.209
CHR_I	JGI	CDS	1021301	1021547	.	+	.	Name=106342;codon_start=1;gene_id=fgenesh5_pg.C_scaffold_7000143;protein_id=106342;exon_id=106342.2;ID=gvyHxqQGUOgZp8oP1HiUsUBUyE4.1480596393438.209
CHR_I	JGI	CDS	1025357	1028305	.	+	.	Name=60115;codon_start=1;gene_id=e_gw1.7.543.1;protein_id=60115;exon_id=60115.1
CHR_I	JGI	CDS	1016115	1018598	.	+	.	Name=60425;codon_start=1;gene_id=e_gw1.7.571.1;protein_id=60425;exon_id=60425.1
CHR_I	JGI	exon	1025357	1028305	.	+	.	Name=60115;gene_id=e_gw1.7.543.1
CHR_I	JGI	stop_codon	1028303	1028305	.	+	.	codon_start=1;gene_id=e_gw1.7.543.1
CHR_I	JGI	stop_codon	1021545	1021547	.	+	.	codon_start=1;gene_id=fgenesh5_pg.C_scaffold_7000143
CHR_I	JGI	stop_codon	1018596	1018598	.	+	.	codon_start=1;gene_id=e_gw1.7.571.1
CHR_I	JGI	exon	1016115	1018598	.	+	.	Name=60425;gene_id=e_gw1.7.571.1
CHR_I	JGI	exon	1010135	1010817	.	-	.	Name=60177;gene_id=e_gw1.7.197.1;ID=gvyHxqQGUOgZp8oP1HiUsUBUyE4.1480596393438.210
CHR_I	JGI	exon	1009105	1010065	.	-	.	Name=60177;gene_id=e_gw1.7.197.1;ID=gvyHxqQGUOgZp8oP1HiUsUBUyE4.1480596393438.210
CHR_I	JGI	start_codon	1010815	1010817	.	-	.	codon_start=1;gene_id=e_gw1.7.197.1
CHR_I	JGI	start_codon	1007470	1007472	.	+	.	codon_start=1;gene_id=e_gw1.7.239.1
CHR_I	JGI	start_codon	1006140	1006142	.	-	.	codon_start=1;gene_id=e_gw1.7.109.1
CHR_I	JGI	start_codon	1002169	1002171	.	-	.	codon_start=1;gene_id=estExt_fgenesh5_pg.C_70146
CHR_I	JGI	exon	1002156	1002227	.	-	.	Name=121350;gene_id=estExt_fgenesh5_pg.C_70146;ID=gvyHxqQGUOgZp8oP1HiUsUBUyE4.1480596393438.211
CHR_I	JGI	exon	1001966	1002100	.	-	.	Name=121350;gene_id=estExt_fgenesh5_pg.C_70146;ID=gvyHxqQGUOgZp8oP1HiUsUBUyE4.1480596393438.211
CHR_I	JGI	exon	1001696	1001902	.	-	.	Name=121350;gene_id=estExt_fgenesh5_pg.C_70146;ID=gvyHxqQGUOgZp8oP1HiUsUBUyE4.1480596393438.211
CHR_I	JGI	CDS	1007470	1007799	.	+	.	Name=60467;codon_start=1;gene_id=e_gw1.7.239.1;protein_id=60467;exon_id=60467.2;ID=gvyHxqQGUOgZp8oP1HiUsUBUyE4.1480596393438.212
CHR_I	JGI	CDS	1007886	1008848	.	+	.	Name=60467;codon_start=1;gene_id=e_gw1.7.239.1;protein_id=60467;exon_id=60467.2;ID=gvyHxqQGUOgZp8oP1HiUsUBUyE4.1480596393438.212
CHR_I	JGI	CDS	1004478	1006142	.	-	.	Name=60558;codon_start=1;gene_id=e_gw1.7.109.1;protein_id=60558;exon_id=60558.1
CHR_I	JGI	CDS	1002156	1002171	.	-	.	Name=121350;codon_start=1;gene_id=estExt_fgenesh5_pg.C_70146;protein_id=121350;exon_id=121350.1;ID=gvyHxqQGUOgZp8oP1HiUsUBUyE4.1480596393438.213
CHR_I	JGI	CDS	1001966	1002100	.	-	.	Name=121350;codon_start=1;gene_id=estExt_fgenesh5_pg.C_70146;protein_id=121350;exon_id=121350.1;ID=gvyHxqQGUOgZp8oP1HiUsUBUyE4.1480596393438.213
CHR_I	JGI	CDS	1001727	1001902	.	-	.	Name=121350;codon_start=1;gene_id=estExt_fgenesh5_pg.C_70146;protein_id=121350;exon_id=121350.1;ID=gvyHxqQGUOgZp8oP1HiUsUBUyE4.1480596393438.213
CHR_I	JGI	exon	1007470	1007799	.	+	.	Name=60467;gene_id=e_gw1.7.239.1;ID=gvyHxqQGUOgZp8oP1HiUsUBUyE4.1480596393438.214
CHR_I	JGI	exon	1007886	1008848	.	+	.	Name=60467;gene_id=e_gw1.7.239.1;ID=gvyHxqQGUOgZp8oP1HiUsUBUyE4.1480596393438.214
CHR_I	JGI	stop_codon	1009105	1009107	.	-	.	codon_start=1;gene_id=e_gw1.7.197.1
CHR_I	JGI	stop_codon	1008846	1008848	.	+	.	codon_start=1;gene_id=e_gw1.7.239.1
CHR_I	JGI	stop_codon	1004478	1004480	.	-	.	codon_start=1;gene_id=e_gw1.7.109.1
CHR_I	JGI	stop_codon	1001727	1001729	.	-	.	codon_start=1;gene_id=estExt_fgenesh5_pg.C_70146
CHR_I	JGI	exon	1004478	1006142	.	-	.	Name=60558;gene_id=e_gw1.7.109.1
CHR_I	JGI	CDS	1010135	1010817	.	-	.	Name=60177;codon_start=1;gene_id=e_gw1.7.197.1;protein_id=60177;exon_id=60177.1;ID=gvyHxqQGUOgZp8oP1HiUsUBUyE4.1480596393438.215
CHR_I	JGI	CDS	1009105	1010065	.	-	.	Name=60177;codon_start=1;gene_id=e_gw1.7.197.1;protein_id=60177;exon_id=60177.1;ID=gvyHxqQGUOgZp8oP1HiUsUBUyE4.1480596393438.215
CHR_I	JGI	exon	994721	995245	.	+	.	Name=59936;gene_id=e_gw1.7.452.1
CHR_I	JGI	CDS	994721	995245	.	+	.	Name=59936;codon_start=1;gene_id=e_gw1.7.452.1;protein_id=59936;exon_id=59936.1
CHR_I	JGI	start_codon	997277	997279	.	+	.	codon_start=1;gene_id=estExt_fgenesh5_pg.C_70147
CHR_I	JGI	start_codon	996230	996232	.	-	.	codon_start=1;gene_id=estExt_Genewise1.C_70256
CHR_I	JGI	start_codon	994721	994723	.	+	.	codon_start=1;gene_id=e_gw1.7.452.1
CHR_I	JGI	start_codon	992004	992006	.	-	.	codon_start=1;gene_id=fgenesh5_pg.C_scaffold_7000154
CHR_I	JGI	start_codon	989459	989461	.	+	.	codon_start=1;gene_id=estExt_fgenesh5_pg.C_70153
CHR_I	JGI	start_codon	988034	988036	.	+	.	codon_start=1;gene_id=fgenesh5_pg.C_scaffold_7000157
CHR_I	JGI	exon	997159	997361	.	+	.	Name=121351;gene_id=estExt_fgenesh5_pg.C_70147;ID=gvyHxqQGUOgZp8oP1HiUsUBUyE4.1480596393438.216
CHR_I	JGI	exon	997422	1000367	.	+	.	Name=121351;gene_id=estExt_fgenesh5_pg.C_70147;ID=gvyHxqQGUOgZp8oP1HiUsUBUyE4.1480596393438.216
CHR_I	JGI	exon	989434	990611	.	+	.	Name=121355;gene_id=estExt_fgenesh5_pg.C_70153
CHR_I	JGI	exon	990813	992006	.	-	.	Name=106353;gene_id=fgenesh5_pg.C_scaffold_7000154
CHR_I	JGI	exon	988034	988055	.	+	.	Name=106356;gene_id=fgenesh5_pg.C_scaffold_7000157;ID=gvyHxqQGUOgZp8oP1HiUsUBUyE4.1480596393438.217
CHR_I	JGI	exon	988127	988992	.	+	.	Name=106356;gene_id=fgenesh5_pg.C_scaffold_7000157;ID=gvyHxqQGUOgZp8oP1HiUsUBUyE4.1480596393438.217
CHR_I	JGI	CDS	997277	997361	.	+	.	Name=121351;codon_start=1;gene_id=estExt_fgenesh5_pg.C_70147;protein_id=121351;exon_id=121351.2;ID=gvyHxqQGUOgZp8oP1HiUsUBUyE4.1480596393438.218
CHR_I	JGI	CDS	997422	1000231	.	+	.	Name=121351;codon_start=1;gene_id=estExt_fgenesh5_pg.C_70147;protein_id=121351;exon_id=121351.2;ID=gvyHxqQGUOgZp8oP1HiUsUBUyE4.1480596393438.218
CHR_I	JGI	CDS	996213	996232	.	-	.	Name=47221;codon_start=1;gene_id=estExt_Genewise1.C_70256;protein_id=47221;exon_id=47221.1;ID=gvyHxqQGUOgZp8oP1HiUsUBUyE4.1480596393438.219
CHR_I	JGI	CDS	996104	996134	.	-	.	Name=47221;codon_start=1;gene_id=estExt_Genewise1.C_70256;protein_id=47221;exon_id=47221.1;ID=gvyHxqQGUOgZp8oP1HiUsUBUyE4.1480596393438.219
CHR_I	JGI	CDS	995996	996039	.	-	.	Name=47221;codon_start=1;gene_id=estExt_Genewise1.C_70256;protein_id=47221;exon_id=47221.1;ID=gvyHxqQGUOgZp8oP1HiUsUBUyE4.1480596393438.219
CHR_I	JGI	CDS	995881	995939	.	-	.	Name=47221;codon_start=1;gene_id=estExt_Genewise1.C_70256;protein_id=47221;exon_id=47221.1;ID=gvyHxqQGUOgZp8oP1HiUsUBUyE4.1480596393438.219
CHR_I	JGI	CDS	995776	995820	.	-	.	Name=47221;codon_start=1;gene_id=estExt_Genewise1.C_70256;protein_id=47221;exon_id=47221.1;ID=gvyHxqQGUOgZp8oP1HiUsUBUyE4.1480596393438.219
CHR_I	JGI	CDS	995653	995718	.	-	.	Name=47221;codon_start=1;gene_id=estExt_Genewise1.C_70256;protein_id=47221;exon_id=47221.1;ID=gvyHxqQGUOgZp8oP1HiUsUBUyE4.1480596393438.219
CHR_I	JGI	CDS	995396	995595	.	-	.	Name=47221;codon_start=1;gene_id=estExt_Genewise1.C_70256;protein_id=47221;exon_id=47221.1;ID=gvyHxqQGUOgZp8oP1HiUsUBUyE4.1480596393438.219
CHR_I	JGI	CDS	989459	990481	.	+	.	Name=121355;codon_start=1;gene_id=estExt_fgenesh5_pg.C_70153;protein_id=121355;exon_id=121355.1
CHR_I	JGI	exon	996213	996472	.	-	.	Name=47221;gene_id=estExt_Genewise1.C_70256;ID=gvyHxqQGUOgZp8oP1HiUsUBUyE4.1480596393438.220
CHR_I	JGI	exon	996104	996134	.	-	.	Name=47221;gene_id=estExt_Genewise1.C_70256;ID=gvyHxqQGUOgZp8oP1HiUsUBUyE4.1480596393438.220
CHR_I	JGI	exon	995996	996039	.	-	.	Name=47221;gene_id=estExt_Genewise1.C_70256;ID=gvyHxqQGUOgZp8oP1HiUsUBUyE4.1480596393438.220
CHR_I	JGI	exon	995881	995939	.	-	.	Name=47221;gene_id=estExt_Genewise1.C_70256;ID=gvyHxqQGUOgZp8oP1HiUsUBUyE4.1480596393438.220
CHR_I	JGI	exon	995776	995820	.	-	.	Name=47221;gene_id=estExt_Genewise1.C_70256;ID=gvyHxqQGUOgZp8oP1HiUsUBUyE4.1480596393438.220
CHR_I	JGI	exon	995653	995718	.	-	.	Name=47221;gene_id=estExt_Genewise1.C_70256;ID=gvyHxqQGUOgZp8oP1HiUsUBUyE4.1480596393438.220
CHR_I	JGI	exon	995286	995595	.	-	.	Name=47221;gene_id=estExt_Genewise1.C_70256;ID=gvyHxqQGUOgZp8oP1HiUsUBUyE4.1480596393438.220
CHR_I	JGI	stop_codon	1000229	1000231	.	+	.	codon_start=1;gene_id=estExt_fgenesh5_pg.C_70147
CHR_I	JGI	stop_codon	995396	995398	.	-	.	codon_start=1;gene_id=estExt_Genewise1.C_70256
CHR_I	JGI	stop_codon	995243	995245	.	+	.	codon_start=1;gene_id=e_gw1.7.452.1
CHR_I	JGI	stop_codon	990813	990815	.	-	.	codon_start=1;gene_id=fgenesh5_pg.C_scaffold_7000154
CHR_I	JGI	stop_codon	990479	990481	.	+	.	codon_start=1;gene_id=estExt_fgenesh5_pg.C_70153
CHR_I	JGI	stop_codon	988990	988992	.	+	.	codon_start=1;gene_id=fgenesh5_pg.C_scaffold_7000157
CHR_I	JGI	CDS	990813	992006	.	-	.	Name=106353;codon_start=1;gene_id=fgenesh5_pg.C_scaffold_7000154;protein_id=106353;exon_id=106353.1
CHR_I	JGI	CDS	988034	988055	.	+	.	Name=106356;codon_start=1;gene_id=fgenesh5_pg.C_scaffold_7000157;protein_id=106356;exon_id=106356.2;ID=gvyHxqQGUOgZp8oP1HiUsUBUyE4.1480596393438.221
CHR_I	JGI	CDS	988127	988992	.	+	.	Name=106356;codon_start=1;gene_id=fgenesh5_pg.C_scaffold_7000157;protein_id=106356;exon_id=106356.2;ID=gvyHxqQGUOgZp8oP1HiUsUBUyE4.1480596393438.221
CHR_I	JGI	CDS	983774	983821	.	+	.	Name=34079;codon_start=1;gene_id=gw1.7.504.1;protein_id=34079;exon_id=34079.3;ID=gvyHxqQGUOgZp8oP1HiUsUBUyE4.1480596393438.222
CHR_I	JGI	CDS	983897	983957	.	+	.	Name=34079;codon_start=1;gene_id=gw1.7.504.1;protein_id=34079;exon_id=34079.3;ID=gvyHxqQGUOgZp8oP1HiUsUBUyE4.1480596393438.222
CHR_I	JGI	CDS	984077	984309	.	+	.	Name=34079;codon_start=1;gene_id=gw1.7.504.1;protein_id=34079;exon_id=34079.3;ID=gvyHxqQGUOgZp8oP1HiUsUBUyE4.1480596393438.222
CHR_I	JGI	start_codon	986640	986642	.	-	.	codon_start=1;gene_id=fgenesh5_pg.C_scaffold_7000158
CHR_I	JGI	start_codon	983774	983776	.	+	.	codon_start=1;gene_id=gw1.7.504.1
CHR_I	JGI	start_codon	981862	981864	.	+	.	codon_start=1;gene_id=e_gw1.7.693.1
CHR_I	JGI	start_codon	981181	981183	.	-	.	codon_start=1;gene_id=e_gw1.7.84.1
CHR_I	JGI	start_codon	978223	978225	.	-	.	codon_start=1;gene_id=fgenesh5_pg.C_scaffold_7000163
CHR_I	JGI	start_codon	973750	973752	.	-	.	codon_start=1;gene_id=e_gw1.7.479.1
CHR_I	JGI	CDS	975292	978225	.	-	.	Name=106362;codon_start=1;gene_id=fgenesh5_pg.C_scaffold_7000163;protein_id=106362;exon_id=106362.1
CHR_I	JGI	CDS	980953	981183	.	-	.	Name=60250;codon_start=1;gene_id=e_gw1.7.84.1;protein_id=60250;exon_id=60250.1;ID=gvyHxqQGUOgZp8oP1HiUsUBUyE4.1480596393438.223
CHR_I	JGI	CDS	979738	980883	.	-	.	Name=60250;codon_start=1;gene_id=e_gw1.7.84.1;protein_id=60250;exon_id=60250.1;ID=gvyHxqQGUOgZp8oP1HiUsUBUyE4.1480596393438.223
CHR_I	JGI	CDS	978659	979681	.	-	.	Name=60250;codon_start=1;gene_id=e_gw1.7.84.1;protein_id=60250;exon_id=60250.1;ID=gvyHxqQGUOgZp8oP1HiUsUBUyE4.1480596393438.223
CHR_I	JGI	CDS	981862	983397	.	+	.	Name=60338;codon_start=1;gene_id=e_gw1.7.693.1;protein_id=60338;exon_id=60338.1
CHR_I	JGI	exon	969913	972600	.	+	.	Name=121359;gene_id=estExt_fgenesh5_pg.C_70164;ID=gvyHxqQGUOgZp8oP1HiUsUBUyE4.1480596393438.224
CHR_I	JGI	exon	972675	972880	.	+	.	Name=121359;gene_id=estExt_fgenesh5_pg.C_70164;ID=gvyHxqQGUOgZp8oP1HiUsUBUyE4.1480596393438.224
CHR_I	JGI	exon	983774	983821	.	+	.	Name=34079;gene_id=gw1.7.504.1;ID=gvyHxqQGUOgZp8oP1HiUsUBUyE4.1480596393438.225
CHR_I	JGI	exon	983897	983957	.	+	.	Name=34079;gene_id=gw1.7.504.1;ID=gvyHxqQGUOgZp8oP1HiUsUBUyE4.1480596393438.225
CHR_I	JGI	exon	984077	984309	.	+	.	Name=34079;gene_id=gw1.7.504.1;ID=gvyHxqQGUOgZp8oP1HiUsUBUyE4.1480596393438.225
CHR_I	JGI	exon	973506	973752	.	-	.	Name=59987;gene_id=e_gw1.7.479.1;ID=gvyHxqQGUOgZp8oP1HiUsUBUyE4.1480596393438.226
CHR_I	JGI	exon	973163	973416	.	-	.	Name=59987;gene_id=e_gw1.7.479.1;ID=gvyHxqQGUOgZp8oP1HiUsUBUyE4.1480596393438.226
CHR_I	JGI	exon	980953	981183	.	-	.	Name=60250;gene_id=e_gw1.7.84.1;ID=gvyHxqQGUOgZp8oP1HiUsUBUyE4.1480596393438.227
CHR_I	JGI	exon	979738	980883	.	-	.	Name=60250;gene_id=e_gw1.7.84.1;ID=gvyHxqQGUOgZp8oP1HiUsUBUyE4.1480596393438.227
CHR_I	JGI	exon	978659	979681	.	-	.	Name=60250;gene_id=e_gw1.7.84.1;ID=gvyHxqQGUOgZp8oP1HiUsUBUyE4.1480596393438.227
CHR_I	JGI	exon	984732	986642	.	-	.	Name=106357;gene_id=fgenesh5_pg.C_scaffold_7000158
CHR_I	JGI	CDS	984732	986642	.	-	.	Name=106357;codon_start=1;gene_id=fgenesh5_pg.C_scaffold_7000158;protein_id=106357;exon_id=106357.1
CHR_I	JGI	exon	975292	978225	.	-	.	Name=106362;gene_id=fgenesh5_pg.C_scaffold_7000163
CHR_I	JGI	CDS	973506	973752	.	-	.	Name=59987;codon_start=1;gene_id=e_gw1.7.479.1;protein_id=59987;exon_id=59987.1;ID=gvyHxqQGUOgZp8oP1HiUsUBUyE4.1480596393438.228
CHR_I	JGI	CDS	973163	973416	.	-	.	Name=59987;codon_start=1;gene_id=e_gw1.7.479.1;protein_id=59987;exon_id=59987.1;ID=gvyHxqQGUOgZp8oP1HiUsUBUyE4.1480596393438.228
CHR_I	JGI	CDS	969982	972600	.	+	.	Name=121359;codon_start=1;gene_id=estExt_fgenesh5_pg.C_70164;protein_id=121359;exon_id=121359.2;ID=gvyHxqQGUOgZp8oP1HiUsUBUyE4.1480596393438.229
CHR_I	JGI	CDS	972675	972776	.	+	.	Name=121359;codon_start=1;gene_id=estExt_fgenesh5_pg.C_70164;protein_id=121359;exon_id=121359.2;ID=gvyHxqQGUOgZp8oP1HiUsUBUyE4.1480596393438.229
CHR_I	JGI	stop_codon	984732	984734	.	-	.	codon_start=1;gene_id=fgenesh5_pg.C_scaffold_7000158
CHR_I	JGI	stop_codon	983395	983397	.	+	.	codon_start=1;gene_id=e_gw1.7.693.1
CHR_I	JGI	stop_codon	978659	978661	.	-	.	codon_start=1;gene_id=e_gw1.7.84.1
CHR_I	JGI	stop_codon	975292	975294	.	-	.	codon_start=1;gene_id=fgenesh5_pg.C_scaffold_7000163
CHR_I	JGI	stop_codon	973163	973165	.	-	.	codon_start=1;gene_id=e_gw1.7.479.1
CHR_I	JGI	stop_codon	972774	972776	.	+	.	codon_start=1;gene_id=estExt_fgenesh5_pg.C_70164
CHR_I	JGI	exon	981862	983397	.	+	.	Name=60338;gene_id=e_gw1.7.693.1
CHR_I	JGI	exon	965069	965228	.	-	.	Name=37665;gene_id=gw1.7.636.1;ID=gvyHxqQGUOgZp8oP1HiUsUBUyE4.1480596393438.230
CHR_I	JGI	exon	964711	964870	.	-	.	Name=37665;gene_id=gw1.7.636.1;ID=gvyHxqQGUOgZp8oP1HiUsUBUyE4.1480596393438.230
CHR_I	JGI	exon	964153	964652	.	-	.	Name=37665;gene_id=gw1.7.636.1;ID=gvyHxqQGUOgZp8oP1HiUsUBUyE4.1480596393438.230
CHR_I	JGI	exon	963497	964095	.	-	.	Name=37665;gene_id=gw1.7.636.1;ID=gvyHxqQGUOgZp8oP1HiUsUBUyE4.1480596393438.230
CHR_I	JGI	exon	961577	961654	.	-	.	Name=37665;gene_id=gw1.7.636.1;ID=gvyHxqQGUOgZp8oP1HiUsUBUyE4.1480596393438.230
CHR_I	JGI	CDS	958152	958435	.	+	.	Name=121362;codon_start=1;gene_id=estExt_fgenesh5_pg.C_70168;protein_id=121362;exon_id=121362.2;ID=gvyHxqQGUOgZp8oP1HiUsUBUyE4.1480596393438.231
CHR_I	JGI	CDS	958494	959127	.	+	.	Name=121362;codon_start=1;gene_id=estExt_fgenesh5_pg.C_70168;protein_id=121362;exon_id=121362.2;ID=gvyHxqQGUOgZp8oP1HiUsUBUyE4.1480596393438.231
CHR_I	JGI	start_codon	969982	969984	.	+	.	codon_start=1;gene_id=estExt_fgenesh5_pg.C_70164
CHR_I	JGI	start_codon	965226	965228	.	-	.	codon_start=1;gene_id=gw1.7.636.1
CHR_I	JGI	start_codon	958152	958154	.	+	.	codon_start=1;gene_id=estExt_fgenesh5_pg.C_70168
CHR_I	JGI	stop_codon	959125	959127	.	+	.	codon_start=1;gene_id=estExt_fgenesh5_pg.C_70168
CHR_I	JGI	CDS	965069	965228	.	-	.	Name=37665;codon_start=1;gene_id=gw1.7.636.1;protein_id=37665;exon_id=37665.1;ID=gvyHxqQGUOgZp8oP1HiUsUBUyE4.1480596393469.232
CHR_I	JGI	CDS	964711	964870	.	-	.	Name=37665;codon_start=1;gene_id=gw1.7.636.1;protein_id=37665;exon_id=37665.1;ID=gvyHxqQGUOgZp8oP1HiUsUBUyE4.1480596393469.232
CHR_I	JGI	CDS	964153	964652	.	-	.	Name=37665;codon_start=1;gene_id=gw1.7.636.1;protein_id=37665;exon_id=37665.1;ID=gvyHxqQGUOgZp8oP1HiUsUBUyE4.1480596393469.232
CHR_I	JGI	CDS	963497	964095	.	-	.	Name=37665;codon_start=1;gene_id=gw1.7.636.1;protein_id=37665;exon_id=37665.1;ID=gvyHxqQGUOgZp8oP1HiUsUBUyE4.1480596393469.232
CHR_I	JGI	CDS	961577	961654	.	-	.	Name=37665;codon_start=1;gene_id=gw1.7.636.1;protein_id=37665;exon_id=37665.1;ID=gvyHxqQGUOgZp8oP1HiUsUBUyE4.1480596393469.232
CHR_I	JGI	exon	958152	958435	.	+	.	Name=121362;gene_id=estExt_fgenesh5_pg.C_70168;ID=gvyHxqQGUOgZp8oP1HiUsUBUyE4.1480596393469.233
CHR_I	JGI	exon	958494	959229	.	+	.	Name=121362;gene_id=estExt_fgenesh5_pg.C_70168;ID=gvyHxqQGUOgZp8oP1HiUsUBUyE4.1480596393469.233
CHR_I	JGI	exon	947464	947663	.	+	.	Name=3501;gene_id=fgenesh1_pm.C_scaffold_7000079;ID=gvyHxqQGUOgZp8oP1HiUsUBUyE4.1480596393469.234
CHR_I	JGI	exon	947778	949251	.	+	.	Name=3501;gene_id=fgenesh1_pm.C_scaffold_7000079;ID=gvyHxqQGUOgZp8oP1HiUsUBUyE4.1480596393469.234
CHR_I	JGI	exon	946715	946758	.	-	.	Name=59862;gene_id=e_gw1.7.419.1;ID=gvyHxqQGUOgZp8oP1HiUsUBUyE4.1480596393469.235
CHR_I	JGI	exon	945947	946649	.	-	.	Name=59862;gene_id=e_gw1.7.419.1;ID=gvyHxqQGUOgZp8oP1HiUsUBUyE4.1480596393469.235
CHR_I	JGI	CDS	943756	944194	.	+	.	Name=121363;codon_start=1;gene_id=estExt_fgenesh5_pg.C_70175;protein_id=121363;exon_id=121363.3;ID=gvyHxqQGUOgZp8oP1HiUsUBUyE4.1480596393469.236
CHR_I	JGI	CDS	944273	944571	.	+	.	Name=121363;codon_start=1;gene_id=estExt_fgenesh5_pg.C_70175;protein_id=121363;exon_id=121363.3;ID=gvyHxqQGUOgZp8oP1HiUsUBUyE4.1480596393469.236
CHR_I	JGI	CDS	944629	945405	.	+	.	Name=121363;codon_start=1;gene_id=estExt_fgenesh5_pg.C_70175;protein_id=121363;exon_id=121363.3;ID=gvyHxqQGUOgZp8oP1HiUsUBUyE4.1480596393469.236
CHR_I	JGI	exon	957670	957682	.	-	.	Name=106370;gene_id=fgenesh5_pg.C_scaffold_7000171;ID=gvyHxqQGUOgZp8oP1HiUsUBUyE4.1480596393469.237
CHR_I	JGI	exon	957070	957587	.	-	.	Name=106370;gene_id=fgenesh5_pg.C_scaffold_7000171;ID=gvyHxqQGUOgZp8oP1HiUsUBUyE4.1480596393469.237
CHR_I	JGI	start_codon	957680	957682	.	-	.	codon_start=1;gene_id=fgenesh5_pg.C_scaffold_7000171
CHR_I	JGI	start_codon	955439	955441	.	-	.	codon_start=1;gene_id=fgenesh5_pg.C_scaffold_7000172
CHR_I	JGI	start_codon	952443	952445	.	+	.	codon_start=1;gene_id=e_gw1.7.269.1
CHR_I	JGI	start_codon	947464	947466	.	+	.	codon_start=1;gene_id=fgenesh1_pm.C_scaffold_7000079
CHR_I	JGI	start_codon	946756	946758	.	-	.	codon_start=1;gene_id=e_gw1.7.419.1
CHR_I	JGI	exon	955261	955441	.	-	.	Name=106371;gene_id=fgenesh5_pg.C_scaffold_7000172;ID=gvyHxqQGUOgZp8oP1HiUsUBUyE4.1480596393469.238
CHR_I	JGI	exon	955127	955195	.	-	.	Name=106371;gene_id=fgenesh5_pg.C_scaffold_7000172;ID=gvyHxqQGUOgZp8oP1HiUsUBUyE4.1480596393469.238
CHR_I	JGI	exon	954492	955030	.	-	.	Name=106371;gene_id=fgenesh5_pg.C_scaffold_7000172;ID=gvyHxqQGUOgZp8oP1HiUsUBUyE4.1480596393469.238
CHR_I	JGI	CDS	952443	952466	.	+	.	Name=60123;codon_start=1;gene_id=e_gw1.7.269.1;protein_id=60123;exon_id=60123.2;ID=gvyHxqQGUOgZp8oP1HiUsUBUyE4.1480596393469.239
CHR_I	JGI	CDS	952648	953832	.	+	.	Name=60123;codon_start=1;gene_id=e_gw1.7.269.1;protein_id=60123;exon_id=60123.2;ID=gvyHxqQGUOgZp8oP1HiUsUBUyE4.1480596393469.239
CHR_I	JGI	CDS	946715	946758	.	-	.	Name=59862;codon_start=1;gene_id=e_gw1.7.419.1;protein_id=59862;exon_id=59862.1;ID=gvyHxqQGUOgZp8oP1HiUsUBUyE4.1480596393469.240
CHR_I	JGI	CDS	945947	946649	.	-	.	Name=59862;codon_start=1;gene_id=e_gw1.7.419.1;protein_id=59862;exon_id=59862.1;ID=gvyHxqQGUOgZp8oP1HiUsUBUyE4.1480596393469.240
CHR_I	JGI	exon	952443	952466	.	+	.	Name=60123;gene_id=e_gw1.7.269.1;ID=gvyHxqQGUOgZp8oP1HiUsUBUyE4.1480596393469.241
CHR_I	JGI	exon	952648	953832	.	+	.	Name=60123;gene_id=e_gw1.7.269.1;ID=gvyHxqQGUOgZp8oP1HiUsUBUyE4.1480596393469.241
CHR_I	JGI	CDS	957670	957682	.	-	.	Name=106370;codon_start=1;gene_id=fgenesh5_pg.C_scaffold_7000171;protein_id=106370;exon_id=106370.1;ID=gvyHxqQGUOgZp8oP1HiUsUBUyE4.1480596393469.242
CHR_I	JGI	CDS	957070	957587	.	-	.	Name=106370;codon_start=1;gene_id=fgenesh5_pg.C_scaffold_7000171;protein_id=106370;exon_id=106370.1;ID=gvyHxqQGUOgZp8oP1HiUsUBUyE4.1480596393469.242
CHR_I	JGI	CDS	955261	955441	.	-	.	Name=106371;codon_start=1;gene_id=fgenesh5_pg.C_scaffold_7000172;protein_id=106371;exon_id=106371.1;ID=gvyHxqQGUOgZp8oP1HiUsUBUyE4.1480596393469.243
CHR_I	JGI	CDS	955127	955195	.	-	.	Name=106371;codon_start=1;gene_id=fgenesh5_pg.C_scaffold_7000172;protein_id=106371;exon_id=106371.1;ID=gvyHxqQGUOgZp8oP1HiUsUBUyE4.1480596393469.243
CHR_I	JGI	CDS	954492	955030	.	-	.	Name=106371;codon_start=1;gene_id=fgenesh5_pg.C_scaffold_7000172;protein_id=106371;exon_id=106371.1;ID=gvyHxqQGUOgZp8oP1HiUsUBUyE4.1480596393469.243
CHR_I	JGI	CDS	947464	947663	.	+	.	Name=3501;codon_start=1;gene_id=fgenesh1_pm.C_scaffold_7000079;protein_id=3501;exon_id=3501.2;ID=gvyHxqQGUOgZp8oP1HiUsUBUyE4.1480596393469.244
CHR_I	JGI	CDS	947778	949251	.	+	.	Name=3501;codon_start=1;gene_id=fgenesh1_pm.C_scaffold_7000079;protein_id=3501;exon_id=3501.2;ID=gvyHxqQGUOgZp8oP1HiUsUBUyE4.1480596393469.244
CHR_I	JGI	stop_codon	957070	957072	.	-	.	codon_start=1;gene_id=fgenesh5_pg.C_scaffold_7000171
CHR_I	JGI	stop_codon	954492	954494	.	-	.	codon_start=1;gene_id=fgenesh5_pg.C_scaffold_7000172
CHR_I	JGI	stop_codon	953830	953832	.	+	.	codon_start=1;gene_id=e_gw1.7.269.1
CHR_I	JGI	stop_codon	949249	949251	.	+	.	codon_start=1;gene_id=fgenesh1_pm.C_scaffold_7000079
CHR_I	JGI	stop_codon	945947	945949	.	-	.	codon_start=1;gene_id=e_gw1.7.419.1
CHR_I	JGI	stop_codon	945403	945405	.	+	.	codon_start=1;gene_id=estExt_fgenesh5_pg.C_70175
CHR_I	JGI	exon	943560	944194	.	+	.	Name=121363;gene_id=estExt_fgenesh5_pg.C_70175;ID=gvyHxqQGUOgZp8oP1HiUsUBUyE4.1480596393469.245
CHR_I	JGI	exon	944273	944571	.	+	.	Name=121363;gene_id=estExt_fgenesh5_pg.C_70175;ID=gvyHxqQGUOgZp8oP1HiUsUBUyE4.1480596393469.245
CHR_I	JGI	exon	944629	945405	.	+	.	Name=121363;gene_id=estExt_fgenesh5_pg.C_70175;ID=gvyHxqQGUOgZp8oP1HiUsUBUyE4.1480596393469.245
CHR_I	JGI	exon	936385	939635	.	-	.	Name=77084;gene_id=estExt_GeneWisePlus.C_70294;ID=gvyHxqQGUOgZp8oP1HiUsUBUyE4.1480596393469.246
CHR_I	JGI	exon	935959	936316	.	-	.	Name=77084;gene_id=estExt_GeneWisePlus.C_70294;ID=gvyHxqQGUOgZp8oP1HiUsUBUyE4.1480596393469.246
CHR_I	JGI	start_codon	943756	943758	.	+	.	codon_start=1;gene_id=estExt_fgenesh5_pg.C_70175
CHR_I	JGI	start_codon	939633	939635	.	-	.	codon_start=1;gene_id=estExt_GeneWisePlus.C_70294
CHR_I	JGI	start_codon	934093	934095	.	-	.	codon_start=1;gene_id=fgenesh5_pg.C_scaffold_7000179
CHR_I	JGI	CDS	930102	930389	.	-	.	Name=33894;codon_start=1;gene_id=gw1.7.489.1;protein_id=33894;exon_id=33894.1
CHR_I	JGI	exon	930102	930389	.	-	.	Name=33894;gene_id=gw1.7.489.1
CHR_I	JGI	exon	933929	934095	.	-	.	Name=106378;gene_id=fgenesh5_pg.C_scaffold_7000179;ID=gvyHxqQGUOgZp8oP1HiUsUBUyE4.1480596393469.247
CHR_I	JGI	exon	933079	933862	.	-	.	Name=106378;gene_id=fgenesh5_pg.C_scaffold_7000179;ID=gvyHxqQGUOgZp8oP1HiUsUBUyE4.1480596393469.247
CHR_I	JGI	CDS	936385	939635	.	-	.	Name=77084;codon_start=1;gene_id=estExt_GeneWisePlus.C_70294;protein_id=77084;exon_id=77084.1;ID=gvyHxqQGUOgZp8oP1HiUsUBUyE4.1480596393469.248
CHR_I	JGI	CDS	936277	936316	.	-	.	Name=77084;codon_start=1;gene_id=estExt_GeneWisePlus.C_70294;protein_id=77084;exon_id=77084.1;ID=gvyHxqQGUOgZp8oP1HiUsUBUyE4.1480596393469.248
CHR_I	JGI	stop_codon	936277	936279	.	-	.	codon_start=1;gene_id=estExt_GeneWisePlus.C_70294
CHR_I	JGI	stop_codon	933079	933081	.	-	.	codon_start=1;gene_id=fgenesh5_pg.C_scaffold_7000179
CHR_I	JGI	CDS	933929	934095	.	-	.	Name=106378;codon_start=1;gene_id=fgenesh5_pg.C_scaffold_7000179;protein_id=106378;exon_id=106378.1;ID=gvyHxqQGUOgZp8oP1HiUsUBUyE4.1480596393469.249
CHR_I	JGI	CDS	933079	933862	.	-	.	Name=106378;codon_start=1;gene_id=fgenesh5_pg.C_scaffold_7000179;protein_id=106378;exon_id=106378.1;ID=gvyHxqQGUOgZp8oP1HiUsUBUyE4.1480596393469.249
CHR_I	JGI	exon	914113	914612	.	+	.	Name=121367;gene_id=estExt_fgenesh5_pg.C_70183;ID=gvyHxqQGUOgZp8oP1HiUsUBUyE4.1480596393469.250
CHR_I	JGI	exon	914789	914825	.	+	.	Name=121367;gene_id=estExt_fgenesh5_pg.C_70183;ID=gvyHxqQGUOgZp8oP1HiUsUBUyE4.1480596393469.250
CHR_I	JGI	exon	914886	914907	.	+	.	Name=121367;gene_id=estExt_fgenesh5_pg.C_70183;ID=gvyHxqQGUOgZp8oP1HiUsUBUyE4.1480596393469.250
CHR_I	JGI	exon	914966	915014	.	+	.	Name=121367;gene_id=estExt_fgenesh5_pg.C_70183;ID=gvyHxqQGUOgZp8oP1HiUsUBUyE4.1480596393469.250
CHR_I	JGI	exon	915076	915160	.	+	.	Name=121367;gene_id=estExt_fgenesh5_pg.C_70183;ID=gvyHxqQGUOgZp8oP1HiUsUBUyE4.1480596393469.250
CHR_I	JGI	exon	915252	916816	.	+	.	Name=121367;gene_id=estExt_fgenesh5_pg.C_70183;ID=gvyHxqQGUOgZp8oP1HiUsUBUyE4.1480596393469.250
CHR_I	JGI	exon	916891	917157	.	+	.	Name=121367;gene_id=estExt_fgenesh5_pg.C_70183;ID=gvyHxqQGUOgZp8oP1HiUsUBUyE4.1480596393469.250
CHR_I	JGI	exon	919315	920492	.	-	.	Name=3508;gene_id=fgenesh1_pm.C_scaffold_7000086;ID=gvyHxqQGUOgZp8oP1HiUsUBUyE4.1480596393469.251
CHR_I	JGI	exon	919076	919247	.	-	.	Name=3508;gene_id=fgenesh1_pm.C_scaffold_7000086;ID=gvyHxqQGUOgZp8oP1HiUsUBUyE4.1480596393469.251
CHR_I	JGI	exon	917406	918269	.	+	.	Name=31812;gene_id=gw1.7.397.1
CHR_I	JGI	exon	927671	927829	.	-	.	Name=3506;gene_id=fgenesh1_pm.C_scaffold_7000084;ID=gvyHxqQGUOgZp8oP1HiUsUBUyE4.1480596393469.252
CHR_I	JGI	exon	927478	927591	.	-	.	Name=3506;gene_id=fgenesh1_pm.C_scaffold_7000084;ID=gvyHxqQGUOgZp8oP1HiUsUBUyE4.1480596393469.252
CHR_I	JGI	exon	927389	927405	.	-	.	Name=3506;gene_id=fgenesh1_pm.C_scaffold_7000084;ID=gvyHxqQGUOgZp8oP1HiUsUBUyE4.1480596393469.252
CHR_I	JGI	exon	927169	927319	.	-	.	Name=3506;gene_id=fgenesh1_pm.C_scaffold_7000084;ID=gvyHxqQGUOgZp8oP1HiUsUBUyE4.1480596393469.252
CHR_I	JGI	exon	926508	927104	.	-	.	Name=3506;gene_id=fgenesh1_pm.C_scaffold_7000084;ID=gvyHxqQGUOgZp8oP1HiUsUBUyE4.1480596393469.252
CHR_I	JGI	exon	922961	923366	.	+	.	Name=77086;gene_id=estExt_GeneWisePlus.C_70306;ID=gvyHxqQGUOgZp8oP1HiUsUBUyE4.1480596393469.253
CHR_I	JGI	exon	923428	923505	.	+	.	Name=77086;gene_id=estExt_GeneWisePlus.C_70306;ID=gvyHxqQGUOgZp8oP1HiUsUBUyE4.1480596393469.253
CHR_I	JGI	exon	923542	924044	.	+	.	Name=77086;gene_id=estExt_GeneWisePlus.C_70306;ID=gvyHxqQGUOgZp8oP1HiUsUBUyE4.1480596393469.253
CHR_I	JGI	exon	924100	924220	.	+	.	Name=77086;gene_id=estExt_GeneWisePlus.C_70306;ID=gvyHxqQGUOgZp8oP1HiUsUBUyE4.1480596393469.253
CHR_I	JGI	exon	924504	925712	.	+	.	Name=77086;gene_id=estExt_GeneWisePlus.C_70306;ID=gvyHxqQGUOgZp8oP1HiUsUBUyE4.1480596393469.253
CHR_I	JGI	exon	925881	926426	.	+	.	Name=77086;gene_id=estExt_GeneWisePlus.C_70306;ID=gvyHxqQGUOgZp8oP1HiUsUBUyE4.1480596393469.253
CHR_I	JGI	start_codon	927827	927829	.	-	.	codon_start=1;gene_id=fgenesh1_pm.C_scaffold_7000084
CHR_I	JGI	start_codon	923031	923033	.	+	.	codon_start=1;gene_id=estExt_GeneWisePlus.C_70306
CHR_I	JGI	start_codon	920490	920492	.	-	.	codon_start=1;gene_id=fgenesh1_pm.C_scaffold_7000086
CHR_I	JGI	start_codon	917406	917408	.	+	.	codon_start=1;gene_id=gw1.7.397.1
CHR_I	JGI	CDS	914130	914612	.	+	.	Name=121367;codon_start=1;gene_id=estExt_fgenesh5_pg.C_70183;protein_id=121367;exon_id=121367.7;ID=gvyHxqQGUOgZp8oP1HiUsUBUyE4.1480596393469.254
CHR_I	JGI	CDS	914789	914825	.	+	.	Name=121367;codon_start=1;gene_id=estExt_fgenesh5_pg.C_70183;protein_id=121367;exon_id=121367.7;ID=gvyHxqQGUOgZp8oP1HiUsUBUyE4.1480596393469.254
CHR_I	JGI	CDS	914886	914907	.	+	.	Name=121367;codon_start=1;gene_id=estExt_fgenesh5_pg.C_70183;protein_id=121367;exon_id=121367.7;ID=gvyHxqQGUOgZp8oP1HiUsUBUyE4.1480596393469.254
CHR_I	JGI	CDS	914966	915014	.	+	.	Name=121367;codon_start=1;gene_id=estExt_fgenesh5_pg.C_70183;protein_id=121367;exon_id=121367.7;ID=gvyHxqQGUOgZp8oP1HiUsUBUyE4.1480596393469.254
CHR_I	JGI	CDS	915076	915160	.	+	.	Name=121367;codon_start=1;gene_id=estExt_fgenesh5_pg.C_70183;protein_id=121367;exon_id=121367.7;ID=gvyHxqQGUOgZp8oP1HiUsUBUyE4.1480596393469.254
CHR_I	JGI	CDS	915252	916816	.	+	.	Name=121367;codon_start=1;gene_id=estExt_fgenesh5_pg.C_70183;protein_id=121367;exon_id=121367.7;ID=gvyHxqQGUOgZp8oP1HiUsUBUyE4.1480596393469.254
CHR_I	JGI	CDS	916891	916947	.	+	.	Name=121367;codon_start=1;gene_id=estExt_fgenesh5_pg.C_70183;protein_id=121367;exon_id=121367.7;ID=gvyHxqQGUOgZp8oP1HiUsUBUyE4.1480596393469.254
CHR_I	JGI	CDS	923031	923366	.	+	.	Name=77086;codon_start=1;gene_id=estExt_GeneWisePlus.C_70306;protein_id=77086;exon_id=77086.6;ID=gvyHxqQGUOgZp8oP1HiUsUBUyE4.1480596393469.255
CHR_I	JGI	CDS	923428	923505	.	+	.	Name=77086;codon_start=1;gene_id=estExt_GeneWisePlus.C_70306;protein_id=77086;exon_id=77086.6;ID=gvyHxqQGUOgZp8oP1HiUsUBUyE4.1480596393469.255
CHR_I	JGI	CDS	923542	924044	.	+	.	Name=77086;codon_start=1;gene_id=estExt_GeneWisePlus.C_70306;protein_id=77086;exon_id=77086.6;ID=gvyHxqQGUOgZp8oP1HiUsUBUyE4.1480596393469.255
CHR_I	JGI	CDS	924100	924220	.	+	.	Name=77086;codon_start=1;gene_id=estExt_GeneWisePlus.C_70306;protein_id=77086;exon_id=77086.6;ID=gvyHxqQGUOgZp8oP1HiUsUBUyE4.1480596393469.255
CHR_I	JGI	CDS	924504	925712	.	+	.	Name=77086;codon_start=1;gene_id=estExt_GeneWisePlus.C_70306;protein_id=77086;exon_id=77086.6;ID=gvyHxqQGUOgZp8oP1HiUsUBUyE4.1480596393469.255
CHR_I	JGI	CDS	925881	926426	.	+	.	Name=77086;codon_start=1;gene_id=estExt_GeneWisePlus.C_70306;protein_id=77086;exon_id=77086.6;ID=gvyHxqQGUOgZp8oP1HiUsUBUyE4.1480596393469.255
CHR_I	JGI	stop_codon	926508	926510	.	-	.	codon_start=1;gene_id=fgenesh1_pm.C_scaffold_7000084
CHR_I	JGI	stop_codon	926424	926426	.	+	.	codon_start=1;gene_id=estExt_GeneWisePlus.C_70306
CHR_I	JGI	stop_codon	919076	919078	.	-	.	codon_start=1;gene_id=fgenesh1_pm.C_scaffold_7000086
CHR_I	JGI	stop_codon	916945	916947	.	+	.	codon_start=1;gene_id=estExt_fgenesh5_pg.C_70183
CHR_I	JGI	CDS	919315	920492	.	-	.	Name=3508;codon_start=1;gene_id=fgenesh1_pm.C_scaffold_7000086;protein_id=3508;exon_id=3508.1;ID=gvyHxqQGUOgZp8oP1HiUsUBUyE4.1480596393469.256
CHR_I	JGI	CDS	919076	919247	.	-	.	Name=3508;codon_start=1;gene_id=fgenesh1_pm.C_scaffold_7000086;protein_id=3508;exon_id=3508.1;ID=gvyHxqQGUOgZp8oP1HiUsUBUyE4.1480596393469.256
CHR_I	JGI	CDS	927671	927829	.	-	.	Name=3506;codon_start=1;gene_id=fgenesh1_pm.C_scaffold_7000084;protein_id=3506;exon_id=3506.1;ID=gvyHxqQGUOgZp8oP1HiUsUBUyE4.1480596393469.257
CHR_I	JGI	CDS	927478	927591	.	-	.	Name=3506;codon_start=1;gene_id=fgenesh1_pm.C_scaffold_7000084;protein_id=3506;exon_id=3506.1;ID=gvyHxqQGUOgZp8oP1HiUsUBUyE4.1480596393469.257
CHR_I	JGI	CDS	927389	927405	.	-	.	Name=3506;codon_start=1;gene_id=fgenesh1_pm.C_scaffold_7000084;protein_id=3506;exon_id=3506.1;ID=gvyHxqQGUOgZp8oP1HiUsUBUyE4.1480596393469.257
CHR_I	JGI	CDS	927169	927319	.	-	.	Name=3506;codon_start=1;gene_id=fgenesh1_pm.C_scaffold_7000084;protein_id=3506;exon_id=3506.1;ID=gvyHxqQGUOgZp8oP1HiUsUBUyE4.1480596393469.257
CHR_I	JGI	CDS	926508	927104	.	-	.	Name=3506;codon_start=1;gene_id=fgenesh1_pm.C_scaffold_7000084;protein_id=3506;exon_id=3506.1;ID=gvyHxqQGUOgZp8oP1HiUsUBUyE4.1480596393469.257
CHR_I	JGI	CDS	917406	918269	.	+	.	Name=31812;codon_start=1;gene_id=gw1.7.397.1;protein_id=31812;exon_id=31812.1
CHR_I	JGI	CDS	911164	911349	.	+	.	Name=77093;codon_start=1;gene_id=estExt_GeneWisePlus.C_70315;protein_id=77093;exon_id=77093.5;ID=gvyHxqQGUOgZp8oP1HiUsUBUyE4.1480596393469.258
CHR_I	JGI	CDS	911411	911497	.	+	.	Name=77093;codon_start=1;gene_id=estExt_GeneWisePlus.C_70315;protein_id=77093;exon_id=77093.5;ID=gvyHxqQGUOgZp8oP1HiUsUBUyE4.1480596393469.258
CHR_I	JGI	CDS	911570	911874	.	+	.	Name=77093;codon_start=1;gene_id=estExt_GeneWisePlus.C_70315;protein_id=77093;exon_id=77093.5;ID=gvyHxqQGUOgZp8oP1HiUsUBUyE4.1480596393469.258
CHR_I	JGI	CDS	911945	912156	.	+	.	Name=77093;codon_start=1;gene_id=estExt_GeneWisePlus.C_70315;protein_id=77093;exon_id=77093.5;ID=gvyHxqQGUOgZp8oP1HiUsUBUyE4.1480596393469.258
CHR_I	JGI	CDS	912239	913410	.	+	.	Name=77093;codon_start=1;gene_id=estExt_GeneWisePlus.C_70315;protein_id=77093;exon_id=77093.5;ID=gvyHxqQGUOgZp8oP1HiUsUBUyE4.1480596393469.258
CHR_I	JGI	CDS	907422	908674	.	+	.	Name=60564;codon_start=1;gene_id=e_gw1.7.88.1;protein_id=60564;exon_id=60564.2;ID=gvyHxqQGUOgZp8oP1HiUsUBUyE4.1480596393469.259
CHR_I	JGI	CDS	909179	909677	.	+	.	Name=60564;codon_start=1;gene_id=e_gw1.7.88.1;protein_id=60564;exon_id=60564.2;ID=gvyHxqQGUOgZp8oP1HiUsUBUyE4.1480596393469.259
CHR_I	JGI	CDS	901909	901977	.	-	.	Name=77099;codon_start=1;gene_id=estExt_GeneWisePlus.C_70323;protein_id=77099;exon_id=77099.1;ID=gvyHxqQGUOgZp8oP1HiUsUBUyE4.1480596393469.260
CHR_I	JGI	CDS	901671	901801	.	-	.	Name=77099;codon_start=1;gene_id=estExt_GeneWisePlus.C_70323;protein_id=77099;exon_id=77099.1;ID=gvyHxqQGUOgZp8oP1HiUsUBUyE4.1480596393469.260
CHR_I	JGI	CDS	900397	901585	.	-	.	Name=77099;codon_start=1;gene_id=estExt_GeneWisePlus.C_70323;protein_id=77099;exon_id=77099.1;ID=gvyHxqQGUOgZp8oP1HiUsUBUyE4.1480596393469.260
CHR_I	JGI	CDS	906284	906379	.	-	.	Name=77098;codon_start=1;gene_id=estExt_GeneWisePlus.C_70322;protein_id=77098;exon_id=77098.1;ID=gvyHxqQGUOgZp8oP1HiUsUBUyE4.1480596393469.261
CHR_I	JGI	CDS	905474	906184	.	-	.	Name=77098;codon_start=1;gene_id=estExt_GeneWisePlus.C_70322;protein_id=77098;exon_id=77098.1;ID=gvyHxqQGUOgZp8oP1HiUsUBUyE4.1480596393469.261
CHR_I	JGI	CDS	905332	905406	.	-	.	Name=77098;codon_start=1;gene_id=estExt_GeneWisePlus.C_70322;protein_id=77098;exon_id=77098.1;ID=gvyHxqQGUOgZp8oP1HiUsUBUyE4.1480596393469.261
CHR_I	JGI	CDS	904836	905166	.	-	.	Name=77098;codon_start=1;gene_id=estExt_GeneWisePlus.C_70322;protein_id=77098;exon_id=77098.1;ID=gvyHxqQGUOgZp8oP1HiUsUBUyE4.1480596393469.261
CHR_I	JGI	CDS	903592	904712	.	-	.	Name=77098;codon_start=1;gene_id=estExt_GeneWisePlus.C_70322;protein_id=77098;exon_id=77098.1;ID=gvyHxqQGUOgZp8oP1HiUsUBUyE4.1480596393469.261
CHR_I	JGI	start_codon	914130	914132	.	+	.	codon_start=1;gene_id=estExt_fgenesh5_pg.C_70183
CHR_I	JGI	start_codon	911164	911166	.	+	.	codon_start=1;gene_id=estExt_GeneWisePlus.C_70315
CHR_I	JGI	start_codon	906377	906379	.	-	.	codon_start=1;gene_id=estExt_GeneWisePlus.C_70322
CHR_I	JGI	start_codon	901975	901977	.	-	.	codon_start=1;gene_id=estExt_GeneWisePlus.C_70323
CHR_I	JGI	exon	907422	908674	.	+	.	Name=60564;gene_id=e_gw1.7.88.1;ID=gvyHxqQGUOgZp8oP1HiUsUBUyE4.1480596393469.262
CHR_I	JGI	exon	909179	909677	.	+	.	Name=60564;gene_id=e_gw1.7.88.1;ID=gvyHxqQGUOgZp8oP1HiUsUBUyE4.1480596393469.262
CHR_I	JGI	exon	901909	902073	.	-	.	Name=77099;gene_id=estExt_GeneWisePlus.C_70323;ID=gvyHxqQGUOgZp8oP1HiUsUBUyE4.1480596393469.263
CHR_I	JGI	exon	901671	901801	.	-	.	Name=77099;gene_id=estExt_GeneWisePlus.C_70323;ID=gvyHxqQGUOgZp8oP1HiUsUBUyE4.1480596393469.263
CHR_I	JGI	exon	900287	901585	.	-	.	Name=77099;gene_id=estExt_GeneWisePlus.C_70323;ID=gvyHxqQGUOgZp8oP1HiUsUBUyE4.1480596393469.263
CHR_I	JGI	exon	906284	906379	.	-	.	Name=77098;gene_id=estExt_GeneWisePlus.C_70322;ID=gvyHxqQGUOgZp8oP1HiUsUBUyE4.1480596393469.264
CHR_I	JGI	exon	905474	906184	.	-	.	Name=77098;gene_id=estExt_GeneWisePlus.C_70322;ID=gvyHxqQGUOgZp8oP1HiUsUBUyE4.1480596393469.264
CHR_I	JGI	exon	905332	905406	.	-	.	Name=77098;gene_id=estExt_GeneWisePlus.C_70322;ID=gvyHxqQGUOgZp8oP1HiUsUBUyE4.1480596393469.264
CHR_I	JGI	exon	904836	905166	.	-	.	Name=77098;gene_id=estExt_GeneWisePlus.C_70322;ID=gvyHxqQGUOgZp8oP1HiUsUBUyE4.1480596393469.264
CHR_I	JGI	exon	903592	904712	.	-	.	Name=77098;gene_id=estExt_GeneWisePlus.C_70322;ID=gvyHxqQGUOgZp8oP1HiUsUBUyE4.1480596393469.264
CHR_I	JGI	stop_codon	913408	913410	.	+	.	codon_start=1;gene_id=estExt_GeneWisePlus.C_70315
CHR_I	JGI	stop_codon	909675	909677	.	+	.	codon_start=1;gene_id=e_gw1.7.88.1
CHR_I	JGI	stop_codon	903592	903594	.	-	.	codon_start=1;gene_id=estExt_GeneWisePlus.C_70322
CHR_I	JGI	exon	911164	911349	.	+	.	Name=77093;gene_id=estExt_GeneWisePlus.C_70315;ID=gvyHxqQGUOgZp8oP1HiUsUBUyE4.1480596393469.265
CHR_I	JGI	exon	911411	911497	.	+	.	Name=77093;gene_id=estExt_GeneWisePlus.C_70315;ID=gvyHxqQGUOgZp8oP1HiUsUBUyE4.1480596393469.265
CHR_I	JGI	exon	911570	911874	.	+	.	Name=77093;gene_id=estExt_GeneWisePlus.C_70315;ID=gvyHxqQGUOgZp8oP1HiUsUBUyE4.1480596393469.265
CHR_I	JGI	exon	911945	912156	.	+	.	Name=77093;gene_id=estExt_GeneWisePlus.C_70315;ID=gvyHxqQGUOgZp8oP1HiUsUBUyE4.1480596393469.265
CHR_I	JGI	exon	912239	913410	.	+	.	Name=77093;gene_id=estExt_GeneWisePlus.C_70315;ID=gvyHxqQGUOgZp8oP1HiUsUBUyE4.1480596393469.265
CHR_I	JGI	CDS	897137	899649	.	-	.	Name=60349;codon_start=1;gene_id=e_gw1.7.546.1;protein_id=60349;exon_id=60349.1;ID=gvyHxqQGUOgZp8oP1HiUsUBUyE4.1480596393469.266
CHR_I	JGI	CDS	896413	897067	.	-	.	Name=60349;codon_start=1;gene_id=e_gw1.7.546.1;protein_id=60349;exon_id=60349.1;ID=gvyHxqQGUOgZp8oP1HiUsUBUyE4.1480596393469.266
CHR_I	JGI	CDS	887076	887127	.	+	.	Name=22093;codon_start=1;gene_id=estExt_fgenesh1_pm.C_70090;protein_id=22093;exon_id=22093.3;ID=gvyHxqQGUOgZp8oP1HiUsUBUyE4.1480596393469.267
CHR_I	JGI	CDS	887237	887842	.	+	.	Name=22093;codon_start=1;gene_id=estExt_fgenesh1_pm.C_70090;protein_id=22093;exon_id=22093.3;ID=gvyHxqQGUOgZp8oP1HiUsUBUyE4.1480596393469.267
CHR_I	JGI	CDS	887925	888796	.	+	.	Name=22093;codon_start=1;gene_id=estExt_fgenesh1_pm.C_70090;protein_id=22093;exon_id=22093.3;ID=gvyHxqQGUOgZp8oP1HiUsUBUyE4.1480596393469.267
CHR_I	JGI	exon	895494	895532	.	+	.	Name=106391;gene_id=fgenesh5_pg.C_scaffold_7000192;ID=gvyHxqQGUOgZp8oP1HiUsUBUyE4.1480596393469.268
CHR_I	JGI	exon	895603	895615	.	+	.	Name=106391;gene_id=fgenesh5_pg.C_scaffold_7000192;ID=gvyHxqQGUOgZp8oP1HiUsUBUyE4.1480596393469.268
CHR_I	JGI	exon	895677	895807	.	+	.	Name=106391;gene_id=fgenesh5_pg.C_scaffold_7000192;ID=gvyHxqQGUOgZp8oP1HiUsUBUyE4.1480596393469.268
CHR_I	JGI	exon	895916	895999	.	+	.	Name=106391;gene_id=fgenesh5_pg.C_scaffold_7000192;ID=gvyHxqQGUOgZp8oP1HiUsUBUyE4.1480596393469.268
CHR_I	JGI	start_codon	899647	899649	.	-	.	codon_start=1;gene_id=e_gw1.7.546.1
CHR_I	JGI	start_codon	895494	895496	.	+	.	codon_start=1;gene_id=fgenesh5_pg.C_scaffold_7000192
CHR_I	JGI	start_codon	895023	895025	.	-	.	codon_start=1;gene_id=estExt_fgenesh5_pg.C_70192
CHR_I	JGI	start_codon	890800	890802	.	-	.	codon_start=1;gene_id=estExt_fgenesh5_pg.C_70194
CHR_I	JGI	start_codon	887076	887078	.	+	.	codon_start=1;gene_id=estExt_fgenesh1_pm.C_70090
CHR_I	JGI	exon	894996	895094	.	-	.	Name=121372;gene_id=estExt_fgenesh5_pg.C_70192;ID=gvyHxqQGUOgZp8oP1HiUsUBUyE4.1480596393469.269
CHR_I	JGI	exon	894881	894914	.	-	.	Name=121372;gene_id=estExt_fgenesh5_pg.C_70192;ID=gvyHxqQGUOgZp8oP1HiUsUBUyE4.1480596393469.269
CHR_I	JGI	exon	894583	894711	.	-	.	Name=121372;gene_id=estExt_fgenesh5_pg.C_70192;ID=gvyHxqQGUOgZp8oP1HiUsUBUyE4.1480596393469.269
CHR_I	JGI	exon	893828	894462	.	-	.	Name=121372;gene_id=estExt_fgenesh5_pg.C_70192;ID=gvyHxqQGUOgZp8oP1HiUsUBUyE4.1480596393469.269
CHR_I	JGI	exon	897137	899649	.	-	.	Name=60349;gene_id=e_gw1.7.546.1;ID=gvyHxqQGUOgZp8oP1HiUsUBUyE4.1480596393469.270
CHR_I	JGI	exon	896413	897067	.	-	.	Name=60349;gene_id=e_gw1.7.546.1;ID=gvyHxqQGUOgZp8oP1HiUsUBUyE4.1480596393469.270
CHR_I	JGI	exon	890605	890802	.	-	.	Name=121374;gene_id=estExt_fgenesh5_pg.C_70194;ID=gvyHxqQGUOgZp8oP1HiUsUBUyE4.1480596393469.271
CHR_I	JGI	exon	888962	890531	.	-	.	Name=121374;gene_id=estExt_fgenesh5_pg.C_70194;ID=gvyHxqQGUOgZp8oP1HiUsUBUyE4.1480596393469.271
CHR_I	JGI	CDS	895494	895532	.	+	.	Name=106391;codon_start=1;gene_id=fgenesh5_pg.C_scaffold_7000192;protein_id=106391;exon_id=106391.4;ID=gvyHxqQGUOgZp8oP1HiUsUBUyE4.1480596393469.272
CHR_I	JGI	CDS	895603	895615	.	+	.	Name=106391;codon_start=1;gene_id=fgenesh5_pg.C_scaffold_7000192;protein_id=106391;exon_id=106391.4;ID=gvyHxqQGUOgZp8oP1HiUsUBUyE4.1480596393469.272
CHR_I	JGI	CDS	895677	895807	.	+	.	Name=106391;codon_start=1;gene_id=fgenesh5_pg.C_scaffold_7000192;protein_id=106391;exon_id=106391.4;ID=gvyHxqQGUOgZp8oP1HiUsUBUyE4.1480596393469.272
CHR_I	JGI	CDS	895916	895999	.	+	.	Name=106391;codon_start=1;gene_id=fgenesh5_pg.C_scaffold_7000192;protein_id=106391;exon_id=106391.4;ID=gvyHxqQGUOgZp8oP1HiUsUBUyE4.1480596393469.272
CHR_I	JGI	CDS	894996	895025	.	-	.	Name=121372;codon_start=1;gene_id=estExt_fgenesh5_pg.C_70192;protein_id=121372;exon_id=121372.1;ID=gvyHxqQGUOgZp8oP1HiUsUBUyE4.1480596393469.273
CHR_I	JGI	CDS	894881	894914	.	-	.	Name=121372;codon_start=1;gene_id=estExt_fgenesh5_pg.C_70192;protein_id=121372;exon_id=121372.1;ID=gvyHxqQGUOgZp8oP1HiUsUBUyE4.1480596393469.273
CHR_I	JGI	CDS	894583	894711	.	-	.	Name=121372;codon_start=1;gene_id=estExt_fgenesh5_pg.C_70192;protein_id=121372;exon_id=121372.1;ID=gvyHxqQGUOgZp8oP1HiUsUBUyE4.1480596393469.273
CHR_I	JGI	CDS	894428	894462	.	-	.	Name=121372;codon_start=1;gene_id=estExt_fgenesh5_pg.C_70192;protein_id=121372;exon_id=121372.1;ID=gvyHxqQGUOgZp8oP1HiUsUBUyE4.1480596393469.273
CHR_I	JGI	CDS	890605	890802	.	-	.	Name=121374;codon_start=1;gene_id=estExt_fgenesh5_pg.C_70194;protein_id=121374;exon_id=121374.1;ID=gvyHxqQGUOgZp8oP1HiUsUBUyE4.1480596393469.274
CHR_I	JGI	CDS	889248	890531	.	-	.	Name=121374;codon_start=1;gene_id=estExt_fgenesh5_pg.C_70194;protein_id=121374;exon_id=121374.1;ID=gvyHxqQGUOgZp8oP1HiUsUBUyE4.1480596393469.274
CHR_I	JGI	exon	887076	887127	.	+	.	Name=22093;gene_id=estExt_fgenesh1_pm.C_70090;ID=gvyHxqQGUOgZp8oP1HiUsUBUyE4.1480596393469.275
CHR_I	JGI	exon	887237	887842	.	+	.	Name=22093;gene_id=estExt_fgenesh1_pm.C_70090;ID=gvyHxqQGUOgZp8oP1HiUsUBUyE4.1480596393469.275
CHR_I	JGI	exon	887925	888849	.	+	.	Name=22093;gene_id=estExt_fgenesh1_pm.C_70090;ID=gvyHxqQGUOgZp8oP1HiUsUBUyE4.1480596393469.275
CHR_I	JGI	stop_codon	900397	900399	.	-	.	codon_start=1;gene_id=estExt_GeneWisePlus.C_70323
CHR_I	JGI	stop_codon	896413	896415	.	-	.	codon_start=1;gene_id=e_gw1.7.546.1
CHR_I	JGI	stop_codon	895997	895999	.	+	.	codon_start=1;gene_id=fgenesh5_pg.C_scaffold_7000192
CHR_I	JGI	stop_codon	894428	894430	.	-	.	codon_start=1;gene_id=estExt_fgenesh5_pg.C_70192
CHR_I	JGI	stop_codon	889248	889250	.	-	.	codon_start=1;gene_id=estExt_fgenesh5_pg.C_70194
CHR_I	JGI	stop_codon	888794	888796	.	+	.	codon_start=1;gene_id=estExt_fgenesh1_pm.C_70090
CHR_I	JGI	CDS	873660	873985	.	-	.	Name=106405;codon_start=1;gene_id=fgenesh5_pg.C_scaffold_7000206;protein_id=106405;exon_id=106405.1;ID=gvyHxqQGUOgZp8oP1HiUsUBUyE4.1480596393469.276
CHR_I	JGI	CDS	872825	873587	.	-	.	Name=106405;codon_start=1;gene_id=fgenesh5_pg.C_scaffold_7000206;protein_id=106405;exon_id=106405.1;ID=gvyHxqQGUOgZp8oP1HiUsUBUyE4.1480596393469.276
CHR_I	JGI	CDS	883938	885218	.	-	.	Name=59928;codon_start=1;gene_id=e_gw1.7.575.1;protein_id=59928;exon_id=59928.1;ID=gvyHxqQGUOgZp8oP1HiUsUBUyE4.1480596393469.277
CHR_I	JGI	CDS	883438	883869	.	-	.	Name=59928;codon_start=1;gene_id=e_gw1.7.575.1;protein_id=59928;exon_id=59928.1;ID=gvyHxqQGUOgZp8oP1HiUsUBUyE4.1480596393469.277
CHR_I	JGI	CDS	882889	882996	.	-	.	Name=59928;codon_start=1;gene_id=e_gw1.7.575.1;protein_id=59928;exon_id=59928.1;ID=gvyHxqQGUOgZp8oP1HiUsUBUyE4.1480596393469.277
CHR_I	JGI	CDS	882204	882821	.	-	.	Name=59928;codon_start=1;gene_id=e_gw1.7.575.1;protein_id=59928;exon_id=59928.1;ID=gvyHxqQGUOgZp8oP1HiUsUBUyE4.1480596393469.277
CHR_I	JGI	exon	881647	881711	.	-	.	Name=73231;gene_id=kg2.C_scaffold_7000040;ID=gvyHxqQGUOgZp8oP1HiUsUBUyE4.1480596393469.278
CHR_I	JGI	exon	881232	881555	.	-	.	Name=73231;gene_id=kg2.C_scaffold_7000040;ID=gvyHxqQGUOgZp8oP1HiUsUBUyE4.1480596393469.278
CHR_I	JGI	start_codon	885868	885870	.	+	.	codon_start=1;gene_id=e_gw1.7.840.1
CHR_I	JGI	start_codon	885216	885218	.	-	.	codon_start=1;gene_id=e_gw1.7.575.1
CHR_I	JGI	start_codon	881709	881711	.	-	.	codon_start=1;gene_id=kg2.C_scaffold_7000040
CHR_I	JGI	start_codon	878113	878115	.	+	.	codon_start=1;gene_id=estExt_Genewise1.C_70352
CHR_I	JGI	start_codon	873983	873985	.	-	.	codon_start=1;gene_id=fgenesh5_pg.C_scaffold_7000206
CHR_I	JGI	CDS	881647	881711	.	-	.	Name=73231;codon_start=1;gene_id=kg2.C_scaffold_7000040;protein_id=73231;exon_id=73231.1;ID=gvyHxqQGUOgZp8oP1HiUsUBUyE4.1480596393469.279
CHR_I	JGI	CDS	881232	881555	.	-	.	Name=73231;codon_start=1;gene_id=kg2.C_scaffold_7000040;protein_id=73231;exon_id=73231.1;ID=gvyHxqQGUOgZp8oP1HiUsUBUyE4.1480596393469.279
CHR_I	JGI	exon	885868	886380	.	+	.	Name=59836;gene_id=e_gw1.7.840.1
CHR_I	JGI	CDS	885868	886380	.	+	.	Name=59836;codon_start=1;gene_id=e_gw1.7.840.1;protein_id=59836;exon_id=59836.1
CHR_I	JGI	exon	877978	878168	.	+	.	Name=47268;gene_id=estExt_Genewise1.C_70352;ID=gvyHxqQGUOgZp8oP1HiUsUBUyE4.1480596393469.280
CHR_I	JGI	exon	878401	878828	.	+	.	Name=47268;gene_id=estExt_Genewise1.C_70352;ID=gvyHxqQGUOgZp8oP1HiUsUBUyE4.1480596393469.280
CHR_I	JGI	exon	878898	878986	.	+	.	Name=47268;gene_id=estExt_Genewise1.C_70352;ID=gvyHxqQGUOgZp8oP1HiUsUBUyE4.1480596393469.280
CHR_I	JGI	exon	879048	880984	.	+	.	Name=47268;gene_id=estExt_Genewise1.C_70352;ID=gvyHxqQGUOgZp8oP1HiUsUBUyE4.1480596393469.280
CHR_I	JGI	CDS	878113	878168	.	+	.	Name=47268;codon_start=1;gene_id=estExt_Genewise1.C_70352;protein_id=47268;exon_id=47268.4;ID=gvyHxqQGUOgZp8oP1HiUsUBUyE4.1480596393469.281
CHR_I	JGI	CDS	878401	878828	.	+	.	Name=47268;codon_start=1;gene_id=estExt_Genewise1.C_70352;protein_id=47268;exon_id=47268.4;ID=gvyHxqQGUOgZp8oP1HiUsUBUyE4.1480596393469.281
CHR_I	JGI	CDS	878898	878986	.	+	.	Name=47268;codon_start=1;gene_id=estExt_Genewise1.C_70352;protein_id=47268;exon_id=47268.4;ID=gvyHxqQGUOgZp8oP1HiUsUBUyE4.1480596393469.281
CHR_I	JGI	CDS	879048	880919	.	+	.	Name=47268;codon_start=1;gene_id=estExt_Genewise1.C_70352;protein_id=47268;exon_id=47268.4;ID=gvyHxqQGUOgZp8oP1HiUsUBUyE4.1480596393469.281
CHR_I	JGI	exon	873660	873985	.	-	.	Name=106405;gene_id=fgenesh5_pg.C_scaffold_7000206;ID=gvyHxqQGUOgZp8oP1HiUsUBUyE4.1480596393469.282
CHR_I	JGI	exon	872825	873587	.	-	.	Name=106405;gene_id=fgenesh5_pg.C_scaffold_7000206;ID=gvyHxqQGUOgZp8oP1HiUsUBUyE4.1480596393469.282
CHR_I	JGI	stop_codon	886378	886380	.	+	.	codon_start=1;gene_id=e_gw1.7.840.1
CHR_I	JGI	stop_codon	882204	882206	.	-	.	codon_start=1;gene_id=e_gw1.7.575.1
CHR_I	JGI	stop_codon	880917	880919	.	+	.	codon_start=1;gene_id=estExt_Genewise1.C_70352
CHR_I	JGI	stop_codon	872825	872827	.	-	.	codon_start=1;gene_id=fgenesh5_pg.C_scaffold_7000206
CHR_I	JGI	exon	883938	885218	.	-	.	Name=59928;gene_id=e_gw1.7.575.1;ID=gvyHxqQGUOgZp8oP1HiUsUBUyE4.1480596393469.283
CHR_I	JGI	exon	883438	883869	.	-	.	Name=59928;gene_id=e_gw1.7.575.1;ID=gvyHxqQGUOgZp8oP1HiUsUBUyE4.1480596393469.283
CHR_I	JGI	exon	882889	882996	.	-	.	Name=59928;gene_id=e_gw1.7.575.1;ID=gvyHxqQGUOgZp8oP1HiUsUBUyE4.1480596393469.283
CHR_I	JGI	exon	882204	882821	.	-	.	Name=59928;gene_id=e_gw1.7.575.1;ID=gvyHxqQGUOgZp8oP1HiUsUBUyE4.1480596393469.283
CHR_I	JGI	CDS	870900	870922	.	-	.	Name=121381;codon_start=1;gene_id=estExt_fgenesh5_pg.C_70205;protein_id=121381;exon_id=121381.1;ID=gvyHxqQGUOgZp8oP1HiUsUBUyE4.1480596393469.284
CHR_I	JGI	CDS	866549	868282	.	-	.	Name=121381;codon_start=1;gene_id=estExt_fgenesh5_pg.C_70205;protein_id=121381;exon_id=121381.1;ID=gvyHxqQGUOgZp8oP1HiUsUBUyE4.1480596393469.284
CHR_I	JGI	CDS	866262	866490	.	-	.	Name=121381;codon_start=1;gene_id=estExt_fgenesh5_pg.C_70205;protein_id=121381;exon_id=121381.1;ID=gvyHxqQGUOgZp8oP1HiUsUBUyE4.1480596393469.284
CHR_I	JGI	exon	857434	857892	.	+	.	Name=77122;gene_id=estExt_GeneWisePlus.C_70357;ID=gvyHxqQGUOgZp8oP1HiUsUBUyE4.1480596393469.285
CHR_I	JGI	exon	857954	860684	.	+	.	Name=77122;gene_id=estExt_GeneWisePlus.C_70357;ID=gvyHxqQGUOgZp8oP1HiUsUBUyE4.1480596393469.285
CHR_I	JGI	CDS	857606	857892	.	+	.	Name=77122;codon_start=1;gene_id=estExt_GeneWisePlus.C_70357;protein_id=77122;exon_id=77122.2;ID=gvyHxqQGUOgZp8oP1HiUsUBUyE4.1480596393469.286
CHR_I	JGI	CDS	857954	860684	.	+	.	Name=77122;codon_start=1;gene_id=estExt_GeneWisePlus.C_70357;protein_id=77122;exon_id=77122.2;ID=gvyHxqQGUOgZp8oP1HiUsUBUyE4.1480596393469.286
CHR_I	JGI	start_codon	870920	870922	.	-	.	codon_start=1;gene_id=estExt_fgenesh5_pg.C_70205
CHR_I	JGI	start_codon	864335	864337	.	+	.	codon_start=1;gene_id=estExt_GeneWisePlus.C_70354
CHR_I	JGI	exon	863847	865815	.	+	.	Name=77119;gene_id=estExt_GeneWisePlus.C_70354
CHR_I	JGI	CDS	864335	865681	.	+	.	Name=77119;codon_start=1;gene_id=estExt_GeneWisePlus.C_70354;protein_id=77119;exon_id=77119.1
CHR_I	JGI	exon	870900	870931	.	-	.	Name=121381;gene_id=estExt_fgenesh5_pg.C_70205;ID=gvyHxqQGUOgZp8oP1HiUsUBUyE4.1480596393469.287
CHR_I	JGI	exon	866549	868282	.	-	.	Name=121381;gene_id=estExt_fgenesh5_pg.C_70205;ID=gvyHxqQGUOgZp8oP1HiUsUBUyE4.1480596393469.287
CHR_I	JGI	exon	866038	866490	.	-	.	Name=121381;gene_id=estExt_fgenesh5_pg.C_70205;ID=gvyHxqQGUOgZp8oP1HiUsUBUyE4.1480596393469.287
CHR_I	JGI	stop_codon	866262	866264	.	-	.	codon_start=1;gene_id=estExt_fgenesh5_pg.C_70205
CHR_I	JGI	stop_codon	865679	865681	.	+	.	codon_start=1;gene_id=estExt_GeneWisePlus.C_70354
CHR_I	JGI	stop_codon	860682	860684	.	+	.	codon_start=1;gene_id=estExt_GeneWisePlus.C_70357
CHR_I	JGI	exon	856509	856602	.	-	.	Name=77123;gene_id=estExt_GeneWisePlus.C_70359;ID=gvyHxqQGUOgZp8oP1HiUsUBUyE4.1480596393469.288
CHR_I	JGI	exon	856368	856408	.	-	.	Name=77123;gene_id=estExt_GeneWisePlus.C_70359;ID=gvyHxqQGUOgZp8oP1HiUsUBUyE4.1480596393469.288
CHR_I	JGI	exon	856137	856322	.	-	.	Name=77123;gene_id=estExt_GeneWisePlus.C_70359;ID=gvyHxqQGUOgZp8oP1HiUsUBUyE4.1480596393469.288
CHR_I	JGI	exon	855924	856072	.	-	.	Name=77123;gene_id=estExt_GeneWisePlus.C_70359;ID=gvyHxqQGUOgZp8oP1HiUsUBUyE4.1480596393469.288
CHR_I	JGI	exon	855606	855849	.	-	.	Name=77123;gene_id=estExt_GeneWisePlus.C_70359;ID=gvyHxqQGUOgZp8oP1HiUsUBUyE4.1480596393469.288
CHR_I	JGI	exon	855091	855544	.	-	.	Name=77123;gene_id=estExt_GeneWisePlus.C_70359;ID=gvyHxqQGUOgZp8oP1HiUsUBUyE4.1480596393469.288
CHR_I	JGI	exon	853702	853784	.	-	.	Name=77123;gene_id=estExt_GeneWisePlus.C_70359;ID=gvyHxqQGUOgZp8oP1HiUsUBUyE4.1480596393469.288
CHR_I	JGI	exon	852617	853546	.	-	.	Name=77123;gene_id=estExt_GeneWisePlus.C_70359;ID=gvyHxqQGUOgZp8oP1HiUsUBUyE4.1480596393469.288
CHR_I	JGI	exon	852114	852545	.	-	.	Name=77123;gene_id=estExt_GeneWisePlus.C_70359;ID=gvyHxqQGUOgZp8oP1HiUsUBUyE4.1480596393469.288
CHR_I	JGI	start_codon	857606	857608	.	+	.	codon_start=1;gene_id=estExt_GeneWisePlus.C_70357
CHR_I	JGI	start_codon	856600	856602	.	-	.	codon_start=1;gene_id=estExt_GeneWisePlus.C_70359
CHR_I	JGI	start_codon	848561	848563	.	+	.	codon_start=1;gene_id=estExt_Genewise1.C_70375
CHR_I	JGI	start_codon	846976	846978	.	-	.	codon_start=1;gene_id=e_gw1.7.563.1
CHR_I	JGI	CDS	856509	856602	.	-	.	Name=77123;codon_start=1;gene_id=estExt_GeneWisePlus.C_70359;protein_id=77123;exon_id=77123.1;ID=gvyHxqQGUOgZp8oP1HiUsUBUyE4.1480596393469.289
CHR_I	JGI	CDS	856368	856408	.	-	.	Name=77123;codon_start=1;gene_id=estExt_GeneWisePlus.C_70359;protein_id=77123;exon_id=77123.1;ID=gvyHxqQGUOgZp8oP1HiUsUBUyE4.1480596393469.289
CHR_I	JGI	CDS	856137	856322	.	-	.	Name=77123;codon_start=1;gene_id=estExt_GeneWisePlus.C_70359;protein_id=77123;exon_id=77123.1;ID=gvyHxqQGUOgZp8oP1HiUsUBUyE4.1480596393469.289
CHR_I	JGI	CDS	855924	856072	.	-	.	Name=77123;codon_start=1;gene_id=estExt_GeneWisePlus.C_70359;protein_id=77123;exon_id=77123.1;ID=gvyHxqQGUOgZp8oP1HiUsUBUyE4.1480596393469.289
CHR_I	JGI	CDS	855606	855849	.	-	.	Name=77123;codon_start=1;gene_id=estExt_GeneWisePlus.C_70359;protein_id=77123;exon_id=77123.1;ID=gvyHxqQGUOgZp8oP1HiUsUBUyE4.1480596393469.289
CHR_I	JGI	CDS	855091	855544	.	-	.	Name=77123;codon_start=1;gene_id=estExt_GeneWisePlus.C_70359;protein_id=77123;exon_id=77123.1;ID=gvyHxqQGUOgZp8oP1HiUsUBUyE4.1480596393469.289
CHR_I	JGI	CDS	853702	853784	.	-	.	Name=77123;codon_start=1;gene_id=estExt_GeneWisePlus.C_70359;protein_id=77123;exon_id=77123.1;ID=gvyHxqQGUOgZp8oP1HiUsUBUyE4.1480596393469.289
CHR_I	JGI	CDS	852617	853546	.	-	.	Name=77123;codon_start=1;gene_id=estExt_GeneWisePlus.C_70359;protein_id=77123;exon_id=77123.1;ID=gvyHxqQGUOgZp8oP1HiUsUBUyE4.1480596393469.289
CHR_I	JGI	CDS	852114	852545	.	-	.	Name=77123;codon_start=1;gene_id=estExt_GeneWisePlus.C_70359;protein_id=77123;exon_id=77123.1;ID=gvyHxqQGUOgZp8oP1HiUsUBUyE4.1480596393469.289
CHR_I	JGI	CDS	846820	846978	.	-	.	Name=60426;codon_start=1;gene_id=e_gw1.7.563.1;protein_id=60426;exon_id=60426.1;ID=gvyHxqQGUOgZp8oP1HiUsUBUyE4.1480596393469.290
CHR_I	JGI	CDS	846434	846752	.	-	.	Name=60426;codon_start=1;gene_id=e_gw1.7.563.1;protein_id=60426;exon_id=60426.1;ID=gvyHxqQGUOgZp8oP1HiUsUBUyE4.1480596393469.290
CHR_I	JGI	CDS	846170	846379	.	-	.	Name=60426;codon_start=1;gene_id=e_gw1.7.563.1;protein_id=60426;exon_id=60426.1;ID=gvyHxqQGUOgZp8oP1HiUsUBUyE4.1480596393469.290
CHR_I	JGI	CDS	845440	846095	.	-	.	Name=60426;codon_start=1;gene_id=e_gw1.7.563.1;protein_id=60426;exon_id=60426.1;ID=gvyHxqQGUOgZp8oP1HiUsUBUyE4.1480596393469.290
CHR_I	JGI	CDS	844856	845355	.	-	.	Name=60426;codon_start=1;gene_id=e_gw1.7.563.1;protein_id=60426;exon_id=60426.1;ID=gvyHxqQGUOgZp8oP1HiUsUBUyE4.1480596393469.290
CHR_I	JGI	CDS	844064	844790	.	-	.	Name=60426;codon_start=1;gene_id=e_gw1.7.563.1;protein_id=60426;exon_id=60426.1;ID=gvyHxqQGUOgZp8oP1HiUsUBUyE4.1480596393469.290
CHR_I	JGI	exon	846820	846978	.	-	.	Name=60426;gene_id=e_gw1.7.563.1;ID=gvyHxqQGUOgZp8oP1HiUsUBUyE4.1480596393469.291
CHR_I	JGI	exon	846434	846752	.	-	.	Name=60426;gene_id=e_gw1.7.563.1;ID=gvyHxqQGUOgZp8oP1HiUsUBUyE4.1480596393469.291
CHR_I	JGI	exon	846170	846379	.	-	.	Name=60426;gene_id=e_gw1.7.563.1;ID=gvyHxqQGUOgZp8oP1HiUsUBUyE4.1480596393469.291
CHR_I	JGI	exon	845440	846095	.	-	.	Name=60426;gene_id=e_gw1.7.563.1;ID=gvyHxqQGUOgZp8oP1HiUsUBUyE4.1480596393469.291
CHR_I	JGI	exon	844856	845355	.	-	.	Name=60426;gene_id=e_gw1.7.563.1;ID=gvyHxqQGUOgZp8oP1HiUsUBUyE4.1480596393469.291
CHR_I	JGI	exon	844064	844790	.	-	.	Name=60426;gene_id=e_gw1.7.563.1;ID=gvyHxqQGUOgZp8oP1HiUsUBUyE4.1480596393469.291
CHR_I	JGI	exon	847807	847927	.	+	.	Name=47286;gene_id=estExt_Genewise1.C_70375;ID=gvyHxqQGUOgZp8oP1HiUsUBUyE4.1480596393469.292
CHR_I	JGI	exon	848539	851536	.	+	.	Name=47286;gene_id=estExt_Genewise1.C_70375;ID=gvyHxqQGUOgZp8oP1HiUsUBUyE4.1480596393469.292
CHR_I	JGI	exon	851644	851939	.	+	.	Name=47286;gene_id=estExt_Genewise1.C_70375;ID=gvyHxqQGUOgZp8oP1HiUsUBUyE4.1480596393469.292
CHR_I	JGI	stop_codon	852114	852116	.	-	.	codon_start=1;gene_id=estExt_GeneWisePlus.C_70359
CHR_I	JGI	stop_codon	851839	851841	.	+	.	codon_start=1;gene_id=estExt_Genewise1.C_70375
CHR_I	JGI	stop_codon	844064	844066	.	-	.	codon_start=1;gene_id=e_gw1.7.563.1
CHR_I	JGI	CDS	848561	851536	.	+	.	Name=47286;codon_start=1;gene_id=estExt_Genewise1.C_70375;protein_id=47286;exon_id=47286.2;ID=gvyHxqQGUOgZp8oP1HiUsUBUyE4.1480596393469.293
CHR_I	JGI	CDS	851644	851841	.	+	.	Name=47286;codon_start=1;gene_id=estExt_Genewise1.C_70375;protein_id=47286;exon_id=47286.2;ID=gvyHxqQGUOgZp8oP1HiUsUBUyE4.1480596393469.293
CHR_I	JGI	exon	823423	823749	.	-	.	Name=60194;gene_id=e_gw1.7.544.1;ID=gvyHxqQGUOgZp8oP1HiUsUBUyE4.1480596393469.294
CHR_I	JGI	exon	820357	823329	.	-	.	Name=60194;gene_id=e_gw1.7.544.1;ID=gvyHxqQGUOgZp8oP1HiUsUBUyE4.1480596393469.294
CHR_I	JGI	start_codon	823747	823749	.	-	.	codon_start=1;gene_id=e_gw1.7.544.1
CHR_I	JGI	CDS	823423	823749	.	-	.	Name=60194;codon_start=1;gene_id=e_gw1.7.544.1;protein_id=60194;exon_id=60194.1;ID=gvyHxqQGUOgZp8oP1HiUsUBUyE4.1480596393469.295
CHR_I	JGI	CDS	820357	823329	.	-	.	Name=60194;codon_start=1;gene_id=e_gw1.7.544.1;protein_id=60194;exon_id=60194.1;ID=gvyHxqQGUOgZp8oP1HiUsUBUyE4.1480596393469.295
CHR_I	JGI	stop_codon	820357	820359	.	-	.	codon_start=1;gene_id=e_gw1.7.544.1
CHR_I	JGI	CDS	806669	806875	.	+	.	Name=60585;codon_start=1;gene_id=e_gw1.7.549.1;protein_id=60585;exon_id=60585.7;ID=gvyHxqQGUOgZp8oP1HiUsUBUyE4.1480596393469.296
CHR_I	JGI	CDS	806946	807360	.	+	.	Name=60585;codon_start=1;gene_id=e_gw1.7.549.1;protein_id=60585;exon_id=60585.7;ID=gvyHxqQGUOgZp8oP1HiUsUBUyE4.1480596393469.296
CHR_I	JGI	CDS	807428	808695	.	+	.	Name=60585;codon_start=1;gene_id=e_gw1.7.549.1;protein_id=60585;exon_id=60585.7;ID=gvyHxqQGUOgZp8oP1HiUsUBUyE4.1480596393469.296
CHR_I	JGI	CDS	809290	809496	.	+	.	Name=60585;codon_start=1;gene_id=e_gw1.7.549.1;protein_id=60585;exon_id=60585.7;ID=gvyHxqQGUOgZp8oP1HiUsUBUyE4.1480596393469.296
CHR_I	JGI	CDS	809559	809999	.	+	.	Name=60585;codon_start=1;gene_id=e_gw1.7.549.1;protein_id=60585;exon_id=60585.7;ID=gvyHxqQGUOgZp8oP1HiUsUBUyE4.1480596393469.296
CHR_I	JGI	CDS	810141	810283	.	+	.	Name=60585;codon_start=1;gene_id=e_gw1.7.549.1;protein_id=60585;exon_id=60585.7;ID=gvyHxqQGUOgZp8oP1HiUsUBUyE4.1480596393469.296
CHR_I	JGI	CDS	810341	810689	.	+	.	Name=60585;codon_start=1;gene_id=e_gw1.7.549.1;protein_id=60585;exon_id=60585.7;ID=gvyHxqQGUOgZp8oP1HiUsUBUyE4.1480596393469.296
CHR_I	JGI	exon	811201	811694	.	+	.	Name=47290;gene_id=estExt_Genewise1.C_70383;ID=gvyHxqQGUOgZp8oP1HiUsUBUyE4.1480596393469.297
CHR_I	JGI	exon	811888	813260	.	+	.	Name=47290;gene_id=estExt_Genewise1.C_70383;ID=gvyHxqQGUOgZp8oP1HiUsUBUyE4.1480596393469.297
CHR_I	JGI	start_codon	811514	811516	.	+	.	codon_start=1;gene_id=estExt_Genewise1.C_70383
CHR_I	JGI	start_codon	806669	806671	.	+	.	codon_start=1;gene_id=e_gw1.7.549.1
CHR_I	JGI	start_codon	804935	804937	.	-	.	codon_start=1;gene_id=estExt_GeneWisePlus.C_70378
CHR_I	JGI	CDS	811514	811694	.	+	.	Name=47290;codon_start=1;gene_id=estExt_Genewise1.C_70383;protein_id=47290;exon_id=47290.2;ID=gvyHxqQGUOgZp8oP1HiUsUBUyE4.1480596393469.298
CHR_I	JGI	CDS	811888	813260	.	+	.	Name=47290;codon_start=1;gene_id=estExt_Genewise1.C_70383;protein_id=47290;exon_id=47290.2;ID=gvyHxqQGUOgZp8oP1HiUsUBUyE4.1480596393469.298
CHR_I	JGI	exon	806669	806875	.	+	.	Name=60585;gene_id=e_gw1.7.549.1;ID=gvyHxqQGUOgZp8oP1HiUsUBUyE4.1480596393469.299
CHR_I	JGI	exon	806946	807360	.	+	.	Name=60585;gene_id=e_gw1.7.549.1;ID=gvyHxqQGUOgZp8oP1HiUsUBUyE4.1480596393469.299
CHR_I	JGI	exon	807428	808695	.	+	.	Name=60585;gene_id=e_gw1.7.549.1;ID=gvyHxqQGUOgZp8oP1HiUsUBUyE4.1480596393469.299
CHR_I	JGI	exon	809290	809496	.	+	.	Name=60585;gene_id=e_gw1.7.549.1;ID=gvyHxqQGUOgZp8oP1HiUsUBUyE4.1480596393469.299
CHR_I	JGI	exon	809559	809999	.	+	.	Name=60585;gene_id=e_gw1.7.549.1;ID=gvyHxqQGUOgZp8oP1HiUsUBUyE4.1480596393469.299
CHR_I	JGI	exon	810141	810283	.	+	.	Name=60585;gene_id=e_gw1.7.549.1;ID=gvyHxqQGUOgZp8oP1HiUsUBUyE4.1480596393469.299
CHR_I	JGI	exon	810341	810689	.	+	.	Name=60585;gene_id=e_gw1.7.549.1;ID=gvyHxqQGUOgZp8oP1HiUsUBUyE4.1480596393469.299
CHR_I	JGI	exon	804914	805148	.	-	.	Name=77135;gene_id=estExt_GeneWisePlus.C_70378;ID=gvyHxqQGUOgZp8oP1HiUsUBUyE4.1480596393469.300
CHR_I	JGI	exon	804577	804796	.	-	.	Name=77135;gene_id=estExt_GeneWisePlus.C_70378;ID=gvyHxqQGUOgZp8oP1HiUsUBUyE4.1480596393469.300
CHR_I	JGI	exon	804461	804495	.	-	.	Name=77135;gene_id=estExt_GeneWisePlus.C_70378;ID=gvyHxqQGUOgZp8oP1HiUsUBUyE4.1480596393469.300
CHR_I	JGI	exon	803435	804388	.	-	.	Name=77135;gene_id=estExt_GeneWisePlus.C_70378;ID=gvyHxqQGUOgZp8oP1HiUsUBUyE4.1480596393469.300
CHR_I	JGI	exon	803062	803360	.	-	.	Name=77135;gene_id=estExt_GeneWisePlus.C_70378;ID=gvyHxqQGUOgZp8oP1HiUsUBUyE4.1480596393469.300
CHR_I	JGI	exon	802630	802993	.	-	.	Name=77135;gene_id=estExt_GeneWisePlus.C_70378;ID=gvyHxqQGUOgZp8oP1HiUsUBUyE4.1480596393469.300
CHR_I	JGI	CDS	804914	804937	.	-	.	Name=77135;codon_start=1;gene_id=estExt_GeneWisePlus.C_70378;protein_id=77135;exon_id=77135.1;ID=gvyHxqQGUOgZp8oP1HiUsUBUyE4.1480596393469.301
CHR_I	JGI	CDS	804577	804796	.	-	.	Name=77135;codon_start=1;gene_id=estExt_GeneWisePlus.C_70378;protein_id=77135;exon_id=77135.1;ID=gvyHxqQGUOgZp8oP1HiUsUBUyE4.1480596393469.301
CHR_I	JGI	CDS	804461	804495	.	-	.	Name=77135;codon_start=1;gene_id=estExt_GeneWisePlus.C_70378;protein_id=77135;exon_id=77135.1;ID=gvyHxqQGUOgZp8oP1HiUsUBUyE4.1480596393469.301
CHR_I	JGI	CDS	803435	804388	.	-	.	Name=77135;codon_start=1;gene_id=estExt_GeneWisePlus.C_70378;protein_id=77135;exon_id=77135.1;ID=gvyHxqQGUOgZp8oP1HiUsUBUyE4.1480596393469.301
CHR_I	JGI	CDS	803062	803360	.	-	.	Name=77135;codon_start=1;gene_id=estExt_GeneWisePlus.C_70378;protein_id=77135;exon_id=77135.1;ID=gvyHxqQGUOgZp8oP1HiUsUBUyE4.1480596393469.301
CHR_I	JGI	CDS	802630	802993	.	-	.	Name=77135;codon_start=1;gene_id=estExt_GeneWisePlus.C_70378;protein_id=77135;exon_id=77135.1;ID=gvyHxqQGUOgZp8oP1HiUsUBUyE4.1480596393469.301
CHR_I	JGI	stop_codon	811692	811694	.	+	.	codon_start=1;gene_id=estExt_Genewise1.C_70383
CHR_I	JGI	stop_codon	810687	810689	.	+	.	codon_start=1;gene_id=e_gw1.7.549.1
CHR_I	JGI	stop_codon	802630	802632	.	-	.	codon_start=1;gene_id=estExt_GeneWisePlus.C_70378
CHR_I	JGI	exon	797514	797570	.	-	.	Name=59958;gene_id=e_gw1.7.541.1;ID=gvyHxqQGUOgZp8oP1HiUsUBUyE4.1480596393469.302
CHR_I	JGI	exon	793951	797453	.	-	.	Name=59958;gene_id=e_gw1.7.541.1;ID=gvyHxqQGUOgZp8oP1HiUsUBUyE4.1480596393469.302
CHR_I	JGI	exon	793807	793891	.	-	.	Name=59958;gene_id=e_gw1.7.541.1;ID=gvyHxqQGUOgZp8oP1HiUsUBUyE4.1480596393469.302
CHR_I	JGI	exon	788022	788260	.	-	.	Name=60378;gene_id=e_gw1.7.619.1;ID=gvyHxqQGUOgZp8oP1HiUsUBUyE4.1480596393469.303
CHR_I	JGI	exon	787772	787928	.	-	.	Name=60378;gene_id=e_gw1.7.619.1;ID=gvyHxqQGUOgZp8oP1HiUsUBUyE4.1480596393469.303
CHR_I	JGI	exon	787542	787704	.	-	.	Name=60378;gene_id=e_gw1.7.619.1;ID=gvyHxqQGUOgZp8oP1HiUsUBUyE4.1480596393469.303
CHR_I	JGI	exon	786325	787481	.	-	.	Name=60378;gene_id=e_gw1.7.619.1;ID=gvyHxqQGUOgZp8oP1HiUsUBUyE4.1480596393469.303
CHR_I	JGI	CDS	797514	797570	.	-	.	Name=59958;codon_start=1;gene_id=e_gw1.7.541.1;protein_id=59958;exon_id=59958.1;ID=gvyHxqQGUOgZp8oP1HiUsUBUyE4.1480596393469.304
CHR_I	JGI	CDS	793951	797453	.	-	.	Name=59958;codon_start=1;gene_id=e_gw1.7.541.1;protein_id=59958;exon_id=59958.1;ID=gvyHxqQGUOgZp8oP1HiUsUBUyE4.1480596393469.304
CHR_I	JGI	CDS	793807	793891	.	-	.	Name=59958;codon_start=1;gene_id=e_gw1.7.541.1;protein_id=59958;exon_id=59958.1;ID=gvyHxqQGUOgZp8oP1HiUsUBUyE4.1480596393469.304
CHR_I	JGI	exon	791459	792110	.	-	.	Name=59894;gene_id=e_gw1.7.760.1;ID=gvyHxqQGUOgZp8oP1HiUsUBUyE4.1480596393469.305
CHR_I	JGI	exon	790908	791236	.	-	.	Name=59894;gene_id=e_gw1.7.760.1;ID=gvyHxqQGUOgZp8oP1HiUsUBUyE4.1480596393469.305
CHR_I	JGI	exon	790806	790874	.	-	.	Name=59894;gene_id=e_gw1.7.760.1;ID=gvyHxqQGUOgZp8oP1HiUsUBUyE4.1480596393469.305
CHR_I	JGI	start_codon	800150	800152	.	+	.	codon_start=1;gene_id=e_gw1.7.822.1
CHR_I	JGI	start_codon	798391	798393	.	+	.	codon_start=1;gene_id=estExt_GeneWisePlus.C_70382
CHR_I	JGI	start_codon	797568	797570	.	-	.	codon_start=1;gene_id=e_gw1.7.541.1
CHR_I	JGI	start_codon	792108	792110	.	-	.	codon_start=1;gene_id=e_gw1.7.760.1
CHR_I	JGI	start_codon	788258	788260	.	-	.	codon_start=1;gene_id=e_gw1.7.619.1
CHR_I	JGI	CDS	800150	800653	.	+	.	Name=60498;codon_start=1;gene_id=e_gw1.7.822.1;protein_id=60498;exon_id=60498.1
CHR_I	JGI	exon	798380	798399	.	+	.	Name=77138;gene_id=estExt_GeneWisePlus.C_70382;ID=gvyHxqQGUOgZp8oP1HiUsUBUyE4.1480596393469.306
CHR_I	JGI	exon	798460	798473	.	+	.	Name=77138;gene_id=estExt_GeneWisePlus.C_70382;ID=gvyHxqQGUOgZp8oP1HiUsUBUyE4.1480596393469.306
CHR_I	JGI	exon	798567	798592	.	+	.	Name=77138;gene_id=estExt_GeneWisePlus.C_70382;ID=gvyHxqQGUOgZp8oP1HiUsUBUyE4.1480596393469.306
CHR_I	JGI	exon	798653	799144	.	+	.	Name=77138;gene_id=estExt_GeneWisePlus.C_70382;ID=gvyHxqQGUOgZp8oP1HiUsUBUyE4.1480596393469.306
CHR_I	JGI	CDS	791459	792110	.	-	.	Name=59894;codon_start=1;gene_id=e_gw1.7.760.1;protein_id=59894;exon_id=59894.1;ID=gvyHxqQGUOgZp8oP1HiUsUBUyE4.1480596393469.307
CHR_I	JGI	CDS	790908	791236	.	-	.	Name=59894;codon_start=1;gene_id=e_gw1.7.760.1;protein_id=59894;exon_id=59894.1;ID=gvyHxqQGUOgZp8oP1HiUsUBUyE4.1480596393469.307
CHR_I	JGI	CDS	790806	790874	.	-	.	Name=59894;codon_start=1;gene_id=e_gw1.7.760.1;protein_id=59894;exon_id=59894.1;ID=gvyHxqQGUOgZp8oP1HiUsUBUyE4.1480596393469.307
CHR_I	JGI	exon	800150	800653	.	+	.	Name=60498;gene_id=e_gw1.7.822.1
CHR_I	JGI	CDS	788022	788260	.	-	.	Name=60378;codon_start=1;gene_id=e_gw1.7.619.1;protein_id=60378;exon_id=60378.1;ID=gvyHxqQGUOgZp8oP1HiUsUBUyE4.1480596393469.308
CHR_I	JGI	CDS	787772	787928	.	-	.	Name=60378;codon_start=1;gene_id=e_gw1.7.619.1;protein_id=60378;exon_id=60378.1;ID=gvyHxqQGUOgZp8oP1HiUsUBUyE4.1480596393469.308
CHR_I	JGI	CDS	787542	787704	.	-	.	Name=60378;codon_start=1;gene_id=e_gw1.7.619.1;protein_id=60378;exon_id=60378.1;ID=gvyHxqQGUOgZp8oP1HiUsUBUyE4.1480596393469.308
CHR_I	JGI	CDS	786325	787481	.	-	.	Name=60378;codon_start=1;gene_id=e_gw1.7.619.1;protein_id=60378;exon_id=60378.1;ID=gvyHxqQGUOgZp8oP1HiUsUBUyE4.1480596393469.308
CHR_I	JGI	stop_codon	798964	798966	.	+	.	codon_start=1;gene_id=estExt_GeneWisePlus.C_70382
CHR_I	JGI	stop_codon	793807	793809	.	-	.	codon_start=1;gene_id=e_gw1.7.541.1
CHR_I	JGI	stop_codon	790806	790808	.	-	.	codon_start=1;gene_id=e_gw1.7.760.1
CHR_I	JGI	CDS	798391	798399	.	+	.	Name=77138;codon_start=1;gene_id=estExt_GeneWisePlus.C_70382;protein_id=77138;exon_id=77138.4;ID=gvyHxqQGUOgZp8oP1HiUsUBUyE4.1480596393469.309
CHR_I	JGI	CDS	798460	798473	.	+	.	Name=77138;codon_start=1;gene_id=estExt_GeneWisePlus.C_70382;protein_id=77138;exon_id=77138.4;ID=gvyHxqQGUOgZp8oP1HiUsUBUyE4.1480596393469.309
CHR_I	JGI	CDS	798567	798592	.	+	.	Name=77138;codon_start=1;gene_id=estExt_GeneWisePlus.C_70382;protein_id=77138;exon_id=77138.4;ID=gvyHxqQGUOgZp8oP1HiUsUBUyE4.1480596393469.309
CHR_I	JGI	CDS	798653	798966	.	+	.	Name=77138;codon_start=1;gene_id=estExt_GeneWisePlus.C_70382;protein_id=77138;exon_id=77138.4;ID=gvyHxqQGUOgZp8oP1HiUsUBUyE4.1480596393469.309
CHR_I	JGI	exon	782913	783367	.	-	.	Name=77142;gene_id=estExt_GeneWisePlus.C_70398;ID=gvyHxqQGUOgZp8oP1HiUsUBUyE4.1480596393469.310
CHR_I	JGI	exon	781431	782841	.	-	.	Name=77142;gene_id=estExt_GeneWisePlus.C_70398;ID=gvyHxqQGUOgZp8oP1HiUsUBUyE4.1480596393469.310
CHR_I	JGI	exon	779814	781376	.	-	.	Name=77142;gene_id=estExt_GeneWisePlus.C_70398;ID=gvyHxqQGUOgZp8oP1HiUsUBUyE4.1480596393469.310
CHR_I	JGI	exon	779363	779712	.	-	.	Name=77142;gene_id=estExt_GeneWisePlus.C_70398;ID=gvyHxqQGUOgZp8oP1HiUsUBUyE4.1480596393469.310
CHR_I	JGI	exon	778320	779304	.	-	.	Name=77142;gene_id=estExt_GeneWisePlus.C_70398;ID=gvyHxqQGUOgZp8oP1HiUsUBUyE4.1480596393469.310
CHR_I	JGI	exon	785579	785778	.	-	.	Name=3525;gene_id=fgenesh1_pm.C_scaffold_7000103;ID=gvyHxqQGUOgZp8oP1HiUsUBUyE4.1480596393469.311
CHR_I	JGI	exon	785039	785480	.	-	.	Name=3525;gene_id=fgenesh1_pm.C_scaffold_7000103;ID=gvyHxqQGUOgZp8oP1HiUsUBUyE4.1480596393469.311
CHR_I	JGI	CDS	784295	784297	.	+	.	Name=106429;codon_start=1;gene_id=fgenesh5_pg.C_scaffold_7000230;protein_id=106429;exon_id=106429.2;ID=gvyHxqQGUOgZp8oP1HiUsUBUyE4.1480596393469.312
CHR_I	JGI	CDS	784374	784685	.	+	.	Name=106429;codon_start=1;gene_id=fgenesh5_pg.C_scaffold_7000230;protein_id=106429;exon_id=106429.2;ID=gvyHxqQGUOgZp8oP1HiUsUBUyE4.1480596393469.312
CHR_I	JGI	start_codon	785776	785778	.	-	.	codon_start=1;gene_id=fgenesh1_pm.C_scaffold_7000103
CHR_I	JGI	start_codon	784295	784297	.	+	.	codon_start=1;gene_id=fgenesh5_pg.C_scaffold_7000230
CHR_I	JGI	start_codon	783149	783151	.	-	.	codon_start=1;gene_id=estExt_GeneWisePlus.C_70398
CHR_I	JGI	start_codon	773092	773094	.	+	.	codon_start=1;gene_id=e_gw1.7.241.1
CHR_I	JGI	start_codon	772465	772467	.	-	.	codon_start=1;gene_id=estExt_fgenesh5_pg.C_70231
CHR_I	JGI	CDS	782913	783151	.	-	.	Name=77142;codon_start=1;gene_id=estExt_GeneWisePlus.C_70398;protein_id=77142;exon_id=77142.1;ID=gvyHxqQGUOgZp8oP1HiUsUBUyE4.1480596393469.313
CHR_I	JGI	CDS	781431	782841	.	-	.	Name=77142;codon_start=1;gene_id=estExt_GeneWisePlus.C_70398;protein_id=77142;exon_id=77142.1;ID=gvyHxqQGUOgZp8oP1HiUsUBUyE4.1480596393469.313
CHR_I	JGI	CDS	779814	781376	.	-	.	Name=77142;codon_start=1;gene_id=estExt_GeneWisePlus.C_70398;protein_id=77142;exon_id=77142.1;ID=gvyHxqQGUOgZp8oP1HiUsUBUyE4.1480596393469.313
CHR_I	JGI	CDS	779363	779712	.	-	.	Name=77142;codon_start=1;gene_id=estExt_GeneWisePlus.C_70398;protein_id=77142;exon_id=77142.1;ID=gvyHxqQGUOgZp8oP1HiUsUBUyE4.1480596393469.313
CHR_I	JGI	CDS	778842	779304	.	-	.	Name=77142;codon_start=1;gene_id=estExt_GeneWisePlus.C_70398;protein_id=77142;exon_id=77142.1;ID=gvyHxqQGUOgZp8oP1HiUsUBUyE4.1480596393469.313
CHR_I	JGI	exon	775508	776047	.	-	.	Name=121396;gene_id=estExt_fgenesh5_pg.C_70229
CHR_I	JGI	CDS	773092	773163	.	+	.	Name=59994;codon_start=1;gene_id=e_gw1.7.241.1;protein_id=59994;exon_id=59994.2;ID=gvyHxqQGUOgZp8oP1HiUsUBUyE4.1480596393469.314
CHR_I	JGI	CDS	773231	774526	.	+	.	Name=59994;codon_start=1;gene_id=e_gw1.7.241.1;protein_id=59994;exon_id=59994.2;ID=gvyHxqQGUOgZp8oP1HiUsUBUyE4.1480596393469.314
CHR_I	JGI	exon	772458	772590	.	-	.	Name=121397;gene_id=estExt_fgenesh5_pg.C_70231;ID=gvyHxqQGUOgZp8oP1HiUsUBUyE4.1480596393469.315
CHR_I	JGI	exon	770972	772316	.	-	.	Name=121397;gene_id=estExt_fgenesh5_pg.C_70231;ID=gvyHxqQGUOgZp8oP1HiUsUBUyE4.1480596393469.315
CHR_I	JGI	exon	770649	770911	.	-	.	Name=121397;gene_id=estExt_fgenesh5_pg.C_70231;ID=gvyHxqQGUOgZp8oP1HiUsUBUyE4.1480596393469.315
CHR_I	JGI	CDS	775719	776045	.	-	.	Name=121396;codon_start=1;gene_id=estExt_fgenesh5_pg.C_70229;protein_id=121396;exon_id=121396.1
CHR_I	JGI	CDS	772458	772467	.	-	.	Name=121397;codon_start=1;gene_id=estExt_fgenesh5_pg.C_70231;protein_id=121397;exon_id=121397.1;ID=gvyHxqQGUOgZp8oP1HiUsUBUyE4.1480596393469.316
CHR_I	JGI	CDS	770972	772316	.	-	.	Name=121397;codon_start=1;gene_id=estExt_fgenesh5_pg.C_70231;protein_id=121397;exon_id=121397.1;ID=gvyHxqQGUOgZp8oP1HiUsUBUyE4.1480596393469.316
CHR_I	JGI	CDS	770836	770911	.	-	.	Name=121397;codon_start=1;gene_id=estExt_fgenesh5_pg.C_70231;protein_id=121397;exon_id=121397.1;ID=gvyHxqQGUOgZp8oP1HiUsUBUyE4.1480596393469.316
CHR_I	JGI	exon	773092	773163	.	+	.	Name=59994;gene_id=e_gw1.7.241.1;ID=gvyHxqQGUOgZp8oP1HiUsUBUyE4.1480596393469.317
CHR_I	JGI	exon	773231	774526	.	+	.	Name=59994;gene_id=e_gw1.7.241.1;ID=gvyHxqQGUOgZp8oP1HiUsUBUyE4.1480596393469.317
CHR_I	JGI	CDS	785579	785778	.	-	.	Name=3525;codon_start=1;gene_id=fgenesh1_pm.C_scaffold_7000103;protein_id=3525;exon_id=3525.1;ID=gvyHxqQGUOgZp8oP1HiUsUBUyE4.1480596393469.318
CHR_I	JGI	CDS	785039	785480	.	-	.	Name=3525;codon_start=1;gene_id=fgenesh1_pm.C_scaffold_7000103;protein_id=3525;exon_id=3525.1;ID=gvyHxqQGUOgZp8oP1HiUsUBUyE4.1480596393469.318
CHR_I	JGI	exon	784295	784297	.	+	.	Name=106429;gene_id=fgenesh5_pg.C_scaffold_7000230;ID=gvyHxqQGUOgZp8oP1HiUsUBUyE4.1480596393469.319
CHR_I	JGI	exon	784374	784685	.	+	.	Name=106429;gene_id=fgenesh5_pg.C_scaffold_7000230;ID=gvyHxqQGUOgZp8oP1HiUsUBUyE4.1480596393469.319
CHR_I	JGI	stop_codon	786325	786327	.	-	.	codon_start=1;gene_id=e_gw1.7.619.1
CHR_I	JGI	stop_codon	785039	785041	.	-	.	codon_start=1;gene_id=fgenesh1_pm.C_scaffold_7000103
CHR_I	JGI	stop_codon	784683	784685	.	+	.	codon_start=1;gene_id=fgenesh5_pg.C_scaffold_7000230
CHR_I	JGI	stop_codon	778842	778844	.	-	.	codon_start=1;gene_id=estExt_GeneWisePlus.C_70398
CHR_I	JGI	stop_codon	775719	775721	.	-	.	codon_start=1;gene_id=estExt_fgenesh5_pg.C_70229
CHR_I	JGI	stop_codon	774524	774526	.	+	.	codon_start=1;gene_id=e_gw1.7.241.1
CHR_I	JGI	exon	757257	757675	.	+	.	Name=106437;gene_id=fgenesh5_pg.C_scaffold_7000238;ID=gvyHxqQGUOgZp8oP1HiUsUBUyE4.1480596393469.320
CHR_I	JGI	exon	757771	758680	.	+	.	Name=106437;gene_id=fgenesh5_pg.C_scaffold_7000238;ID=gvyHxqQGUOgZp8oP1HiUsUBUyE4.1480596393469.320
CHR_I	JGI	exon	764363	764376	.	-	.	Name=22104;gene_id=estExt_fgenesh1_pm.C_70105;ID=gvyHxqQGUOgZp8oP1HiUsUBUyE4.1480596393469.321
CHR_I	JGI	exon	760999	764197	.	-	.	Name=22104;gene_id=estExt_fgenesh1_pm.C_70105;ID=gvyHxqQGUOgZp8oP1HiUsUBUyE4.1480596393469.321
CHR_I	JGI	exon	759163	760917	.	-	.	Name=22104;gene_id=estExt_fgenesh1_pm.C_70105;ID=gvyHxqQGUOgZp8oP1HiUsUBUyE4.1480596393469.321
CHR_I	JGI	start_codon	769938	769940	.	-	.	codon_start=1;gene_id=estExt_fgenesh5_pg.C_70233
CHR_I	JGI	start_codon	764374	764376	.	-	.	codon_start=1;gene_id=estExt_fgenesh1_pm.C_70105
CHR_I	JGI	CDS	764363	764376	.	-	.	Name=22104;codon_start=1;gene_id=estExt_fgenesh1_pm.C_70105;protein_id=22104;exon_id=22104.1;ID=gvyHxqQGUOgZp8oP1HiUsUBUyE4.1480596393469.322
CHR_I	JGI	CDS	760999	764197	.	-	.	Name=22104;codon_start=1;gene_id=estExt_fgenesh1_pm.C_70105;protein_id=22104;exon_id=22104.1;ID=gvyHxqQGUOgZp8oP1HiUsUBUyE4.1480596393469.322
CHR_I	JGI	CDS	759163	760917	.	-	.	Name=22104;codon_start=1;gene_id=estExt_fgenesh1_pm.C_70105;protein_id=22104;exon_id=22104.1;ID=gvyHxqQGUOgZp8oP1HiUsUBUyE4.1480596393469.322
CHR_I	JGI	CDS	757257	757675	.	+	.	Name=106437;codon_start=1;gene_id=fgenesh5_pg.C_scaffold_7000238;protein_id=106437;exon_id=106437.2;ID=gvyHxqQGUOgZp8oP1HiUsUBUyE4.1480596393469.323
CHR_I	JGI	CDS	757771	758680	.	+	.	Name=106437;codon_start=1;gene_id=fgenesh5_pg.C_scaffold_7000238;protein_id=106437;exon_id=106437.2;ID=gvyHxqQGUOgZp8oP1HiUsUBUyE4.1480596393469.323
CHR_I	JGI	exon	769443	769940	.	-	.	Name=121399;gene_id=estExt_fgenesh5_pg.C_70233;ID=gvyHxqQGUOgZp8oP1HiUsUBUyE4.1480596393469.324
CHR_I	JGI	exon	768552	769385	.	-	.	Name=121399;gene_id=estExt_fgenesh5_pg.C_70233;ID=gvyHxqQGUOgZp8oP1HiUsUBUyE4.1480596393469.324
CHR_I	JGI	CDS	769443	769940	.	-	.	Name=121399;codon_start=1;gene_id=estExt_fgenesh5_pg.C_70233;protein_id=121399;exon_id=121399.1;ID=gvyHxqQGUOgZp8oP1HiUsUBUyE4.1480596393469.325
CHR_I	JGI	CDS	768621	769385	.	-	.	Name=121399;codon_start=1;gene_id=estExt_fgenesh5_pg.C_70233;protein_id=121399;exon_id=121399.1;ID=gvyHxqQGUOgZp8oP1HiUsUBUyE4.1480596393469.325
CHR_I	JGI	stop_codon	770836	770838	.	-	.	codon_start=1;gene_id=estExt_fgenesh5_pg.C_70231
CHR_I	JGI	stop_codon	768621	768623	.	-	.	codon_start=1;gene_id=estExt_fgenesh5_pg.C_70233
CHR_I	JGI	stop_codon	759163	759165	.	-	.	codon_start=1;gene_id=estExt_fgenesh1_pm.C_70105
CHR_I	JGI	stop_codon	758678	758680	.	+	.	codon_start=1;gene_id=fgenesh5_pg.C_scaffold_7000238
CHR_I	JGI	exon	752887	753364	.	-	.	Name=3529;gene_id=fgenesh1_pm.C_scaffold_7000107;ID=gvyHxqQGUOgZp8oP1HiUsUBUyE4.1480596393469.326
CHR_I	JGI	exon	752301	752773	.	-	.	Name=3529;gene_id=fgenesh1_pm.C_scaffold_7000107;ID=gvyHxqQGUOgZp8oP1HiUsUBUyE4.1480596393469.326
CHR_I	JGI	exon	754491	755558	.	-	.	Name=29710;gene_id=gw1.7.276.1
CHR_I	JGI	start_codon	757257	757259	.	+	.	codon_start=1;gene_id=fgenesh5_pg.C_scaffold_7000238
CHR_I	JGI	start_codon	753362	753364	.	-	.	codon_start=1;gene_id=fgenesh1_pm.C_scaffold_7000107
CHR_I	JGI	start_codon	744219	744221	.	-	.	codon_start=1;gene_id=estExt_GeneWisePlus.C_70416
CHR_I	JGI	exon	743848	744739	.	-	.	Name=77154;gene_id=estExt_GeneWisePlus.C_70416;ID=gvyHxqQGUOgZp8oP1HiUsUBUyE4.1480596393469.327
CHR_I	JGI	exon	743575	743786	.	-	.	Name=77154;gene_id=estExt_GeneWisePlus.C_70416;ID=gvyHxqQGUOgZp8oP1HiUsUBUyE4.1480596393469.327
CHR_I	JGI	exon	742213	743498	.	-	.	Name=77154;gene_id=estExt_GeneWisePlus.C_70416;ID=gvyHxqQGUOgZp8oP1HiUsUBUyE4.1480596393469.327
CHR_I	JGI	CDS	754491	755558	.	-	.	Name=29710;codon_start=1;gene_id=gw1.7.276.1;protein_id=29710;exon_id=29710.1
CHR_I	JGI	CDS	743848	744221	.	-	.	Name=77154;codon_start=1;gene_id=estExt_GeneWisePlus.C_70416;protein_id=77154;exon_id=77154.1;ID=gvyHxqQGUOgZp8oP1HiUsUBUyE4.1480596393469.328
CHR_I	JGI	CDS	743575	743786	.	-	.	Name=77154;codon_start=1;gene_id=estExt_GeneWisePlus.C_70416;protein_id=77154;exon_id=77154.1;ID=gvyHxqQGUOgZp8oP1HiUsUBUyE4.1480596393469.328
CHR_I	JGI	CDS	742213	743498	.	-	.	Name=77154;codon_start=1;gene_id=estExt_GeneWisePlus.C_70416;protein_id=77154;exon_id=77154.1;ID=gvyHxqQGUOgZp8oP1HiUsUBUyE4.1480596393469.328
CHR_I	JGI	stop_codon	752301	752303	.	-	.	codon_start=1;gene_id=fgenesh1_pm.C_scaffold_7000107
CHR_I	JGI	CDS	752887	753364	.	-	.	Name=3529;codon_start=1;gene_id=fgenesh1_pm.C_scaffold_7000107;protein_id=3529;exon_id=3529.1;ID=gvyHxqQGUOgZp8oP1HiUsUBUyE4.1480596393469.329
CHR_I	JGI	CDS	752301	752773	.	-	.	Name=3529;codon_start=1;gene_id=fgenesh1_pm.C_scaffold_7000107;protein_id=3529;exon_id=3529.1;ID=gvyHxqQGUOgZp8oP1HiUsUBUyE4.1480596393469.329
CHR_I	JGI	exon	735782	739521	.	-	.	Name=47315;gene_id=estExt_Genewise1.C_70431;ID=gvyHxqQGUOgZp8oP1HiUsUBUyE4.1480596393469.330
CHR_I	JGI	exon	735269	735691	.	-	.	Name=47315;gene_id=estExt_Genewise1.C_70431;ID=gvyHxqQGUOgZp8oP1HiUsUBUyE4.1480596393469.330
CHR_I	JGI	exon	735088	735151	.	-	.	Name=47315;gene_id=estExt_Genewise1.C_70431;ID=gvyHxqQGUOgZp8oP1HiUsUBUyE4.1480596393469.330
CHR_I	JGI	start_codon	739468	739470	.	-	.	codon_start=1;gene_id=estExt_Genewise1.C_70431
CHR_I	JGI	CDS	735782	739470	.	-	.	Name=47315;codon_start=1;gene_id=estExt_Genewise1.C_70431;protein_id=47315;exon_id=47315.1;ID=gvyHxqQGUOgZp8oP1HiUsUBUyE4.1480596393469.331
CHR_I	JGI	CDS	735269	735691	.	-	.	Name=47315;codon_start=1;gene_id=estExt_Genewise1.C_70431;protein_id=47315;exon_id=47315.1;ID=gvyHxqQGUOgZp8oP1HiUsUBUyE4.1480596393469.331
CHR_I	JGI	CDS	735088	735151	.	-	.	Name=47315;codon_start=1;gene_id=estExt_Genewise1.C_70431;protein_id=47315;exon_id=47315.1;ID=gvyHxqQGUOgZp8oP1HiUsUBUyE4.1480596393469.331
CHR_I	JGI	stop_codon	742213	742215	.	-	.	codon_start=1;gene_id=estExt_GeneWisePlus.C_70416
CHR_I	JGI	CDS	714440	714579	.	+	.	Name=121405;codon_start=1;gene_id=estExt_fgenesh5_pg.C_70245;protein_id=121405;exon_id=121405.7;ID=gvyHxqQGUOgZp8oP1HiUsUBUyE4.1480596393469.332
CHR_I	JGI	CDS	714644	715234	.	+	.	Name=121405;codon_start=1;gene_id=estExt_fgenesh5_pg.C_70245;protein_id=121405;exon_id=121405.7;ID=gvyHxqQGUOgZp8oP1HiUsUBUyE4.1480596393469.332
CHR_I	JGI	CDS	715328	715624	.	+	.	Name=121405;codon_start=1;gene_id=estExt_fgenesh5_pg.C_70245;protein_id=121405;exon_id=121405.7;ID=gvyHxqQGUOgZp8oP1HiUsUBUyE4.1480596393469.332
CHR_I	JGI	CDS	715742	715823	.	+	.	Name=121405;codon_start=1;gene_id=estExt_fgenesh5_pg.C_70245;protein_id=121405;exon_id=121405.7;ID=gvyHxqQGUOgZp8oP1HiUsUBUyE4.1480596393469.332
CHR_I	JGI	CDS	715882	715973	.	+	.	Name=121405;codon_start=1;gene_id=estExt_fgenesh5_pg.C_70245;protein_id=121405;exon_id=121405.7;ID=gvyHxqQGUOgZp8oP1HiUsUBUyE4.1480596393469.332
CHR_I	JGI	CDS	716046	716179	.	+	.	Name=121405;codon_start=1;gene_id=estExt_fgenesh5_pg.C_70245;protein_id=121405;exon_id=121405.7;ID=gvyHxqQGUOgZp8oP1HiUsUBUyE4.1480596393469.332
CHR_I	JGI	CDS	716266	716312	.	+	.	Name=121405;codon_start=1;gene_id=estExt_fgenesh5_pg.C_70245;protein_id=121405;exon_id=121405.7;ID=gvyHxqQGUOgZp8oP1HiUsUBUyE4.1480596393469.332
CHR_I	JGI	exon	727657	728001	.	-	.	Name=47317;gene_id=estExt_Genewise1.C_70434;ID=gvyHxqQGUOgZp8oP1HiUsUBUyE4.1480596393469.333
CHR_I	JGI	exon	727061	727534	.	-	.	Name=47317;gene_id=estExt_Genewise1.C_70434;ID=gvyHxqQGUOgZp8oP1HiUsUBUyE4.1480596393469.333
CHR_I	JGI	exon	725614	726983	.	-	.	Name=47317;gene_id=estExt_Genewise1.C_70434;ID=gvyHxqQGUOgZp8oP1HiUsUBUyE4.1480596393469.333
CHR_I	JGI	CDS	720170	720337	.	+	.	Name=30776;codon_start=1;gene_id=gw1.7.341.1;protein_id=30776;exon_id=30776.4;ID=gvyHxqQGUOgZp8oP1HiUsUBUyE4.1480596393469.334
CHR_I	JGI	CDS	720437	720612	.	+	.	Name=30776;codon_start=1;gene_id=gw1.7.341.1;protein_id=30776;exon_id=30776.4;ID=gvyHxqQGUOgZp8oP1HiUsUBUyE4.1480596393469.334
CHR_I	JGI	CDS	720720	720903	.	+	.	Name=30776;codon_start=1;gene_id=gw1.7.341.1;protein_id=30776;exon_id=30776.4;ID=gvyHxqQGUOgZp8oP1HiUsUBUyE4.1480596393469.334
CHR_I	JGI	CDS	720970	721254	.	+	.	Name=30776;codon_start=1;gene_id=gw1.7.341.1;protein_id=30776;exon_id=30776.4;ID=gvyHxqQGUOgZp8oP1HiUsUBUyE4.1480596393469.334
CHR_I	JGI	start_codon	727720	727722	.	-	.	codon_start=1;gene_id=estExt_Genewise1.C_70434
CHR_I	JGI	start_codon	724488	724490	.	+	.	codon_start=1;gene_id=fgenesh5_pg.C_scaffold_7000245
CHR_I	JGI	start_codon	723008	723010	.	+	.	codon_start=1;gene_id=fgenesh5_pg.C_scaffold_7000246
CHR_I	JGI	start_codon	718855	718857	.	-	.	codon_start=1;gene_id=fgenesh1_pm.C_scaffold_7000110
CHR_I	JGI	exon	723008	723754	.	+	.	Name=106445;gene_id=fgenesh5_pg.C_scaffold_7000246
CHR_I	JGI	exon	724488	724906	.	+	.	Name=106444;gene_id=fgenesh5_pg.C_scaffold_7000245;ID=gvyHxqQGUOgZp8oP1HiUsUBUyE4.1480596393469.335
CHR_I	JGI	exon	725045	725087	.	+	.	Name=106444;gene_id=fgenesh5_pg.C_scaffold_7000245;ID=gvyHxqQGUOgZp8oP1HiUsUBUyE4.1480596393469.335
CHR_I	JGI	CDS	718762	718857	.	-	.	Name=3532;codon_start=1;gene_id=fgenesh1_pm.C_scaffold_7000110;protein_id=3532;exon_id=3532.1;ID=gvyHxqQGUOgZp8oP1HiUsUBUyE4.1480596393469.336
CHR_I	JGI	CDS	718414	718655	.	-	.	Name=3532;codon_start=1;gene_id=fgenesh1_pm.C_scaffold_7000110;protein_id=3532;exon_id=3532.1;ID=gvyHxqQGUOgZp8oP1HiUsUBUyE4.1480596393469.336
CHR_I	JGI	CDS	717488	718327	.	-	.	Name=3532;codon_start=1;gene_id=fgenesh1_pm.C_scaffold_7000110;protein_id=3532;exon_id=3532.1;ID=gvyHxqQGUOgZp8oP1HiUsUBUyE4.1480596393469.336
CHR_I	JGI	CDS	717178	717421	.	-	.	Name=3532;codon_start=1;gene_id=fgenesh1_pm.C_scaffold_7000110;protein_id=3532;exon_id=3532.1;ID=gvyHxqQGUOgZp8oP1HiUsUBUyE4.1480596393469.336
CHR_I	JGI	CDS	727657	727722	.	-	.	Name=47317;codon_start=1;gene_id=estExt_Genewise1.C_70434;protein_id=47317;exon_id=47317.1;ID=gvyHxqQGUOgZp8oP1HiUsUBUyE4.1480596393469.337
CHR_I	JGI	CDS	727061	727534	.	-	.	Name=47317;codon_start=1;gene_id=estExt_Genewise1.C_70434;protein_id=47317;exon_id=47317.1;ID=gvyHxqQGUOgZp8oP1HiUsUBUyE4.1480596393469.337
CHR_I	JGI	CDS	725733	726983	.	-	.	Name=47317;codon_start=1;gene_id=estExt_Genewise1.C_70434;protein_id=47317;exon_id=47317.1;ID=gvyHxqQGUOgZp8oP1HiUsUBUyE4.1480596393469.337
CHR_I	JGI	exon	714405	714579	.	+	.	Name=121405;gene_id=estExt_fgenesh5_pg.C_70245;ID=gvyHxqQGUOgZp8oP1HiUsUBUyE4.1480596393469.338
CHR_I	JGI	exon	714644	715234	.	+	.	Name=121405;gene_id=estExt_fgenesh5_pg.C_70245;ID=gvyHxqQGUOgZp8oP1HiUsUBUyE4.1480596393469.338
CHR_I	JGI	exon	715328	715624	.	+	.	Name=121405;gene_id=estExt_fgenesh5_pg.C_70245;ID=gvyHxqQGUOgZp8oP1HiUsUBUyE4.1480596393469.338
CHR_I	JGI	exon	715742	715823	.	+	.	Name=121405;gene_id=estExt_fgenesh5_pg.C_70245;ID=gvyHxqQGUOgZp8oP1HiUsUBUyE4.1480596393469.338
CHR_I	JGI	exon	715882	715973	.	+	.	Name=121405;gene_id=estExt_fgenesh5_pg.C_70245;ID=gvyHxqQGUOgZp8oP1HiUsUBUyE4.1480596393469.338
CHR_I	JGI	exon	716046	716179	.	+	.	Name=121405;gene_id=estExt_fgenesh5_pg.C_70245;ID=gvyHxqQGUOgZp8oP1HiUsUBUyE4.1480596393469.338
CHR_I	JGI	exon	716266	716460	.	+	.	Name=121405;gene_id=estExt_fgenesh5_pg.C_70245;ID=gvyHxqQGUOgZp8oP1HiUsUBUyE4.1480596393469.338
CHR_I	JGI	CDS	724488	724906	.	+	.	Name=106444;codon_start=1;gene_id=fgenesh5_pg.C_scaffold_7000245;protein_id=106444;exon_id=106444.2;ID=gvyHxqQGUOgZp8oP1HiUsUBUyE4.1480596393469.339
CHR_I	JGI	CDS	725045	725087	.	+	.	Name=106444;codon_start=1;gene_id=fgenesh5_pg.C_scaffold_7000245;protein_id=106444;exon_id=106444.2;ID=gvyHxqQGUOgZp8oP1HiUsUBUyE4.1480596393469.339
CHR_I	JGI	CDS	723008	723754	.	+	.	Name=106445;codon_start=1;gene_id=fgenesh5_pg.C_scaffold_7000246;protein_id=106445;exon_id=106445.1
CHR_I	JGI	exon	718762	718857	.	-	.	Name=3532;gene_id=fgenesh1_pm.C_scaffold_7000110;ID=gvyHxqQGUOgZp8oP1HiUsUBUyE4.1480596393469.340
CHR_I	JGI	exon	718414	718655	.	-	.	Name=3532;gene_id=fgenesh1_pm.C_scaffold_7000110;ID=gvyHxqQGUOgZp8oP1HiUsUBUyE4.1480596393469.340
CHR_I	JGI	exon	717488	718327	.	-	.	Name=3532;gene_id=fgenesh1_pm.C_scaffold_7000110;ID=gvyHxqQGUOgZp8oP1HiUsUBUyE4.1480596393469.340
CHR_I	JGI	exon	717178	717421	.	-	.	Name=3532;gene_id=fgenesh1_pm.C_scaffold_7000110;ID=gvyHxqQGUOgZp8oP1HiUsUBUyE4.1480596393469.340
CHR_I	JGI	exon	720170	720337	.	+	.	Name=30776;gene_id=gw1.7.341.1;ID=gvyHxqQGUOgZp8oP1HiUsUBUyE4.1480596393469.341
CHR_I	JGI	exon	720437	720612	.	+	.	Name=30776;gene_id=gw1.7.341.1;ID=gvyHxqQGUOgZp8oP1HiUsUBUyE4.1480596393469.341
CHR_I	JGI	exon	720720	720903	.	+	.	Name=30776;gene_id=gw1.7.341.1;ID=gvyHxqQGUOgZp8oP1HiUsUBUyE4.1480596393469.341
CHR_I	JGI	exon	720970	721254	.	+	.	Name=30776;gene_id=gw1.7.341.1;ID=gvyHxqQGUOgZp8oP1HiUsUBUyE4.1480596393469.341
CHR_I	JGI	stop_codon	725733	725735	.	-	.	codon_start=1;gene_id=estExt_Genewise1.C_70434
CHR_I	JGI	stop_codon	725085	725087	.	+	.	codon_start=1;gene_id=fgenesh5_pg.C_scaffold_7000245
CHR_I	JGI	stop_codon	723752	723754	.	+	.	codon_start=1;gene_id=fgenesh5_pg.C_scaffold_7000246
CHR_I	JGI	stop_codon	717178	717180	.	-	.	codon_start=1;gene_id=fgenesh1_pm.C_scaffold_7000110
CHR_I	JGI	stop_codon	716310	716312	.	+	.	codon_start=1;gene_id=estExt_fgenesh5_pg.C_70245
CHR_I	JGI	exon	708924	708994	.	+	.	Name=60004;gene_id=e_gw1.7.584.1;ID=gvyHxqQGUOgZp8oP1HiUsUBUyE4.1480596393469.342
CHR_I	JGI	exon	709061	709208	.	+	.	Name=60004;gene_id=e_gw1.7.584.1;ID=gvyHxqQGUOgZp8oP1HiUsUBUyE4.1480596393469.342
CHR_I	JGI	exon	709310	709535	.	+	.	Name=60004;gene_id=e_gw1.7.584.1;ID=gvyHxqQGUOgZp8oP1HiUsUBUyE4.1480596393469.342
CHR_I	JGI	exon	709594	709679	.	+	.	Name=60004;gene_id=e_gw1.7.584.1;ID=gvyHxqQGUOgZp8oP1HiUsUBUyE4.1480596393469.342
CHR_I	JGI	exon	709735	709974	.	+	.	Name=60004;gene_id=e_gw1.7.584.1;ID=gvyHxqQGUOgZp8oP1HiUsUBUyE4.1480596393469.342
CHR_I	JGI	exon	710032	710360	.	+	.	Name=60004;gene_id=e_gw1.7.584.1;ID=gvyHxqQGUOgZp8oP1HiUsUBUyE4.1480596393469.342
CHR_I	JGI	exon	710416	710586	.	+	.	Name=60004;gene_id=e_gw1.7.584.1;ID=gvyHxqQGUOgZp8oP1HiUsUBUyE4.1480596393469.342
CHR_I	JGI	exon	710646	711564	.	+	.	Name=60004;gene_id=e_gw1.7.584.1;ID=gvyHxqQGUOgZp8oP1HiUsUBUyE4.1480596393469.342
CHR_I	JGI	CDS	701988	702117	.	+	.	Name=27983;codon_start=1;gene_id=gw1.7.179.1;protein_id=27983;exon_id=27983.3;ID=gvyHxqQGUOgZp8oP1HiUsUBUyE4.1480596393469.343
CHR_I	JGI	CDS	702212	702893	.	+	.	Name=27983;codon_start=1;gene_id=gw1.7.179.1;protein_id=27983;exon_id=27983.3;ID=gvyHxqQGUOgZp8oP1HiUsUBUyE4.1480596393469.343
CHR_I	JGI	CDS	702970	703147	.	+	.	Name=27983;codon_start=1;gene_id=gw1.7.179.1;protein_id=27983;exon_id=27983.3;ID=gvyHxqQGUOgZp8oP1HiUsUBUyE4.1480596393469.343
CHR_I	JGI	exon	712649	712764	.	+	.	Name=106450;gene_id=fgenesh5_pg.C_scaffold_7000251;ID=gvyHxqQGUOgZp8oP1HiUsUBUyE4.1480596393469.344
CHR_I	JGI	exon	712852	713032	.	+	.	Name=106450;gene_id=fgenesh5_pg.C_scaffold_7000251;ID=gvyHxqQGUOgZp8oP1HiUsUBUyE4.1480596393469.344
CHR_I	JGI	exon	705796	705861	.	+	.	Name=106453;gene_id=fgenesh5_pg.C_scaffold_7000254;ID=gvyHxqQGUOgZp8oP1HiUsUBUyE4.1480596393469.345
CHR_I	JGI	exon	705923	706054	.	+	.	Name=106453;gene_id=fgenesh5_pg.C_scaffold_7000254;ID=gvyHxqQGUOgZp8oP1HiUsUBUyE4.1480596393469.345
CHR_I	JGI	exon	707160	707909	.	-	.	Name=106452;gene_id=fgenesh5_pg.C_scaffold_7000253;ID=gvyHxqQGUOgZp8oP1HiUsUBUyE4.1480596393469.346
CHR_I	JGI	exon	706957	707094	.	-	.	Name=106452;gene_id=fgenesh5_pg.C_scaffold_7000253;ID=gvyHxqQGUOgZp8oP1HiUsUBUyE4.1480596393469.346
CHR_I	JGI	exon	706185	706892	.	-	.	Name=106452;gene_id=fgenesh5_pg.C_scaffold_7000253;ID=gvyHxqQGUOgZp8oP1HiUsUBUyE4.1480596393469.346
CHR_I	JGI	start_codon	714440	714442	.	+	.	codon_start=1;gene_id=estExt_fgenesh5_pg.C_70245
CHR_I	JGI	start_codon	712649	712651	.	+	.	codon_start=1;gene_id=fgenesh5_pg.C_scaffold_7000251
CHR_I	JGI	start_codon	708924	708926	.	+	.	codon_start=1;gene_id=e_gw1.7.584.1
CHR_I	JGI	start_codon	707907	707909	.	-	.	codon_start=1;gene_id=fgenesh5_pg.C_scaffold_7000253
CHR_I	JGI	start_codon	705796	705798	.	+	.	codon_start=1;gene_id=fgenesh5_pg.C_scaffold_7000254
CHR_I	JGI	CDS	712649	712764	.	+	.	Name=106450;codon_start=1;gene_id=fgenesh5_pg.C_scaffold_7000251;protein_id=106450;exon_id=106450.2;ID=gvyHxqQGUOgZp8oP1HiUsUBUyE4.1480596393469.347
CHR_I	JGI	CDS	712852	713032	.	+	.	Name=106450;codon_start=1;gene_id=fgenesh5_pg.C_scaffold_7000251;protein_id=106450;exon_id=106450.2;ID=gvyHxqQGUOgZp8oP1HiUsUBUyE4.1480596393469.347
CHR_I	JGI	CDS	707160	707909	.	-	.	Name=106452;codon_start=1;gene_id=fgenesh5_pg.C_scaffold_7000253;protein_id=106452;exon_id=106452.1;ID=gvyHxqQGUOgZp8oP1HiUsUBUyE4.1480596393469.348
CHR_I	JGI	CDS	706957	707094	.	-	.	Name=106452;codon_start=1;gene_id=fgenesh5_pg.C_scaffold_7000253;protein_id=106452;exon_id=106452.1;ID=gvyHxqQGUOgZp8oP1HiUsUBUyE4.1480596393469.348
CHR_I	JGI	CDS	706185	706892	.	-	.	Name=106452;codon_start=1;gene_id=fgenesh5_pg.C_scaffold_7000253;protein_id=106452;exon_id=106452.1;ID=gvyHxqQGUOgZp8oP1HiUsUBUyE4.1480596393469.348
CHR_I	JGI	CDS	705796	705861	.	+	.	Name=106453;codon_start=1;gene_id=fgenesh5_pg.C_scaffold_7000254;protein_id=106453;exon_id=106453.2;ID=gvyHxqQGUOgZp8oP1HiUsUBUyE4.1480596393469.349
CHR_I	JGI	CDS	705923	706054	.	+	.	Name=106453;codon_start=1;gene_id=fgenesh5_pg.C_scaffold_7000254;protein_id=106453;exon_id=106453.2;ID=gvyHxqQGUOgZp8oP1HiUsUBUyE4.1480596393469.349
CHR_I	JGI	CDS	708924	708994	.	+	.	Name=60004;codon_start=1;gene_id=e_gw1.7.584.1;protein_id=60004;exon_id=60004.8;ID=gvyHxqQGUOgZp8oP1HiUsUBUyE4.1480596393469.350
CHR_I	JGI	CDS	709061	709208	.	+	.	Name=60004;codon_start=1;gene_id=e_gw1.7.584.1;protein_id=60004;exon_id=60004.8;ID=gvyHxqQGUOgZp8oP1HiUsUBUyE4.1480596393469.350
CHR_I	JGI	CDS	709310	709535	.	+	.	Name=60004;codon_start=1;gene_id=e_gw1.7.584.1;protein_id=60004;exon_id=60004.8;ID=gvyHxqQGUOgZp8oP1HiUsUBUyE4.1480596393469.350
CHR_I	JGI	CDS	709594	709679	.	+	.	Name=60004;codon_start=1;gene_id=e_gw1.7.584.1;protein_id=60004;exon_id=60004.8;ID=gvyHxqQGUOgZp8oP1HiUsUBUyE4.1480596393469.350
CHR_I	JGI	CDS	709735	709974	.	+	.	Name=60004;codon_start=1;gene_id=e_gw1.7.584.1;protein_id=60004;exon_id=60004.8;ID=gvyHxqQGUOgZp8oP1HiUsUBUyE4.1480596393469.350
CHR_I	JGI	CDS	710032	710360	.	+	.	Name=60004;codon_start=1;gene_id=e_gw1.7.584.1;protein_id=60004;exon_id=60004.8;ID=gvyHxqQGUOgZp8oP1HiUsUBUyE4.1480596393469.350
CHR_I	JGI	CDS	710416	710586	.	+	.	Name=60004;codon_start=1;gene_id=e_gw1.7.584.1;protein_id=60004;exon_id=60004.8;ID=gvyHxqQGUOgZp8oP1HiUsUBUyE4.1480596393469.350
CHR_I	JGI	CDS	710646	711564	.	+	.	Name=60004;codon_start=1;gene_id=e_gw1.7.584.1;protein_id=60004;exon_id=60004.8;ID=gvyHxqQGUOgZp8oP1HiUsUBUyE4.1480596393469.350
CHR_I	JGI	stop_codon	713030	713032	.	+	.	codon_start=1;gene_id=fgenesh5_pg.C_scaffold_7000251
CHR_I	JGI	stop_codon	711562	711564	.	+	.	codon_start=1;gene_id=e_gw1.7.584.1
CHR_I	JGI	stop_codon	706185	706187	.	-	.	codon_start=1;gene_id=fgenesh5_pg.C_scaffold_7000253
CHR_I	JGI	stop_codon	706052	706054	.	+	.	codon_start=1;gene_id=fgenesh5_pg.C_scaffold_7000254
CHR_I	JGI	stop_codon	702115	702117	.	+	.	codon_start=1;gene_id=gw1.7.179.1
CHR_I	JGI	exon	701988	702117	.	+	.	Name=27983;gene_id=gw1.7.179.1;ID=gvyHxqQGUOgZp8oP1HiUsUBUyE4.1480596393469.351
CHR_I	JGI	exon	702212	702893	.	+	.	Name=27983;gene_id=gw1.7.179.1;ID=gvyHxqQGUOgZp8oP1HiUsUBUyE4.1480596393469.351
CHR_I	JGI	exon	702970	703147	.	+	.	Name=27983;gene_id=gw1.7.179.1;ID=gvyHxqQGUOgZp8oP1HiUsUBUyE4.1480596393469.351
CHR_I	JGI	exon	693885	694976	.	+	.	Name=106457;gene_id=fgenesh5_pg.C_scaffold_7000258
CHR_I	JGI	exon	684689	685105	.	+	.	Name=77167;gene_id=estExt_GeneWisePlus.C_70446;ID=gvyHxqQGUOgZp8oP1HiUsUBUyE4.1480596393469.352
CHR_I	JGI	exon	685319	685935	.	+	.	Name=77167;gene_id=estExt_GeneWisePlus.C_70446;ID=gvyHxqQGUOgZp8oP1HiUsUBUyE4.1480596393469.352
CHR_I	JGI	exon	685993	686108	.	+	.	Name=77167;gene_id=estExt_GeneWisePlus.C_70446;ID=gvyHxqQGUOgZp8oP1HiUsUBUyE4.1480596393469.352
CHR_I	JGI	exon	686190	686374	.	+	.	Name=77167;gene_id=estExt_GeneWisePlus.C_70446;ID=gvyHxqQGUOgZp8oP1HiUsUBUyE4.1480596393469.352
CHR_I	JGI	exon	688078	688801	.	+	.	Name=77167;gene_id=estExt_GeneWisePlus.C_70446;ID=gvyHxqQGUOgZp8oP1HiUsUBUyE4.1480596393469.352
CHR_I	JGI	exon	688885	690268	.	+	.	Name=77167;gene_id=estExt_GeneWisePlus.C_70446;ID=gvyHxqQGUOgZp8oP1HiUsUBUyE4.1480596393469.352
CHR_I	JGI	exon	690618	691036	.	+	.	Name=77167;gene_id=estExt_GeneWisePlus.C_70446;ID=gvyHxqQGUOgZp8oP1HiUsUBUyE4.1480596393469.352
CHR_I	JGI	exon	691100	691186	.	+	.	Name=77167;gene_id=estExt_GeneWisePlus.C_70446;ID=gvyHxqQGUOgZp8oP1HiUsUBUyE4.1480596393469.352
CHR_I	JGI	exon	691247	691488	.	+	.	Name=77167;gene_id=estExt_GeneWisePlus.C_70446;ID=gvyHxqQGUOgZp8oP1HiUsUBUyE4.1480596393469.352
CHR_I	JGI	exon	691563	692833	.	+	.	Name=77167;gene_id=estExt_GeneWisePlus.C_70446;ID=gvyHxqQGUOgZp8oP1HiUsUBUyE4.1480596393469.352
CHR_I	JGI	exon	697458	698502	.	+	.	Name=60283;gene_id=e_gw1.7.180.1;ID=gvyHxqQGUOgZp8oP1HiUsUBUyE4.1480596393469.353
CHR_I	JGI	exon	698635	698942	.	+	.	Name=60283;gene_id=e_gw1.7.180.1;ID=gvyHxqQGUOgZp8oP1HiUsUBUyE4.1480596393469.353
CHR_I	JGI	CDS	684689	685105	.	+	.	Name=77167;codon_start=1;gene_id=estExt_GeneWisePlus.C_70446;protein_id=77167;exon_id=77167.10;ID=gvyHxqQGUOgZp8oP1HiUsUBUyE4.1480596393469.354
CHR_I	JGI	CDS	685319	685935	.	+	.	Name=77167;codon_start=1;gene_id=estExt_GeneWisePlus.C_70446;protein_id=77167;exon_id=77167.10;ID=gvyHxqQGUOgZp8oP1HiUsUBUyE4.1480596393469.354
CHR_I	JGI	CDS	685993	686108	.	+	.	Name=77167;codon_start=1;gene_id=estExt_GeneWisePlus.C_70446;protein_id=77167;exon_id=77167.10;ID=gvyHxqQGUOgZp8oP1HiUsUBUyE4.1480596393469.354
CHR_I	JGI	CDS	686190	686374	.	+	.	Name=77167;codon_start=1;gene_id=estExt_GeneWisePlus.C_70446;protein_id=77167;exon_id=77167.10;ID=gvyHxqQGUOgZp8oP1HiUsUBUyE4.1480596393469.354
CHR_I	JGI	CDS	688078	688801	.	+	.	Name=77167;codon_start=1;gene_id=estExt_GeneWisePlus.C_70446;protein_id=77167;exon_id=77167.10;ID=gvyHxqQGUOgZp8oP1HiUsUBUyE4.1480596393469.354
CHR_I	JGI	CDS	688885	690268	.	+	.	Name=77167;codon_start=1;gene_id=estExt_GeneWisePlus.C_70446;protein_id=77167;exon_id=77167.10;ID=gvyHxqQGUOgZp8oP1HiUsUBUyE4.1480596393469.354
CHR_I	JGI	CDS	690618	691036	.	+	.	Name=77167;codon_start=1;gene_id=estExt_GeneWisePlus.C_70446;protein_id=77167;exon_id=77167.10;ID=gvyHxqQGUOgZp8oP1HiUsUBUyE4.1480596393469.354
CHR_I	JGI	CDS	691100	691186	.	+	.	Name=77167;codon_start=1;gene_id=estExt_GeneWisePlus.C_70446;protein_id=77167;exon_id=77167.10;ID=gvyHxqQGUOgZp8oP1HiUsUBUyE4.1480596393469.354
CHR_I	JGI	CDS	691247	691488	.	+	.	Name=77167;codon_start=1;gene_id=estExt_GeneWisePlus.C_70446;protein_id=77167;exon_id=77167.10;ID=gvyHxqQGUOgZp8oP1HiUsUBUyE4.1480596393469.354
CHR_I	JGI	CDS	691563	692567	.	+	.	Name=77167;codon_start=1;gene_id=estExt_GeneWisePlus.C_70446;protein_id=77167;exon_id=77167.10;ID=gvyHxqQGUOgZp8oP1HiUsUBUyE4.1480596393469.354
CHR_I	JGI	CDS	693885	694976	.	+	.	Name=106457;codon_start=1;gene_id=fgenesh5_pg.C_scaffold_7000258;protein_id=106457;exon_id=106457.1
CHR_I	JGI	start_codon	697458	697460	.	+	.	codon_start=1;gene_id=e_gw1.7.180.1
CHR_I	JGI	start_codon	696217	696219	.	-	.	codon_start=1;gene_id=e_gw1.7.833.1
CHR_I	JGI	start_codon	693885	693887	.	+	.	codon_start=1;gene_id=fgenesh5_pg.C_scaffold_7000258
CHR_I	JGI	exon	696006	696219	.	-	.	Name=59919;gene_id=e_gw1.7.833.1;ID=gvyHxqQGUOgZp8oP1HiUsUBUyE4.1480596393469.355
CHR_I	JGI	exon	695658	695887	.	-	.	Name=59919;gene_id=e_gw1.7.833.1;ID=gvyHxqQGUOgZp8oP1HiUsUBUyE4.1480596393469.355
CHR_I	JGI	exon	695412	695561	.	-	.	Name=59919;gene_id=e_gw1.7.833.1;ID=gvyHxqQGUOgZp8oP1HiUsUBUyE4.1480596393469.355
CHR_I	JGI	CDS	696006	696219	.	-	.	Name=59919;codon_start=1;gene_id=e_gw1.7.833.1;protein_id=59919;exon_id=59919.1;ID=gvyHxqQGUOgZp8oP1HiUsUBUyE4.1480596393469.356
CHR_I	JGI	CDS	695658	695887	.	-	.	Name=59919;codon_start=1;gene_id=e_gw1.7.833.1;protein_id=59919;exon_id=59919.1;ID=gvyHxqQGUOgZp8oP1HiUsUBUyE4.1480596393469.356
CHR_I	JGI	CDS	695412	695561	.	-	.	Name=59919;codon_start=1;gene_id=e_gw1.7.833.1;protein_id=59919;exon_id=59919.1;ID=gvyHxqQGUOgZp8oP1HiUsUBUyE4.1480596393469.356
CHR_I	JGI	CDS	697458	698502	.	+	.	Name=60283;codon_start=1;gene_id=e_gw1.7.180.1;protein_id=60283;exon_id=60283.2;ID=gvyHxqQGUOgZp8oP1HiUsUBUyE4.1480596393469.357
CHR_I	JGI	CDS	698635	698942	.	+	.	Name=60283;codon_start=1;gene_id=e_gw1.7.180.1;protein_id=60283;exon_id=60283.2;ID=gvyHxqQGUOgZp8oP1HiUsUBUyE4.1480596393469.357
CHR_I	JGI	stop_codon	695412	695414	.	-	.	codon_start=1;gene_id=e_gw1.7.833.1
CHR_I	JGI	stop_codon	694974	694976	.	+	.	codon_start=1;gene_id=fgenesh5_pg.C_scaffold_7000258
CHR_I	JGI	stop_codon	692565	692567	.	+	.	codon_start=1;gene_id=estExt_GeneWisePlus.C_70446
CHR_I	JGI	CDS	681666	681885	.	+	.	Name=121408;codon_start=1;gene_id=estExt_fgenesh5_pg.C_70256;protein_id=121408;exon_id=121408.2;ID=gvyHxqQGUOgZp8oP1HiUsUBUyE4.1480596393469.358
CHR_I	JGI	CDS	682003	682607	.	+	.	Name=121408;codon_start=1;gene_id=estExt_fgenesh5_pg.C_70256;protein_id=121408;exon_id=121408.2;ID=gvyHxqQGUOgZp8oP1HiUsUBUyE4.1480596393469.358
CHR_I	JGI	exon	675573	676493	.	+	.	Name=121412;gene_id=estExt_fgenesh5_pg.C_70260;ID=gvyHxqQGUOgZp8oP1HiUsUBUyE4.1480596393469.359
CHR_I	JGI	exon	676553	677904	.	+	.	Name=121412;gene_id=estExt_fgenesh5_pg.C_70260;ID=gvyHxqQGUOgZp8oP1HiUsUBUyE4.1480596393469.359
CHR_I	JGI	exon	679284	679463	.	+	.	Name=121411;gene_id=estExt_fgenesh5_pg.C_70259;ID=gvyHxqQGUOgZp8oP1HiUsUBUyE4.1480596393469.360
CHR_I	JGI	exon	679554	680568	.	+	.	Name=121411;gene_id=estExt_fgenesh5_pg.C_70259;ID=gvyHxqQGUOgZp8oP1HiUsUBUyE4.1480596393469.360
CHR_I	JGI	start_codon	684689	684691	.	+	.	codon_start=1;gene_id=estExt_GeneWisePlus.C_70446
CHR_I	JGI	start_codon	681666	681668	.	+	.	codon_start=1;gene_id=estExt_fgenesh5_pg.C_70256
CHR_I	JGI	start_codon	681365	681367	.	-	.	codon_start=1;gene_id=estExt_Genewise1.C_70464
CHR_I	JGI	start_codon	679397	679399	.	+	.	codon_start=1;gene_id=estExt_fgenesh5_pg.C_70259
CHR_I	JGI	start_codon	675840	675842	.	+	.	codon_start=1;gene_id=estExt_fgenesh5_pg.C_70260
CHR_I	JGI	CDS	679397	679463	.	+	.	Name=121411;codon_start=1;gene_id=estExt_fgenesh5_pg.C_70259;protein_id=121411;exon_id=121411.2;ID=gvyHxqQGUOgZp8oP1HiUsUBUyE4.1480596393469.361
CHR_I	JGI	CDS	679554	680308	.	+	.	Name=121411;codon_start=1;gene_id=estExt_fgenesh5_pg.C_70259;protein_id=121411;exon_id=121411.2;ID=gvyHxqQGUOgZp8oP1HiUsUBUyE4.1480596393469.361
CHR_I	JGI	CDS	675840	676493	.	+	.	Name=121412;codon_start=1;gene_id=estExt_fgenesh5_pg.C_70260;protein_id=121412;exon_id=121412.2;ID=gvyHxqQGUOgZp8oP1HiUsUBUyE4.1480596393469.362
CHR_I	JGI	CDS	676553	677902	.	+	.	Name=121412;codon_start=1;gene_id=estExt_fgenesh5_pg.C_70260;protein_id=121412;exon_id=121412.2;ID=gvyHxqQGUOgZp8oP1HiUsUBUyE4.1480596393469.362
CHR_I	JGI	exon	681666	681885	.	+	.	Name=121408;gene_id=estExt_fgenesh5_pg.C_70256;ID=gvyHxqQGUOgZp8oP1HiUsUBUyE4.1480596393469.363
CHR_I	JGI	exon	682003	682722	.	+	.	Name=121408;gene_id=estExt_fgenesh5_pg.C_70256;ID=gvyHxqQGUOgZp8oP1HiUsUBUyE4.1480596393469.363
CHR_I	JGI	CDS	681184	681367	.	-	.	Name=47330;codon_start=1;gene_id=estExt_Genewise1.C_70464;protein_id=47330;exon_id=47330.1;ID=gvyHxqQGUOgZp8oP1HiUsUBUyE4.1480596393469.364
CHR_I	JGI	CDS	680858	681051	.	-	.	Name=47330;codon_start=1;gene_id=estExt_Genewise1.C_70464;protein_id=47330;exon_id=47330.1;ID=gvyHxqQGUOgZp8oP1HiUsUBUyE4.1480596393469.364
CHR_I	JGI	exon	681184	681376	.	-	.	Name=47330;gene_id=estExt_Genewise1.C_70464;ID=gvyHxqQGUOgZp8oP1HiUsUBUyE4.1480596393469.365
CHR_I	JGI	exon	680702	681051	.	-	.	Name=47330;gene_id=estExt_Genewise1.C_70464;ID=gvyHxqQGUOgZp8oP1HiUsUBUyE4.1480596393469.365
CHR_I	JGI	stop_codon	682605	682607	.	+	.	codon_start=1;gene_id=estExt_fgenesh5_pg.C_70256
CHR_I	JGI	stop_codon	680858	680860	.	-	.	codon_start=1;gene_id=estExt_Genewise1.C_70464
CHR_I	JGI	stop_codon	680306	680308	.	+	.	codon_start=1;gene_id=estExt_fgenesh5_pg.C_70259
CHR_I	JGI	exon	657861	657899	.	+	.	Name=60243;gene_id=e_gw1.7.714.1;ID=gvyHxqQGUOgZp8oP1HiUsUBUyE4.1480596393469.366
CHR_I	JGI	exon	657977	658105	.	+	.	Name=60243;gene_id=e_gw1.7.714.1;ID=gvyHxqQGUOgZp8oP1HiUsUBUyE4.1480596393469.366
CHR_I	JGI	exon	658193	659284	.	+	.	Name=60243;gene_id=e_gw1.7.714.1;ID=gvyHxqQGUOgZp8oP1HiUsUBUyE4.1480596393469.366
CHR_I	JGI	exon	659374	659454	.	+	.	Name=60243;gene_id=e_gw1.7.714.1;ID=gvyHxqQGUOgZp8oP1HiUsUBUyE4.1480596393469.366
CHR_I	JGI	exon	667495	667896	.	-	.	Name=60508;gene_id=e_gw1.7.548.1;ID=gvyHxqQGUOgZp8oP1HiUsUBUyE4.1480596393469.367
CHR_I	JGI	exon	666269	667381	.	-	.	Name=60508;gene_id=e_gw1.7.548.1;ID=gvyHxqQGUOgZp8oP1HiUsUBUyE4.1480596393469.367
CHR_I	JGI	exon	665389	665485	.	-	.	Name=60508;gene_id=e_gw1.7.548.1;ID=gvyHxqQGUOgZp8oP1HiUsUBUyE4.1480596393469.367
CHR_I	JGI	exon	664740	665332	.	-	.	Name=60508;gene_id=e_gw1.7.548.1;ID=gvyHxqQGUOgZp8oP1HiUsUBUyE4.1480596393469.367
CHR_I	JGI	exon	664435	664668	.	-	.	Name=60508;gene_id=e_gw1.7.548.1;ID=gvyHxqQGUOgZp8oP1HiUsUBUyE4.1480596393469.367
CHR_I	JGI	exon	663908	664360	.	-	.	Name=60508;gene_id=e_gw1.7.548.1;ID=gvyHxqQGUOgZp8oP1HiUsUBUyE4.1480596393469.367
CHR_I	JGI	start_codon	667894	667896	.	-	.	codon_start=1;gene_id=e_gw1.7.548.1
CHR_I	JGI	start_codon	661443	661445	.	-	.	codon_start=1;gene_id=fgenesh5_pg.C_scaffold_7000268
CHR_I	JGI	start_codon	657861	657863	.	+	.	codon_start=1;gene_id=e_gw1.7.714.1
CHR_I	JGI	exon	661440	661445	.	-	.	Name=106467;gene_id=fgenesh5_pg.C_scaffold_7000268;ID=gvyHxqQGUOgZp8oP1HiUsUBUyE4.1480596393469.368
CHR_I	JGI	exon	660507	661308	.	-	.	Name=106467;gene_id=fgenesh5_pg.C_scaffold_7000268;ID=gvyHxqQGUOgZp8oP1HiUsUBUyE4.1480596393469.368
CHR_I	JGI	exon	660275	660414	.	-	.	Name=106467;gene_id=fgenesh5_pg.C_scaffold_7000268;ID=gvyHxqQGUOgZp8oP1HiUsUBUyE4.1480596393469.368
CHR_I	JGI	CDS	661440	661445	.	-	.	Name=106467;codon_start=1;gene_id=fgenesh5_pg.C_scaffold_7000268;protein_id=106467;exon_id=106467.1;ID=gvyHxqQGUOgZp8oP1HiUsUBUyE4.1480596393469.369
CHR_I	JGI	CDS	660507	661308	.	-	.	Name=106467;codon_start=1;gene_id=fgenesh5_pg.C_scaffold_7000268;protein_id=106467;exon_id=106467.1;ID=gvyHxqQGUOgZp8oP1HiUsUBUyE4.1480596393469.369
CHR_I	JGI	CDS	660275	660414	.	-	.	Name=106467;codon_start=1;gene_id=fgenesh5_pg.C_scaffold_7000268;protein_id=106467;exon_id=106467.1;ID=gvyHxqQGUOgZp8oP1HiUsUBUyE4.1480596393469.369
CHR_I	JGI	CDS	667495	667896	.	-	.	Name=60508;codon_start=1;gene_id=e_gw1.7.548.1;protein_id=60508;exon_id=60508.1;ID=gvyHxqQGUOgZp8oP1HiUsUBUyE4.1480596393469.370
CHR_I	JGI	CDS	666269	667381	.	-	.	Name=60508;codon_start=1;gene_id=e_gw1.7.548.1;protein_id=60508;exon_id=60508.1;ID=gvyHxqQGUOgZp8oP1HiUsUBUyE4.1480596393469.370
CHR_I	JGI	CDS	665389	665485	.	-	.	Name=60508;codon_start=1;gene_id=e_gw1.7.548.1;protein_id=60508;exon_id=60508.1;ID=gvyHxqQGUOgZp8oP1HiUsUBUyE4.1480596393469.370
CHR_I	JGI	CDS	664740	665332	.	-	.	Name=60508;codon_start=1;gene_id=e_gw1.7.548.1;protein_id=60508;exon_id=60508.1;ID=gvyHxqQGUOgZp8oP1HiUsUBUyE4.1480596393469.370
CHR_I	JGI	CDS	664435	664668	.	-	.	Name=60508;codon_start=1;gene_id=e_gw1.7.548.1;protein_id=60508;exon_id=60508.1;ID=gvyHxqQGUOgZp8oP1HiUsUBUyE4.1480596393469.370
CHR_I	JGI	CDS	663908	664360	.	-	.	Name=60508;codon_start=1;gene_id=e_gw1.7.548.1;protein_id=60508;exon_id=60508.1;ID=gvyHxqQGUOgZp8oP1HiUsUBUyE4.1480596393469.370
CHR_I	JGI	stop_codon	663908	663910	.	-	.	codon_start=1;gene_id=e_gw1.7.548.1
CHR_I	JGI	stop_codon	660275	660277	.	-	.	codon_start=1;gene_id=fgenesh5_pg.C_scaffold_7000268
CHR_I	JGI	stop_codon	659452	659454	.	+	.	codon_start=1;gene_id=e_gw1.7.714.1
CHR_I	JGI	CDS	657861	657899	.	+	.	Name=60243;codon_start=1;gene_id=e_gw1.7.714.1;protein_id=60243;exon_id=60243.4;ID=gvyHxqQGUOgZp8oP1HiUsUBUyE4.1480596393469.371
CHR_I	JGI	CDS	657977	658105	.	+	.	Name=60243;codon_start=1;gene_id=e_gw1.7.714.1;protein_id=60243;exon_id=60243.4;ID=gvyHxqQGUOgZp8oP1HiUsUBUyE4.1480596393469.371
CHR_I	JGI	CDS	658193	659284	.	+	.	Name=60243;codon_start=1;gene_id=e_gw1.7.714.1;protein_id=60243;exon_id=60243.4;ID=gvyHxqQGUOgZp8oP1HiUsUBUyE4.1480596393469.371
CHR_I	JGI	CDS	659374	659454	.	+	.	Name=60243;codon_start=1;gene_id=e_gw1.7.714.1;protein_id=60243;exon_id=60243.4;ID=gvyHxqQGUOgZp8oP1HiUsUBUyE4.1480596393469.371
CHR_I	JGI	start_codon	655465	655467	.	-	.	codon_start=1;gene_id=fgenesh5_pg.C_scaffold_7000271
CHR_I	JGI	start_codon	652130	652132	.	-	.	codon_start=1;gene_id=fgenesh5_pg.C_scaffold_7000272
CHR_I	JGI	start_codon	644263	644265	.	-	.	codon_start=1;gene_id=e_gw1.7.436.1
CHR_I	JGI	CDS	655263	655467	.	-	.	Name=106470;codon_start=1;gene_id=fgenesh5_pg.C_scaffold_7000271;protein_id=106470;exon_id=106470.1;ID=gvyHxqQGUOgZp8oP1HiUsUBUyE4.1480596393469.372
CHR_I	JGI	CDS	655098	655180	.	-	.	Name=106470;codon_start=1;gene_id=fgenesh5_pg.C_scaffold_7000271;protein_id=106470;exon_id=106470.1;ID=gvyHxqQGUOgZp8oP1HiUsUBUyE4.1480596393469.372
CHR_I	JGI	CDS	654401	654415	.	-	.	Name=106470;codon_start=1;gene_id=fgenesh5_pg.C_scaffold_7000271;protein_id=106470;exon_id=106470.1;ID=gvyHxqQGUOgZp8oP1HiUsUBUyE4.1480596393469.372
CHR_I	JGI	CDS	654244	654252	.	-	.	Name=106470;codon_start=1;gene_id=fgenesh5_pg.C_scaffold_7000271;protein_id=106470;exon_id=106470.1;ID=gvyHxqQGUOgZp8oP1HiUsUBUyE4.1480596393469.372
CHR_I	JGI	CDS	654002	654016	.	-	.	Name=106470;codon_start=1;gene_id=fgenesh5_pg.C_scaffold_7000271;protein_id=106470;exon_id=106470.1;ID=gvyHxqQGUOgZp8oP1HiUsUBUyE4.1480596393469.372
CHR_I	JGI	CDS	653902	653917	.	-	.	Name=106470;codon_start=1;gene_id=fgenesh5_pg.C_scaffold_7000271;protein_id=106470;exon_id=106470.1;ID=gvyHxqQGUOgZp8oP1HiUsUBUyE4.1480596393469.372
CHR_I	JGI	CDS	653412	653431	.	-	.	Name=106470;codon_start=1;gene_id=fgenesh5_pg.C_scaffold_7000271;protein_id=106470;exon_id=106470.1;ID=gvyHxqQGUOgZp8oP1HiUsUBUyE4.1480596393469.372
CHR_I	JGI	CDS	652123	652132	.	-	.	Name=106471;codon_start=1;gene_id=fgenesh5_pg.C_scaffold_7000272;protein_id=106471;exon_id=106471.1;ID=gvyHxqQGUOgZp8oP1HiUsUBUyE4.1480596393469.373
CHR_I	JGI	CDS	652040	652048	.	-	.	Name=106471;codon_start=1;gene_id=fgenesh5_pg.C_scaffold_7000272;protein_id=106471;exon_id=106471.1;ID=gvyHxqQGUOgZp8oP1HiUsUBUyE4.1480596393469.373
CHR_I	JGI	CDS	651633	651645	.	-	.	Name=106471;codon_start=1;gene_id=fgenesh5_pg.C_scaffold_7000272;protein_id=106471;exon_id=106471.1;ID=gvyHxqQGUOgZp8oP1HiUsUBUyE4.1480596393469.373
CHR_I	JGI	CDS	651519	651543	.	-	.	Name=106471;codon_start=1;gene_id=fgenesh5_pg.C_scaffold_7000272;protein_id=106471;exon_id=106471.1;ID=gvyHxqQGUOgZp8oP1HiUsUBUyE4.1480596393469.373
CHR_I	JGI	CDS	651451	651487	.	-	.	Name=106471;codon_start=1;gene_id=fgenesh5_pg.C_scaffold_7000272;protein_id=106471;exon_id=106471.1;ID=gvyHxqQGUOgZp8oP1HiUsUBUyE4.1480596393469.373
CHR_I	JGI	CDS	651340	651405	.	-	.	Name=106471;codon_start=1;gene_id=fgenesh5_pg.C_scaffold_7000272;protein_id=106471;exon_id=106471.1;ID=gvyHxqQGUOgZp8oP1HiUsUBUyE4.1480596393469.373
CHR_I	JGI	CDS	650582	650809	.	-	.	Name=106471;codon_start=1;gene_id=fgenesh5_pg.C_scaffold_7000272;protein_id=106471;exon_id=106471.1;ID=gvyHxqQGUOgZp8oP1HiUsUBUyE4.1480596393469.373
CHR_I	JGI	CDS	649546	650454	.	-	.	Name=106471;codon_start=1;gene_id=fgenesh5_pg.C_scaffold_7000272;protein_id=106471;exon_id=106471.1;ID=gvyHxqQGUOgZp8oP1HiUsUBUyE4.1480596393469.373
CHR_I	JGI	CDS	648951	649459	.	-	.	Name=106471;codon_start=1;gene_id=fgenesh5_pg.C_scaffold_7000272;protein_id=106471;exon_id=106471.1;ID=gvyHxqQGUOgZp8oP1HiUsUBUyE4.1480596393469.373
CHR_I	JGI	CDS	648156	648920	.	-	.	Name=106471;codon_start=1;gene_id=fgenesh5_pg.C_scaffold_7000272;protein_id=106471;exon_id=106471.1;ID=gvyHxqQGUOgZp8oP1HiUsUBUyE4.1480596393469.373
CHR_I	JGI	exon	644185	644265	.	-	.	Name=59940;gene_id=e_gw1.7.436.1;ID=gvyHxqQGUOgZp8oP1HiUsUBUyE4.1480596393469.374
CHR_I	JGI	exon	643499	644107	.	-	.	Name=59940;gene_id=e_gw1.7.436.1;ID=gvyHxqQGUOgZp8oP1HiUsUBUyE4.1480596393469.374
CHR_I	JGI	exon	652123	652132	.	-	.	Name=106471;gene_id=fgenesh5_pg.C_scaffold_7000272;ID=gvyHxqQGUOgZp8oP1HiUsUBUyE4.1480596393469.375
CHR_I	JGI	exon	652040	652048	.	-	.	Name=106471;gene_id=fgenesh5_pg.C_scaffold_7000272;ID=gvyHxqQGUOgZp8oP1HiUsUBUyE4.1480596393469.375
CHR_I	JGI	exon	651633	651645	.	-	.	Name=106471;gene_id=fgenesh5_pg.C_scaffold_7000272;ID=gvyHxqQGUOgZp8oP1HiUsUBUyE4.1480596393469.375
CHR_I	JGI	exon	651519	651543	.	-	.	Name=106471;gene_id=fgenesh5_pg.C_scaffold_7000272;ID=gvyHxqQGUOgZp8oP1HiUsUBUyE4.1480596393469.375
CHR_I	JGI	exon	651451	651487	.	-	.	Name=106471;gene_id=fgenesh5_pg.C_scaffold_7000272;ID=gvyHxqQGUOgZp8oP1HiUsUBUyE4.1480596393469.375
CHR_I	JGI	exon	651340	651405	.	-	.	Name=106471;gene_id=fgenesh5_pg.C_scaffold_7000272;ID=gvyHxqQGUOgZp8oP1HiUsUBUyE4.1480596393469.375
CHR_I	JGI	exon	650582	650809	.	-	.	Name=106471;gene_id=fgenesh5_pg.C_scaffold_7000272;ID=gvyHxqQGUOgZp8oP1HiUsUBUyE4.1480596393469.375
CHR_I	JGI	exon	649546	650454	.	-	.	Name=106471;gene_id=fgenesh5_pg.C_scaffold_7000272;ID=gvyHxqQGUOgZp8oP1HiUsUBUyE4.1480596393469.375
CHR_I	JGI	exon	648951	649459	.	-	.	Name=106471;gene_id=fgenesh5_pg.C_scaffold_7000272;ID=gvyHxqQGUOgZp8oP1HiUsUBUyE4.1480596393469.375
CHR_I	JGI	exon	648156	648920	.	-	.	Name=106471;gene_id=fgenesh5_pg.C_scaffold_7000272;ID=gvyHxqQGUOgZp8oP1HiUsUBUyE4.1480596393469.375
CHR_I	JGI	exon	655263	655467	.	-	.	Name=106470;gene_id=fgenesh5_pg.C_scaffold_7000271;ID=gvyHxqQGUOgZp8oP1HiUsUBUyE4.1480596393469.376
CHR_I	JGI	exon	655098	655180	.	-	.	Name=106470;gene_id=fgenesh5_pg.C_scaffold_7000271;ID=gvyHxqQGUOgZp8oP1HiUsUBUyE4.1480596393469.376
CHR_I	JGI	exon	654401	654415	.	-	.	Name=106470;gene_id=fgenesh5_pg.C_scaffold_7000271;ID=gvyHxqQGUOgZp8oP1HiUsUBUyE4.1480596393469.376
CHR_I	JGI	exon	654244	654252	.	-	.	Name=106470;gene_id=fgenesh5_pg.C_scaffold_7000271;ID=gvyHxqQGUOgZp8oP1HiUsUBUyE4.1480596393469.376
CHR_I	JGI	exon	654002	654016	.	-	.	Name=106470;gene_id=fgenesh5_pg.C_scaffold_7000271;ID=gvyHxqQGUOgZp8oP1HiUsUBUyE4.1480596393469.376
CHR_I	JGI	exon	653902	653917	.	-	.	Name=106470;gene_id=fgenesh5_pg.C_scaffold_7000271;ID=gvyHxqQGUOgZp8oP1HiUsUBUyE4.1480596393469.376
CHR_I	JGI	exon	653412	653431	.	-	.	Name=106470;gene_id=fgenesh5_pg.C_scaffold_7000271;ID=gvyHxqQGUOgZp8oP1HiUsUBUyE4.1480596393469.376
CHR_I	JGI	CDS	644185	644265	.	-	.	Name=59940;codon_start=1;gene_id=e_gw1.7.436.1;protein_id=59940;exon_id=59940.1;ID=gvyHxqQGUOgZp8oP1HiUsUBUyE4.1480596393469.377
CHR_I	JGI	CDS	643499	644107	.	-	.	Name=59940;codon_start=1;gene_id=e_gw1.7.436.1;protein_id=59940;exon_id=59940.1;ID=gvyHxqQGUOgZp8oP1HiUsUBUyE4.1480596393469.377
CHR_I	JGI	stop_codon	653412	653414	.	-	.	codon_start=1;gene_id=fgenesh5_pg.C_scaffold_7000271
CHR_I	JGI	stop_codon	648156	648158	.	-	.	codon_start=1;gene_id=fgenesh5_pg.C_scaffold_7000272
CHR_I	JGI	exon	631080	631372	.	-	.	Name=60489;gene_id=e_gw1.7.459.1;ID=gvyHxqQGUOgZp8oP1HiUsUBUyE4.1480596393469.378
CHR_I	JGI	exon	630678	630999	.	-	.	Name=60489;gene_id=e_gw1.7.459.1;ID=gvyHxqQGUOgZp8oP1HiUsUBUyE4.1480596393469.378
CHR_I	JGI	exon	642609	642996	.	-	.	Name=106473;gene_id=fgenesh5_pg.C_scaffold_7000274;ID=gvyHxqQGUOgZp8oP1HiUsUBUyE4.1480596393469.379
CHR_I	JGI	exon	641506	642524	.	-	.	Name=106473;gene_id=fgenesh5_pg.C_scaffold_7000274;ID=gvyHxqQGUOgZp8oP1HiUsUBUyE4.1480596393469.379
CHR_I	JGI	exon	637968	638000	.	+	.	Name=106475;gene_id=fgenesh5_pg.C_scaffold_7000276;ID=gvyHxqQGUOgZp8oP1HiUsUBUyE4.1480596393469.380
CHR_I	JGI	exon	638065	638961	.	+	.	Name=106475;gene_id=fgenesh5_pg.C_scaffold_7000276;ID=gvyHxqQGUOgZp8oP1HiUsUBUyE4.1480596393469.380
CHR_I	JGI	exon	640786	641232	.	+	.	Name=60089;gene_id=e_gw1.7.470.1
CHR_I	JGI	exon	637294	637442	.	-	.	Name=106476;gene_id=fgenesh5_pg.C_scaffold_7000277;ID=gvyHxqQGUOgZp8oP1HiUsUBUyE4.1480596393469.381
CHR_I	JGI	exon	636529	637227	.	-	.	Name=106476;gene_id=fgenesh5_pg.C_scaffold_7000277;ID=gvyHxqQGUOgZp8oP1HiUsUBUyE4.1480596393469.381
CHR_I	JGI	exon	636109	636466	.	-	.	Name=106476;gene_id=fgenesh5_pg.C_scaffold_7000277;ID=gvyHxqQGUOgZp8oP1HiUsUBUyE4.1480596393469.381
CHR_I	JGI	exon	629143	629163	.	+	.	Name=106479;gene_id=fgenesh5_pg.C_scaffold_7000280;ID=gvyHxqQGUOgZp8oP1HiUsUBUyE4.1480596393469.382
CHR_I	JGI	exon	629256	629679	.	+	.	Name=106479;gene_id=fgenesh5_pg.C_scaffold_7000280;ID=gvyHxqQGUOgZp8oP1HiUsUBUyE4.1480596393469.382
CHR_I	JGI	exon	629783	630363	.	+	.	Name=106479;gene_id=fgenesh5_pg.C_scaffold_7000280;ID=gvyHxqQGUOgZp8oP1HiUsUBUyE4.1480596393469.382
CHR_I	JGI	exon	634565	634796	.	+	.	Name=121415;gene_id=estExt_fgenesh5_pg.C_70273;ID=gvyHxqQGUOgZp8oP1HiUsUBUyE4.1480596393469.383
CHR_I	JGI	exon	634859	635679	.	+	.	Name=121415;gene_id=estExt_fgenesh5_pg.C_70273;ID=gvyHxqQGUOgZp8oP1HiUsUBUyE4.1480596393469.383
CHR_I	JGI	CDS	629143	629163	.	+	.	Name=106479;codon_start=1;gene_id=fgenesh5_pg.C_scaffold_7000280;protein_id=106479;exon_id=106479.3;ID=gvyHxqQGUOgZp8oP1HiUsUBUyE4.1480596393469.384
CHR_I	JGI	CDS	629256	629679	.	+	.	Name=106479;codon_start=1;gene_id=fgenesh5_pg.C_scaffold_7000280;protein_id=106479;exon_id=106479.3;ID=gvyHxqQGUOgZp8oP1HiUsUBUyE4.1480596393469.384
CHR_I	JGI	CDS	629783	630363	.	+	.	Name=106479;codon_start=1;gene_id=fgenesh5_pg.C_scaffold_7000280;protein_id=106479;exon_id=106479.3;ID=gvyHxqQGUOgZp8oP1HiUsUBUyE4.1480596393469.384
CHR_I	JGI	start_codon	642994	642996	.	-	.	codon_start=1;gene_id=fgenesh5_pg.C_scaffold_7000274
CHR_I	JGI	start_codon	637968	637970	.	+	.	codon_start=1;gene_id=fgenesh5_pg.C_scaffold_7000276
CHR_I	JGI	start_codon	637440	637442	.	-	.	codon_start=1;gene_id=fgenesh5_pg.C_scaffold_7000277
CHR_I	JGI	start_codon	634589	634591	.	+	.	codon_start=1;gene_id=estExt_fgenesh5_pg.C_70273
CHR_I	JGI	start_codon	631370	631372	.	-	.	codon_start=1;gene_id=e_gw1.7.459.1
CHR_I	JGI	CDS	642609	642996	.	-	.	Name=106473;codon_start=1;gene_id=fgenesh5_pg.C_scaffold_7000274;protein_id=106473;exon_id=106473.1;ID=gvyHxqQGUOgZp8oP1HiUsUBUyE4.1480596393469.385
CHR_I	JGI	CDS	641506	642524	.	-	.	Name=106473;codon_start=1;gene_id=fgenesh5_pg.C_scaffold_7000274;protein_id=106473;exon_id=106473.1;ID=gvyHxqQGUOgZp8oP1HiUsUBUyE4.1480596393469.385
CHR_I	JGI	CDS	637968	638000	.	+	.	Name=106475;codon_start=1;gene_id=fgenesh5_pg.C_scaffold_7000276;protein_id=106475;exon_id=106475.2;ID=gvyHxqQGUOgZp8oP1HiUsUBUyE4.1480596393469.386
CHR_I	JGI	CDS	638065	638961	.	+	.	Name=106475;codon_start=1;gene_id=fgenesh5_pg.C_scaffold_7000276;protein_id=106475;exon_id=106475.2;ID=gvyHxqQGUOgZp8oP1HiUsUBUyE4.1480596393469.386
CHR_I	JGI	CDS	634589	634796	.	+	.	Name=121415;codon_start=1;gene_id=estExt_fgenesh5_pg.C_70273;protein_id=121415;exon_id=121415.2;ID=gvyHxqQGUOgZp8oP1HiUsUBUyE4.1480596393469.387
CHR_I	JGI	CDS	634859	635679	.	+	.	Name=121415;codon_start=1;gene_id=estExt_fgenesh5_pg.C_70273;protein_id=121415;exon_id=121415.2;ID=gvyHxqQGUOgZp8oP1HiUsUBUyE4.1480596393469.387
CHR_I	JGI	CDS	637294	637442	.	-	.	Name=106476;codon_start=1;gene_id=fgenesh5_pg.C_scaffold_7000277;protein_id=106476;exon_id=106476.1;ID=gvyHxqQGUOgZp8oP1HiUsUBUyE4.1480596393469.388
CHR_I	JGI	CDS	636529	637227	.	-	.	Name=106476;codon_start=1;gene_id=fgenesh5_pg.C_scaffold_7000277;protein_id=106476;exon_id=106476.1;ID=gvyHxqQGUOgZp8oP1HiUsUBUyE4.1480596393469.388
CHR_I	JGI	CDS	636109	636466	.	-	.	Name=106476;codon_start=1;gene_id=fgenesh5_pg.C_scaffold_7000277;protein_id=106476;exon_id=106476.1;ID=gvyHxqQGUOgZp8oP1HiUsUBUyE4.1480596393469.388
CHR_I	JGI	CDS	631080	631372	.	-	.	Name=60489;codon_start=1;gene_id=e_gw1.7.459.1;protein_id=60489;exon_id=60489.1;ID=gvyHxqQGUOgZp8oP1HiUsUBUyE4.1480596393469.389
CHR_I	JGI	CDS	630678	630999	.	-	.	Name=60489;codon_start=1;gene_id=e_gw1.7.459.1;protein_id=60489;exon_id=60489.1;ID=gvyHxqQGUOgZp8oP1HiUsUBUyE4.1480596393469.389
CHR_I	JGI	CDS	640786	641232	.	+	.	Name=60089;codon_start=1;gene_id=e_gw1.7.470.1;protein_id=60089;exon_id=60089.1
CHR_I	JGI	stop_codon	643499	643501	.	-	.	codon_start=1;gene_id=e_gw1.7.436.1
CHR_I	JGI	stop_codon	641506	641508	.	-	.	codon_start=1;gene_id=fgenesh5_pg.C_scaffold_7000274
CHR_I	JGI	stop_codon	641230	641232	.	+	.	codon_start=1;gene_id=e_gw1.7.470.1
CHR_I	JGI	stop_codon	638959	638961	.	+	.	codon_start=1;gene_id=fgenesh5_pg.C_scaffold_7000276
CHR_I	JGI	stop_codon	636109	636111	.	-	.	codon_start=1;gene_id=fgenesh5_pg.C_scaffold_7000277
CHR_I	JGI	stop_codon	635677	635679	.	+	.	codon_start=1;gene_id=estExt_fgenesh5_pg.C_70273
CHR_I	JGI	stop_codon	630678	630680	.	-	.	codon_start=1;gene_id=e_gw1.7.459.1
CHR_I	JGI	stop_codon	630361	630363	.	+	.	codon_start=1;gene_id=fgenesh5_pg.C_scaffold_7000280
CHR_I	JGI	exon	623147	623424	.	+	.	Name=121416;gene_id=estExt_fgenesh5_pg.C_70277;ID=gvyHxqQGUOgZp8oP1HiUsUBUyE4.1480596393469.390
CHR_I	JGI	exon	623519	623742	.	+	.	Name=121416;gene_id=estExt_fgenesh5_pg.C_70277;ID=gvyHxqQGUOgZp8oP1HiUsUBUyE4.1480596393469.390
CHR_I	JGI	exon	623826	624297	.	+	.	Name=121416;gene_id=estExt_fgenesh5_pg.C_70277;ID=gvyHxqQGUOgZp8oP1HiUsUBUyE4.1480596393469.390
CHR_I	JGI	CDS	617775	617860	.	+	.	Name=73248;codon_start=1;gene_id=kg2.C_scaffold_7000057;protein_id=73248;exon_id=73248.7;ID=gvyHxqQGUOgZp8oP1HiUsUBUyE4.1480596393469.391
CHR_I	JGI	CDS	617918	618144	.	+	.	Name=73248;codon_start=1;gene_id=kg2.C_scaffold_7000057;protein_id=73248;exon_id=73248.7;ID=gvyHxqQGUOgZp8oP1HiUsUBUyE4.1480596393469.391
CHR_I	JGI	CDS	618210	618688	.	+	.	Name=73248;codon_start=1;gene_id=kg2.C_scaffold_7000057;protein_id=73248;exon_id=73248.7;ID=gvyHxqQGUOgZp8oP1HiUsUBUyE4.1480596393469.391
CHR_I	JGI	CDS	618758	619451	.	+	.	Name=73248;codon_start=1;gene_id=kg2.C_scaffold_7000057;protein_id=73248;exon_id=73248.7;ID=gvyHxqQGUOgZp8oP1HiUsUBUyE4.1480596393469.391
CHR_I	JGI	CDS	619517	620093	.	+	.	Name=73248;codon_start=1;gene_id=kg2.C_scaffold_7000057;protein_id=73248;exon_id=73248.7;ID=gvyHxqQGUOgZp8oP1HiUsUBUyE4.1480596393469.391
CHR_I	JGI	CDS	620155	620284	.	+	.	Name=73248;codon_start=1;gene_id=kg2.C_scaffold_7000057;protein_id=73248;exon_id=73248.7;ID=gvyHxqQGUOgZp8oP1HiUsUBUyE4.1480596393469.391
CHR_I	JGI	CDS	620343	620552	.	+	.	Name=73248;codon_start=1;gene_id=kg2.C_scaffold_7000057;protein_id=73248;exon_id=73248.7;ID=gvyHxqQGUOgZp8oP1HiUsUBUyE4.1480596393469.391
CHR_I	JGI	start_codon	629143	629145	.	+	.	codon_start=1;gene_id=fgenesh5_pg.C_scaffold_7000280
CHR_I	JGI	start_codon	626196	626198	.	+	.	codon_start=1;gene_id=fgenesh5_pg.C_scaffold_7000281
CHR_I	JGI	start_codon	623269	623271	.	+	.	codon_start=1;gene_id=estExt_fgenesh5_pg.C_70277
CHR_I	JGI	start_codon	621042	621044	.	+	.	codon_start=1;gene_id=fgenesh5_pg.C_scaffold_7000283
CHR_I	JGI	start_codon	617775	617777	.	+	.	codon_start=1;gene_id=kg2.C_scaffold_7000057
CHR_I	JGI	start_codon	616307	616309	.	-	.	codon_start=1;gene_id=fgenesh5_pg.C_scaffold_7000285
CHR_I	JGI	exon	626196	626235	.	+	.	Name=106480;gene_id=fgenesh5_pg.C_scaffold_7000281;ID=gvyHxqQGUOgZp8oP1HiUsUBUyE4.1480596393469.392
CHR_I	JGI	exon	626292	626547	.	+	.	Name=106480;gene_id=fgenesh5_pg.C_scaffold_7000281;ID=gvyHxqQGUOgZp8oP1HiUsUBUyE4.1480596393469.392
CHR_I	JGI	exon	626614	627649	.	+	.	Name=106480;gene_id=fgenesh5_pg.C_scaffold_7000281;ID=gvyHxqQGUOgZp8oP1HiUsUBUyE4.1480596393469.392
CHR_I	JGI	exon	621042	621077	.	+	.	Name=106482;gene_id=fgenesh5_pg.C_scaffold_7000283;ID=gvyHxqQGUOgZp8oP1HiUsUBUyE4.1480596393469.393
CHR_I	JGI	exon	621215	621341	.	+	.	Name=106482;gene_id=fgenesh5_pg.C_scaffold_7000283;ID=gvyHxqQGUOgZp8oP1HiUsUBUyE4.1480596393469.393
CHR_I	JGI	exon	621398	621546	.	+	.	Name=106482;gene_id=fgenesh5_pg.C_scaffold_7000283;ID=gvyHxqQGUOgZp8oP1HiUsUBUyE4.1480596393469.393
CHR_I	JGI	CDS	623269	623424	.	+	.	Name=121416;codon_start=1;gene_id=estExt_fgenesh5_pg.C_70277;protein_id=121416;exon_id=121416.3;ID=gvyHxqQGUOgZp8oP1HiUsUBUyE4.1480596393469.394
CHR_I	JGI	CDS	623519	623742	.	+	.	Name=121416;codon_start=1;gene_id=estExt_fgenesh5_pg.C_70277;protein_id=121416;exon_id=121416.3;ID=gvyHxqQGUOgZp8oP1HiUsUBUyE4.1480596393469.394
CHR_I	JGI	CDS	623826	623949	.	+	.	Name=121416;codon_start=1;gene_id=estExt_fgenesh5_pg.C_70277;protein_id=121416;exon_id=121416.3;ID=gvyHxqQGUOgZp8oP1HiUsUBUyE4.1480596393469.394
CHR_I	JGI	CDS	626196	626235	.	+	.	Name=106480;codon_start=1;gene_id=fgenesh5_pg.C_scaffold_7000281;protein_id=106480;exon_id=106480.3;ID=gvyHxqQGUOgZp8oP1HiUsUBUyE4.1480596393469.395
CHR_I	JGI	CDS	626292	626547	.	+	.	Name=106480;codon_start=1;gene_id=fgenesh5_pg.C_scaffold_7000281;protein_id=106480;exon_id=106480.3;ID=gvyHxqQGUOgZp8oP1HiUsUBUyE4.1480596393469.395
CHR_I	JGI	CDS	626614	627649	.	+	.	Name=106480;codon_start=1;gene_id=fgenesh5_pg.C_scaffold_7000281;protein_id=106480;exon_id=106480.3;ID=gvyHxqQGUOgZp8oP1HiUsUBUyE4.1480596393469.395
CHR_I	JGI	exon	616225	616309	.	-	.	Name=106484;gene_id=fgenesh5_pg.C_scaffold_7000285;ID=gvyHxqQGUOgZp8oP1HiUsUBUyE4.1480596393469.396
CHR_I	JGI	exon	615404	616083	.	-	.	Name=106484;gene_id=fgenesh5_pg.C_scaffold_7000285;ID=gvyHxqQGUOgZp8oP1HiUsUBUyE4.1480596393469.396
CHR_I	JGI	exon	614240	614935	.	+	.	Name=31041;gene_id=gw1.7.354.1
CHR_I	JGI	CDS	621042	621077	.	+	.	Name=106482;codon_start=1;gene_id=fgenesh5_pg.C_scaffold_7000283;protein_id=106482;exon_id=106482.3;ID=gvyHxqQGUOgZp8oP1HiUsUBUyE4.1480596393469.397
CHR_I	JGI	CDS	621215	621341	.	+	.	Name=106482;codon_start=1;gene_id=fgenesh5_pg.C_scaffold_7000283;protein_id=106482;exon_id=106482.3;ID=gvyHxqQGUOgZp8oP1HiUsUBUyE4.1480596393469.397
CHR_I	JGI	CDS	621398	621546	.	+	.	Name=106482;codon_start=1;gene_id=fgenesh5_pg.C_scaffold_7000283;protein_id=106482;exon_id=106482.3;ID=gvyHxqQGUOgZp8oP1HiUsUBUyE4.1480596393469.397
CHR_I	JGI	CDS	616225	616309	.	-	.	Name=106484;codon_start=1;gene_id=fgenesh5_pg.C_scaffold_7000285;protein_id=106484;exon_id=106484.1;ID=gvyHxqQGUOgZp8oP1HiUsUBUyE4.1480596393469.398
CHR_I	JGI	CDS	615404	616083	.	-	.	Name=106484;codon_start=1;gene_id=fgenesh5_pg.C_scaffold_7000285;protein_id=106484;exon_id=106484.1;ID=gvyHxqQGUOgZp8oP1HiUsUBUyE4.1480596393469.398
CHR_I	JGI	stop_codon	627647	627649	.	+	.	codon_start=1;gene_id=fgenesh5_pg.C_scaffold_7000281
CHR_I	JGI	stop_codon	623947	623949	.	+	.	codon_start=1;gene_id=estExt_fgenesh5_pg.C_70277
CHR_I	JGI	stop_codon	621544	621546	.	+	.	codon_start=1;gene_id=fgenesh5_pg.C_scaffold_7000283
CHR_I	JGI	stop_codon	620550	620552	.	+	.	codon_start=1;gene_id=kg2.C_scaffold_7000057
CHR_I	JGI	stop_codon	615404	615406	.	-	.	codon_start=1;gene_id=fgenesh5_pg.C_scaffold_7000285
CHR_I	JGI	CDS	614240	614935	.	+	.	Name=31041;codon_start=1;gene_id=gw1.7.354.1;protein_id=31041;exon_id=31041.1
CHR_I	JGI	exon	617775	617860	.	+	.	Name=73248;gene_id=kg2.C_scaffold_7000057;ID=gvyHxqQGUOgZp8oP1HiUsUBUyE4.1480596393469.399
CHR_I	JGI	exon	617918	618144	.	+	.	Name=73248;gene_id=kg2.C_scaffold_7000057;ID=gvyHxqQGUOgZp8oP1HiUsUBUyE4.1480596393469.399
CHR_I	JGI	exon	618210	618688	.	+	.	Name=73248;gene_id=kg2.C_scaffold_7000057;ID=gvyHxqQGUOgZp8oP1HiUsUBUyE4.1480596393469.399
CHR_I	JGI	exon	618758	619451	.	+	.	Name=73248;gene_id=kg2.C_scaffold_7000057;ID=gvyHxqQGUOgZp8oP1HiUsUBUyE4.1480596393469.399
CHR_I	JGI	exon	619517	620093	.	+	.	Name=73248;gene_id=kg2.C_scaffold_7000057;ID=gvyHxqQGUOgZp8oP1HiUsUBUyE4.1480596393469.399
CHR_I	JGI	exon	620155	620284	.	+	.	Name=73248;gene_id=kg2.C_scaffold_7000057;ID=gvyHxqQGUOgZp8oP1HiUsUBUyE4.1480596393469.399
CHR_I	JGI	exon	620343	620552	.	+	.	Name=73248;gene_id=kg2.C_scaffold_7000057;ID=gvyHxqQGUOgZp8oP1HiUsUBUyE4.1480596393469.399
CHR_I	JGI	CDS	604253	606151	.	-	.	Name=106490;codon_start=1;gene_id=fgenesh5_pg.C_scaffold_7000291;protein_id=106490;exon_id=106490.1
CHR_I	JGI	CDS	602634	602786	.	-	.	Name=106491;codon_start=1;gene_id=fgenesh5_pg.C_scaffold_7000292;protein_id=106491;exon_id=106491.1;ID=gvyHxqQGUOgZp8oP1HiUsUBUyE4.1480596393469.400
CHR_I	JGI	CDS	602289	602336	.	-	.	Name=106491;codon_start=1;gene_id=fgenesh5_pg.C_scaffold_7000292;protein_id=106491;exon_id=106491.1;ID=gvyHxqQGUOgZp8oP1HiUsUBUyE4.1480596393469.400
CHR_I	JGI	CDS	601827	602256	.	-	.	Name=106491;codon_start=1;gene_id=fgenesh5_pg.C_scaffold_7000292;protein_id=106491;exon_id=106491.1;ID=gvyHxqQGUOgZp8oP1HiUsUBUyE4.1480596393469.400
CHR_I	JGI	CDS	601588	601654	.	-	.	Name=106491;codon_start=1;gene_id=fgenesh5_pg.C_scaffold_7000292;protein_id=106491;exon_id=106491.1;ID=gvyHxqQGUOgZp8oP1HiUsUBUyE4.1480596393469.400
CHR_I	JGI	CDS	601487	601526	.	-	.	Name=106491;codon_start=1;gene_id=fgenesh5_pg.C_scaffold_7000292;protein_id=106491;exon_id=106491.1;ID=gvyHxqQGUOgZp8oP1HiUsUBUyE4.1480596393469.400
CHR_I	JGI	CDS	601067	601105	.	-	.	Name=106492;codon_start=1;gene_id=fgenesh5_pg.C_scaffold_7000293;protein_id=106492;exon_id=106492.1;ID=gvyHxqQGUOgZp8oP1HiUsUBUyE4.1480596393469.401
CHR_I	JGI	CDS	600554	600925	.	-	.	Name=106492;codon_start=1;gene_id=fgenesh5_pg.C_scaffold_7000293;protein_id=106492;exon_id=106492.1;ID=gvyHxqQGUOgZp8oP1HiUsUBUyE4.1480596393469.401
CHR_I	JGI	exon	607654	608642	.	+	.	Name=121417;gene_id=estExt_fgenesh5_pg.C_70285;ID=gvyHxqQGUOgZp8oP1HiUsUBUyE4.1480596393469.402
CHR_I	JGI	exon	608708	608856	.	+	.	Name=121417;gene_id=estExt_fgenesh5_pg.C_70285;ID=gvyHxqQGUOgZp8oP1HiUsUBUyE4.1480596393469.402
CHR_I	JGI	start_codon	612364	612366	.	-	.	codon_start=1;gene_id=fgenesh5_pg.C_scaffold_7000287
CHR_I	JGI	start_codon	611006	611008	.	-	.	codon_start=1;gene_id=fgenesh5_pg.C_scaffold_7000288
CHR_I	JGI	start_codon	609737	609739	.	-	.	codon_start=1;gene_id=fgenesh5_pg.C_scaffold_7000289
CHR_I	JGI	start_codon	607713	607715	.	+	.	codon_start=1;gene_id=estExt_fgenesh5_pg.C_70285
CHR_I	JGI	start_codon	606149	606151	.	-	.	codon_start=1;gene_id=fgenesh5_pg.C_scaffold_7000291
CHR_I	JGI	start_codon	602784	602786	.	-	.	codon_start=1;gene_id=fgenesh5_pg.C_scaffold_7000292
CHR_I	JGI	start_codon	601103	601105	.	-	.	codon_start=1;gene_id=fgenesh5_pg.C_scaffold_7000293
CHR_I	JGI	CDS	607713	608642	.	+	.	Name=121417;codon_start=1;gene_id=estExt_fgenesh5_pg.C_70285;protein_id=121417;exon_id=121417.2;ID=gvyHxqQGUOgZp8oP1HiUsUBUyE4.1480596393469.403
CHR_I	JGI	CDS	608708	608833	.	+	.	Name=121417;codon_start=1;gene_id=estExt_fgenesh5_pg.C_70285;protein_id=121417;exon_id=121417.2;ID=gvyHxqQGUOgZp8oP1HiUsUBUyE4.1480596393469.403
CHR_I	JGI	exon	610217	611008	.	-	.	Name=106487;gene_id=fgenesh5_pg.C_scaffold_7000288
CHR_I	JGI	exon	612142	612366	.	-	.	Name=106486;gene_id=fgenesh5_pg.C_scaffold_7000287;ID=gvyHxqQGUOgZp8oP1HiUsUBUyE4.1480596393469.404
CHR_I	JGI	exon	611392	612087	.	-	.	Name=106486;gene_id=fgenesh5_pg.C_scaffold_7000287;ID=gvyHxqQGUOgZp8oP1HiUsUBUyE4.1480596393469.404
CHR_I	JGI	exon	609203	609739	.	-	.	Name=106488;gene_id=fgenesh5_pg.C_scaffold_7000289
CHR_I	JGI	exon	602634	602786	.	-	.	Name=106491;gene_id=fgenesh5_pg.C_scaffold_7000292;ID=gvyHxqQGUOgZp8oP1HiUsUBUyE4.1480596393469.405
CHR_I	JGI	exon	602289	602336	.	-	.	Name=106491;gene_id=fgenesh5_pg.C_scaffold_7000292;ID=gvyHxqQGUOgZp8oP1HiUsUBUyE4.1480596393469.405
CHR_I	JGI	exon	601827	602256	.	-	.	Name=106491;gene_id=fgenesh5_pg.C_scaffold_7000292;ID=gvyHxqQGUOgZp8oP1HiUsUBUyE4.1480596393469.405
CHR_I	JGI	exon	601588	601654	.	-	.	Name=106491;gene_id=fgenesh5_pg.C_scaffold_7000292;ID=gvyHxqQGUOgZp8oP1HiUsUBUyE4.1480596393469.405
CHR_I	JGI	exon	601487	601526	.	-	.	Name=106491;gene_id=fgenesh5_pg.C_scaffold_7000292;ID=gvyHxqQGUOgZp8oP1HiUsUBUyE4.1480596393469.405
CHR_I	JGI	exon	604253	606151	.	-	.	Name=106490;gene_id=fgenesh5_pg.C_scaffold_7000291
CHR_I	JGI	exon	601067	601105	.	-	.	Name=106492;gene_id=fgenesh5_pg.C_scaffold_7000293;ID=gvyHxqQGUOgZp8oP1HiUsUBUyE4.1480596393469.406
CHR_I	JGI	exon	600554	600925	.	-	.	Name=106492;gene_id=fgenesh5_pg.C_scaffold_7000293;ID=gvyHxqQGUOgZp8oP1HiUsUBUyE4.1480596393469.406
CHR_I	JGI	stop_codon	611392	611394	.	-	.	codon_start=1;gene_id=fgenesh5_pg.C_scaffold_7000287
CHR_I	JGI	stop_codon	610217	610219	.	-	.	codon_start=1;gene_id=fgenesh5_pg.C_scaffold_7000288
CHR_I	JGI	stop_codon	609203	609205	.	-	.	codon_start=1;gene_id=fgenesh5_pg.C_scaffold_7000289
CHR_I	JGI	stop_codon	608831	608833	.	+	.	codon_start=1;gene_id=estExt_fgenesh5_pg.C_70285
CHR_I	JGI	stop_codon	604253	604255	.	-	.	codon_start=1;gene_id=fgenesh5_pg.C_scaffold_7000291
CHR_I	JGI	stop_codon	601487	601489	.	-	.	codon_start=1;gene_id=fgenesh5_pg.C_scaffold_7000292
CHR_I	JGI	CDS	612142	612366	.	-	.	Name=106486;codon_start=1;gene_id=fgenesh5_pg.C_scaffold_7000287;protein_id=106486;exon_id=106486.1;ID=gvyHxqQGUOgZp8oP1HiUsUBUyE4.1480596393469.407
CHR_I	JGI	CDS	611392	612087	.	-	.	Name=106486;codon_start=1;gene_id=fgenesh5_pg.C_scaffold_7000287;protein_id=106486;exon_id=106486.1;ID=gvyHxqQGUOgZp8oP1HiUsUBUyE4.1480596393469.407
CHR_I	JGI	CDS	610217	611008	.	-	.	Name=106487;codon_start=1;gene_id=fgenesh5_pg.C_scaffold_7000288;protein_id=106487;exon_id=106487.1
CHR_I	JGI	CDS	609203	609739	.	-	.	Name=106488;codon_start=1;gene_id=fgenesh5_pg.C_scaffold_7000289;protein_id=106488;exon_id=106488.1
CHR_I	JGI	CDS	598545	598573	.	+	.	Name=106493;codon_start=1;gene_id=fgenesh5_pg.C_scaffold_7000294;protein_id=106493;exon_id=106493.8;ID=gvyHxqQGUOgZp8oP1HiUsUBUyE4.1480596393469.408
CHR_I	JGI	CDS	598646	598840	.	+	.	Name=106493;codon_start=1;gene_id=fgenesh5_pg.C_scaffold_7000294;protein_id=106493;exon_id=106493.8;ID=gvyHxqQGUOgZp8oP1HiUsUBUyE4.1480596393469.408
CHR_I	JGI	CDS	598901	598977	.	+	.	Name=106493;codon_start=1;gene_id=fgenesh5_pg.C_scaffold_7000294;protein_id=106493;exon_id=106493.8;ID=gvyHxqQGUOgZp8oP1HiUsUBUyE4.1480596393469.408
CHR_I	JGI	CDS	599038	599058	.	+	.	Name=106493;codon_start=1;gene_id=fgenesh5_pg.C_scaffold_7000294;protein_id=106493;exon_id=106493.8;ID=gvyHxqQGUOgZp8oP1HiUsUBUyE4.1480596393469.408
CHR_I	JGI	CDS	599242	599322	.	+	.	Name=106493;codon_start=1;gene_id=fgenesh5_pg.C_scaffold_7000294;protein_id=106493;exon_id=106493.8;ID=gvyHxqQGUOgZp8oP1HiUsUBUyE4.1480596393469.408
CHR_I	JGI	CDS	599381	599468	.	+	.	Name=106493;codon_start=1;gene_id=fgenesh5_pg.C_scaffold_7000294;protein_id=106493;exon_id=106493.8;ID=gvyHxqQGUOgZp8oP1HiUsUBUyE4.1480596393469.408
CHR_I	JGI	CDS	599533	599668	.	+	.	Name=106493;codon_start=1;gene_id=fgenesh5_pg.C_scaffold_7000294;protein_id=106493;exon_id=106493.8;ID=gvyHxqQGUOgZp8oP1HiUsUBUyE4.1480596393469.408
CHR_I	JGI	CDS	599836	600081	.	+	.	Name=106493;codon_start=1;gene_id=fgenesh5_pg.C_scaffold_7000294;protein_id=106493;exon_id=106493.8;ID=gvyHxqQGUOgZp8oP1HiUsUBUyE4.1480596393469.408
CHR_I	JGI	exon	585585	586865	.	+	.	Name=106499;gene_id=fgenesh5_pg.C_scaffold_7000300
CHR_I	JGI	exon	594587	595524	.	-	.	Name=121418;gene_id=estExt_fgenesh5_pg.C_70291;ID=gvyHxqQGUOgZp8oP1HiUsUBUyE4.1480596393469.409
CHR_I	JGI	exon	594502	594533	.	-	.	Name=121418;gene_id=estExt_fgenesh5_pg.C_70291;ID=gvyHxqQGUOgZp8oP1HiUsUBUyE4.1480596393469.409
CHR_I	JGI	exon	594298	594450	.	-	.	Name=121418;gene_id=estExt_fgenesh5_pg.C_70291;ID=gvyHxqQGUOgZp8oP1HiUsUBUyE4.1480596393469.409
CHR_I	JGI	start_codon	598545	598547	.	+	.	codon_start=1;gene_id=fgenesh5_pg.C_scaffold_7000294
CHR_I	JGI	start_codon	597784	597786	.	-	.	codon_start=1;gene_id=fgenesh5_pg.C_scaffold_7000295
CHR_I	JGI	start_codon	595522	595524	.	-	.	codon_start=1;gene_id=estExt_fgenesh5_pg.C_70291
[truncated: 70,454 more rows]
