# Supplementary material for: Proximity ligation scaffolding and comparison of two Trichoderma reesei strains genomes
Source: Biotechnol Biofuels. 2017 Jun 12;10:151. doi: 10.1186/s13068-017-0837-6 (PMC5469131; doi:10.1186/s13068-017-0837-6)
Supplement: Supplementary file 6 — Additional file 6. List of gene markers used on Figs. 2 and 3, with their names, IDs, locations on scaffolds and chromosomes, and functional annotations. [file 13068_2017_837_MOESM6_ESM.xlsx]

## Sheet: genes list
			Location on chromosomes				Location on scaffolds
	Gene name	GeneID	chromosome	minimum	maximum	direction	scaffold	minimum	maximum	direction	Annotation
	AES1	121418	CHR I	594374	595524	reverse	scaffold_7	834449	835599	forward	Carbohydrate esterase family AES1
	LXR3	60033	CHR I	1417050	1418172	forward	scaffold_7	11801	12923	reverse	L Xylulose reductase LXR3
	CRE2	122405	CHR I	2110305	2112824	reverse	scaffold_12	339311	341830	forward	Disulphide isomerase CRE2
	ham5	67350	CHR I	2788160	2793296	forward	scaffold_21	310069	315205	reverse	Protein essential for fruiting body formation
	NAG1	21725	CHR I	3514230	3516199	reverse	scaffold_4	376996	378965	reverse	Glycoside hydrolase family 20 NAG1
	RIM101	120698	CHR I	3948932	3951038	reverse	scaffold_4	811698	813804	reverse	Putative pH-response transcription factor PacC/RIM101
	CEL1A/BGL2	120749	CHR I	4284992	4286465	reverse	scaffold_4	1147758	1149231	reverse	Glycoside hydrolase family 1 BGL2
	AEP3	120784	CHR I	4451200	4452507	reverse	scaffold_4	1313966	1315273	reverse	Aldose 1-epimerase AEP3
	COQ6	46301	CHR I	4863919	4865467	reverse	scaffold_4	1726685	1728233	reverse	Putative ubiquinone biosynthesis monooxygenase COQ6
	GPP1	58790	CHR I	5184376	5185372	forward	scaffold_5	1462564	1463560	reverse	Glycerol-3-phosphatase GPP1
	CEL61B	120961	CHR I	5830460	5831402	forward	scaffold_5	816534	817476	reverse	Glycoside hydrolase family 61 CEL61B
	GLD1	120911	CHR I	6307155	6308351	reverse	scaffold_5	339585	340781	forward	NADP-dependent glycerol dehydrogenase GLD1
	ABF2	76210	CHR I	6584876	6585844	reverse	scaffold_5	62092	63060	forward	Glycoside hydrolase family 62 ABF2
	GCN5	123668	CHR II	360995	361700	reverse	scaffold_25	56135	56840	reverse	GCN5-related N-acetyltransferase, OE increased cellulase activity
	ACE2	78445	CHR II	1024008	1025033	forward	scaffold_10	887178	888203	reverse	Zn(2)Cys6 transcription factor ACE2
	CEL7B/EGL1	122081	CHR II	1245030	1246536	reverse	scaffold_10	665675	667181	forward	Glycoside hydrolase family 7 EGL1/CEL7B
	CLR1	27600	CHR II	1624273	1626117	reverse	scaffold_10	286094	287938	forward	Putative Zn(2)Cys6 transcription factor (fungal specific) similar to cellulose degradation regulator CLR1
	ACE3	77513	CHR II	2364357	2366394	forward	scaffold_8	422130	424167	forward	Fungal transcription factor activator of cellulase ACE3
	CEL1B	22197	CHR II	2367542	2369272	reverse	scaffold_8	425315	427045	reverse	Glycoside hydrolase family 1 CEL1B
	ENV1	81609	CHR II	3613006	3613797	reverse	scaffold_26	95775	96566	reverse	Glycoside Hydrolase Family 15 Cellulose signaling associated protein ENV1
	RON1	79673	CHR II	4091361	4093184	reverse	scaffold_14	718618	720441	forward	Regulator of N-acetylglucosamine catabolism RON1
	LAE1	41617	CHR II	4476021	4477081	reverse	scaffold_14	334721	335781	forward	Methyltransferase LAE1
	XDH1	81271	CHR II	4919838	4921047	reverse	scaffold_23	402935	404144	forward	Xylitol dehydrogenase XDH1
	XYN2	123818	CHR II	5802832	5803612	reverse	scaffold_27	125545	126325	forward	Glycoside hydrolase family 11 XYN2
	CIP2	123940	CHR II	5942513	5943952	forward	scaffold_28	380280	381719	forward	Carbohydrate esterase family 15 CIP2
	VEL1	122284	CHR III	969004	970804	forward	scaffold_11	645085	646885	reverse	Velvet A protein Ve1
	XYR1	122208	CHR III	1411166	1414115	forward	scaffold_11	201774	204723	reverse	Zn(2)Cys6 xylanase regulator 1 Xyr1
	XYN3	120229	CHR III	2124031	2125382	forward	scaffold_2	1587768	1589119	reverse	Glycoside hydrolase family 10 XYN3
	CRE1	120117	CHR III	2925247	2926455	reverse	scaffold_2	786695	787903	forward	Carbon catabolite repression transcription factor CRE1
	MAT1-2	34386	CHR III	3694644	3694938	reverse	scaffold_6	1417713	1418007	forward	MAT1-2
	CLR2	26163	CHR III	3750678	3752680	reverse	scaffold_6	1359971	1361973	forward	Putative Zn(2)Cys6 cellulose degradation transcription factor CLR2
	CRT1	3405	CHR III	3755320	3757090	reverse	scaffold_6	1355561	1357331	forward	MFS Lactose transporter CRT1
	CEL3A/BGL1	76672	CHR III	5005547	5007916	reverse	scaffold_6	104735	107104	forward	Glycoside hydrolase family 3 BGL1 / CEL3A (N. crassa, bgl2)
	BXL1	121127	CHR III	5009228	5011621	reverse	scaffold_6	101030	103423	forward	Glycoside hydrolase family 3 BXL1
	ABF1	123283	CHR IV	31546	33048	forward	scaffold_19	644553	646055	reverse	Glycoside hydrolase family 54 ABF1
	CEL12A/EGL3	123232	CHR IV	417717	418542	forward	scaffold_19	259059	259884	reverse	Glycoside hydrolase family 12 EGL3/CEL12A
	BGA1	80240	CHR IV	1271502	1275024	reverse	scaffold_17	593802	597324	reverse	Glycoside hydrolase family 35 BGA1
	DUF1	66966	CHR IV	1666627	1670123	forward	scaffold_20	466537	470033	reverse	Transcription factor involved in cellulase et xylanase activity
	GNA1	123302	CHR IV	1974107	1975402	reverse	scaffold_20	161258	162553	forward	Guanine nucleotide-binding protein alpha-1 subunit GNA1 / FadA
	BLR2	22699	CHR IV	3208736	3210394	forward	scaffold_13	738375	740033	reverse	Blue light regulator Blr2
	HPR1	64018	CHR IV	3807287	3808282	forward	scaffold_13	140487	141482	reverse	GPCR class I Mating type pheromone receptor Ste3-like HPR1
	CEL3C	82227	CHR IV	4202245	4204865	reverse	scaffold_33	132549	135169	forward	Glycoside hydrolase family 3 CEL3C (N. crassa, bgl4)
	PKS4	82208	CHR IV	4321669	4328536	forward	scaffold_33	8878	15745	reverse	Polyketide synthase involved in pigmentation and stress resistance PKS4 / FAS1 / wA
	BglR	52368	CHR V	283744	285911	forward	scaffold_30	221392	223559	forward	Zn(2)Cys6 Transcription factor involved in β-glucosidase expression BglR
	HPP1	52206	CHR V	1154838	1155005	forward	scaffold_28	353114	353281	reverse	Mating type pheromone hybrif a/α hpp1 (cfa11C)
	VIB1	54675	CHR V	1605952	1607997	forward	scaffold_1	97734	99779	forward	Transcription factor VIB1 / NDT80 / XprG
	AXE1	73632	CHR V	2028463	2029518	reverse	scaffold_1	520245	521300	reverse	Carbohydrate esterase family 5 AXE1
	CIP1	73638	CHR V	2031379	2032389	reverse	scaffold_1	523161	524171	reverse	Secreted hydrolase CIP1
	CEL61A	73643	CHR V	2033216	2034304	reverse	scaffold_1	524998	526086	reverse	Glycoside hydrolase family 61 EGL4/CEL61A
	URA3	74020	CHR V	3177373	3178518	reverse	scaffold_1	1669155	1670300	reverse	Orotidine-5'-phosphate decarboxylase URA3
	AXE2	44214	CHR V	3569124	3570297	reverse	scaffold_1	2060906	2062079	reverse	Carbohydrate Esterase family 5 AXE2
	LXR1	74194	CHR V	3862983	3863880	forward	scaffold_1	2354765	2355662	forward	D-mannitol 2-dehydrogenase LXR1
	PKS1	65172	CHR VI	126749	135053	forward	scaffold_15	76106	84410	forward	Putative Polyketide synthase PKS1(involved in lovastatin and citrinin synthesis)
	CEL5B	82616	CHR VI	914133	915565	forward	scaffold_44	38982	40414	reverse	Glycoside hydrolase family 5 EGL8/CEL5B
	XYN1	74223	CHR VI	1460324	1461075	forward	scaffold_1	2489280	2490031	reverse	Glycoside hydrolase family 11 XYN1
	LHS1	35465	CHR VI	2514251	2517205	reverse	scaffold_9	508545	511499	forward	Molecular chaperone of the endoplasmic reticulum LHS1
	CEL3B	121735	CHR VI	2981332	2984525	reverse	scaffold_9	41225	44418	forward	Glycoside hydrolase family 3 CEL3B (N. crassa, bgl6)
	XYN4	111849	CHR VII	33651	35322	reverse	scaffold_29	346861	348532	forward	Glycoside hydrolase family 30 XYN4
	SWO1	123992	CHR VII	37428	39216	reverse	scaffold_29	342967	344755	forward	Endoglucanase Swollenin SWO1
	CEL7A/CBH1	123989	CHR VII	48052	49727	reverse	scaffold_29	332456	334131	forward	Glycoside hydrolase family 7 CBH1/CEL7A
	EKI1	51562	CHR VII	852625	855206	forward	scaffold_24	28126	30707	reverse	Ethanolamine kinase TrEKI1 involved in radial growth and cell wall integrity
	XPP1	122879	CHR VII	1423410	1425064	forward	scaffold_16	283291	284945	reverse	Xylanase promoter-binding protein 1 XPP1 (repressor of XYN2)
	ACE1 / SltA	75418	CHR VII	2450074	2452404	forward	scaffold_3	1207983	1210313	reverse	Transcription factor ACE1 / SltA
	MAN1	56996	CHR VII	2582752	2583987	forward	scaffold_3	1076400	1077635	reverse	Glycoside hydrolase family 5 MAN5A/MAN1
	PPG1	104292	CHR VII	2886390	2887247	forward	scaffold_3	773140	773997	reverse	Mating type pheromone precursor PPG1 / ccg-4
	CEL5A/EGL2	120312	CHR VII	3625072	3626507	reverse	scaffold_3	33880	35315	forward	Glycoside hydrolase family 5 EGL2/CEL5A
	CEL6A/CBH2	72567	CHR VII	3646204	3647814	reverse	scaffold_3	12573	14183	forward	Glycoside hydrolase family 6 CBH2/CEL6A
