# Supplementary material for: Proximity ligation scaffolding and comparison of two Trichoderma reesei strains genomes
Source: Biotechnol Biofuels. 2017 Jun 12;10:151. doi: 10.1186/s13068-017-0837-6 (PMC5469131; doi:10.1186/s13068-017-0837-6)
Supplement: Supplementary file 7 — Additional file 7. Raw data contact frequencies over the entire genome. [file 13068_2017_837_MOESM7_ESM.xlsx]

## Sheet: QM6a contact matrix
						1	1	1	1	1	1	1	1	1	1	1	1	1	1	1	1	1	1	1	1	1	1	1	1	1	1	1	1	1	1	1	1	1	1	1	1	1	1	1	1	1	1	1	1
						7	7	7	7	7	7	7	7	7	7	7	7	7	7	7	7	7	7	7	7	7	7	7	7	7	7	7	7	7	7	12	12	12	12	12	12	12	12	12	12	12	12	12	12
						284	283	282	281	280	279	278	277	276	275	274	273	272	271	270	269	268	267	266	265	264	263	262	261	260	259	258	257	256	255	400	399	398	397	396	395	394	393	392	391	390	389	388	387
						1	-1	-1	1	-1	-1	-1	-1	-1	-1	-1	-1	-1	1	-1	-1	-1	-1	-1	-1	-1	-1	-1	-1	-1	-1	-1	-1	-1	-1	-1	-1	-1	-1	-1	-1	-1	-1	-1	-1	-1	-1	-1	-1
						1416204	1376750	1330840	1287139	1241762	1192082	1142353	1091137	1037726	982541	936984	888715	839359	797773	742408	698765	649465	597359	552224	509334	460841	410434	357546	310801	261129	213230	161495	103760	51733	0	994899	939594	891400	836515	784482	733162	685709	631427	582809	529448	485074	437162	381908	328378
chr	scaffold	frag_id	direction	start	end	1422306	1416204	1376750	1330840	1287139	1241762	1192082	1142353	1091137	1037726	982541	936984	888715	839359	797773	742408	698765	649465	597359	552224	509334	460841	410434	357546	310801	261129	213230	161495	103760	51733	1014141	994899	939594	891400	836515	784482	733162	685709	631427	582809	529448	485074	437162	381908
1	7	284	1	1416204	1422306	0	441	221	108	118	72	27	29	26	26	12	8	8	11	13	8	6	8	6	3	2	8	4	5	2	5	0	5	5	5	3	4	5	3	5	5	0	0	3	4	2	7	6	0
1	7	283	-1	1376750	1416204	441	0	1507	867	767	530	341	209	223	148	115	95	110	104	84	54	56	71	50	41	31	50	30	34	42	26	39	33	33	42	8	28	29	29	33	32	25	19	27	16	23	28	24	27
1	7	282	-1	1330840	1376750	221	1507	0	1352	894	643	385	267	258	150	132	99	103	104	80	66	68	66	49	36	48	42	36	47	41	34	32	34	39	42	6	30	31	30	22	29	26	28	23	25	25	19	26	32
1	7	281	1	1287139	1330840	108	867	1352	0	1389	857	524	304	295	207	141	120	134	102	86	72	59	70	47	49	51	43	38	30	39	43	38	32	43	38	13	38	38	31	27	34	20	32	36	27	24	24	24	20
1	7	280	-1	1241762	1287139	118	767	894	1389	0	1652	766	445	387	246	205	148	152	116	106	92	69	65	58	58	47	55	45	32	31	55	30	36	42	34	9	28	28	36	24	29	33	25	28	21	21	22	29	24
1	7	279	-1	1192082	1241762	72	530	643	857	1652	0	1595	626	537	301	261	187	164	137	108	77	71	84	73	47	58	67	47	40	48	50	48	32	48	47	7	34	25	38	38	34	26	37	31	43	21	28	17	23
1	7	278	-1	1142353	1192082	27	341	385	524	766	1595	0	1143	891	471	299	218	200	172	126	124	92	78	58	75	52	58	54	61	66	46	39	33	36	37	7	54	43	22	27	44	35	35	41	17	30	25	20	27
1	7	277	-1	1091137	1142353	29	209	267	304	445	626	1143	0	1397	679	356	303	248	204	145	136	140	99	80	81	77	81	73	56	67	54	45	41	41	41	11	36	40	34	29	47	32	23	46	27	30	21	33	18
1	7	276	-1	1037726	1091137	26	223	258	295	387	537	891	1397	0	1401	659	456	375	269	214	169	152	136	125	101	93	93	88	70	56	59	51	56	56	52	9	47	46	42	42	34	35	28	40	37	28	22	26	34
1	7	275	-1	982541	1037726	26	148	150	207	246	301	471	679	1401	0	1333	654	514	372	259	209	189	169	110	99	112	115	83	64	68	60	43	47	56	44	9	48	41	45	36	38	49	48	36	33	33	37	33	25
1	7	274	-1	936984	982541	12	115	132	141	205	261	299	356	659	1333	0	1316	743	573	374	305	222	176	134	105	98	101	92	67	59	56	47	52	67	50	8	37	36	37	35	40	44	27	22	32	29	19	25	27
1	7	273	-1	888715	936984	8	95	99	120	148	187	218	303	456	654	1316	0	1131	704	539	361	241	228	155	108	117	113	92	89	73	72	82	61	65	47	8	52	46	37	41	32	28	38	40	34	34	35	29	21
1	7	272	-1	839359	888715	8	110	103	134	152	164	200	248	375	514	743	1131	0	1496	757	541	331	315	204	147	142	134	107	92	74	79	61	63	71	62	11	47	43	45	43	45	33	35	31	30	29	36	31	37
1	7	271	1	797773	839359	11	104	104	102	116	137	172	204	269	372	573	704	1496	0	1358	822	456	358	250	182	171	162	126	104	95	71	61	64	61	58	19	49	42	44	41	36	34	35	32	22	24	30	23	19
1	7	270	-1	742408	797773	13	84	80	86	106	108	126	145	214	259	374	539	757	1358	0	1358	697	513	327	192	166	178	148	99	92	103	81	90	62	72	14	56	46	49	46	40	37	34	44	39	40	37	33	28
1	7	269	-1	698765	742408	8	54	66	72	92	77	124	136	169	209	305	361	541	822	1358	0	1425	749	443	289	238	202	165	149	122	98	95	80	69	50	13	67	39	47	42	41	43	40	33	47	39	24	39	33
1	7	268	-1	649465	698765	6	56	68	59	69	71	92	140	152	189	222	241	331	456	697	1425	0	1547	723	462	360	265	189	161	147	123	88	90	80	71	15	78	66	61	50	63	38	47	57	30	45	37	41	28
1	7	267	-1	597359	649465	8	71	66	70	65	84	78	99	136	169	176	228	315	358	513	749	1547	0	1636	703	531	361	275	241	155	165	122	105	125	94	11	75	58	57	68	57	50	52	37	42	44	34	39	43
1	7	266	-1	552224	597359	6	50	49	47	58	73	58	80	125	110	134	155	204	250	327	443	723	1636	0	1329	773	508	307	231	211	172	136	111	86	100	22	86	62	75	52	49	51	49	43	44	38	35	33	34
1	7	265	-1	509334	552224	3	41	36	49	58	47	75	81	101	99	105	108	147	182	192	289	462	703	1329	0	1114	659	410	328	228	150	166	114	115	98	16	79	59	51	41	52	40	41	43	48	45	38	35	33
1	7	264	-1	460841	509334	2	31	48	51	47	58	52	77	93	112	98	117	142	171	166	238	360	531	773	1114	0	1247	701	487	340	280	186	156	150	106	15	109	66	68	66	55	64	58	50	46	65	24	36	36
1	7	263	-1	410434	460841	8	50	42	43	55	67	58	81	93	115	101	113	134	162	178	202	265	361	508	659	1247	0	1566	838	479	362	293	252	197	160	24	128	88	81	84	75	83	64	53	45	42	34	46	33
1	7	262	-1	357546	410434	4	30	36	38	45	47	54	73	88	83	92	92	107	126	148	165	189	275	307	410	701	1566	0	1605	760	493	362	269	254	159	31	144	86	98	71	73	57	58	48	52	45	25	50	37
1	7	261	-1	310801	357546	5	34	47	30	32	40	61	56	70	64	67	89	92	104	99	149	161	241	231	328	487	838	1605	0	1326	769	455	329	248	214	26	140	97	88	82	95	73	65	47	55	37	44	49	40
1	7	260	-1	261129	310801	2	42	41	39	31	48	66	67	56	68	59	73	74	95	92	122	147	155	211	228	340	479	760	1326	0	1412	779	519	363	260	47	200	144	142	95	90	89	89	78	64	58	36	42	43
1	7	259	-1	213230	261129	5	26	34	43	55	50	46	54	59	60	56	72	79	71	103	98	123	165	172	150	280	362	493	769	1412	0	1477	801	578	304	59	253	137	148	110	129	88	68	63	68	73	66	50	38
1	7	258	-1	161495	213230	0	39	32	38	30	48	39	45	51	43	47	82	61	61	81	95	88	122	136	166	186	293	362	455	779	1477	0	1553	705	478	80	367	220	203	134	157	96	93	69	58	51	52	59	53
1	7	257	-1	103760	161495	5	33	34	32	36	32	33	41	56	47	52	61	63	64	90	80	90	105	111	114	156	252	269	329	519	801	1553	0	1435	805	136	503	314	243	186	171	127	103	88	64	49	53	44	41
1	7	256	-1	51733	103760	5	33	39	43	42	48	36	41	56	56	67	65	71	61	62	69	80	125	86	115	150	197	254	248	363	578	705	1435	0	1492	159	741	354	301	252	208	158	121	99	82	60	60	59	59
1	7	255	-1	0	51733	5	42	42	38	34	47	37	41	52	44	50	47	62	58	72	50	71	94	100	98	106	160	159	214	260	304	478	805	1492	0	363	1204	569	395	264	252	159	152	105	75	72	73	56	59
1	12	400	-1	994899	1014141	3	8	6	13	9	7	7	11	9	9	8	8	11	19	14	13	15	11	22	16	15	24	31	26	47	59	80	136	159	363	0	736	134	107	71	61	48	44	21	26	18	23	11	10
1	12	399	-1	939594	994899	4	28	30	38	28	34	54	36	47	48	37	52	47	49	56	67	78	75	86	79	109	128	144	140	200	253	367	503	741	1204	736	0	1374	804	550	407	292	175	153	126	96	80	98	55
1	12	398	-1	891400	939594	5	29	31	38	28	25	43	40	46	41	36	46	43	42	46	39	66	58	62	59	66	88	86	97	144	137	220	314	354	569	134	1374	0	1513	789	514	306	236	199	154	105	84	84	70
1	12	397	-1	836515	891400	3	29	30	31	36	38	22	34	42	45	37	37	45	44	49	47	61	57	75	51	68	81	98	88	142	148	203	243	301	395	107	804	1513	0	1401	848	524	378	294	203	156	120	117	91
1	12	396	-1	784482	836515	5	33	22	27	24	38	27	29	42	36	35	41	43	41	46	42	50	68	52	41	66	84	71	82	95	110	134	186	252	264	71	550	789	1401	0	1465	812	520	396	229	152	141	115	103
1	12	395	-1	733162	784482	5	32	29	34	29	34	44	47	34	38	40	32	45	36	40	41	63	57	49	52	55	75	73	95	90	129	157	171	208	252	61	407	514	848	1465	0	1390	753	529	372	201	135	170	103
1	12	394	-1	685709	733162	0	25	26	20	33	26	35	32	35	49	44	28	33	34	37	43	38	50	51	40	64	83	57	73	89	88	96	127	158	159	48	292	306	524	812	1390	0	1504	856	475	263	223	171	159
1	12	393	-1	631427	685709	0	19	28	32	25	37	35	23	28	48	27	38	35	35	34	40	47	52	49	41	58	64	58	65	89	68	93	103	121	152	44	175	236	378	520	753	1504	0	1552	756	395	284	258	186
1	12	392	-1	582809	631427	3	27	23	36	28	31	41	46	40	36	22	40	31	32	44	33	57	37	43	43	50	53	48	47	78	63	69	88	99	105	21	153	199	294	396	529	856	1552	0	1563	715	507	367	263
1	12	391	-1	529448	582809	4	16	25	27	21	43	17	27	37	33	32	34	30	22	39	47	30	42	44	48	46	45	52	55	64	68	58	64	82	75	26	126	154	203	229	372	475	756	1563	0	1387	791	573	394
1	12	390	-1	485074	529448	2	23	25	24	21	21	30	30	28	33	29	34	29	24	40	39	45	44	38	45	65	42	45	37	58	73	51	49	60	72	18	96	105	156	152	201	263	395	715	1387	0	1255	744	428
1	12	389	-1	437162	485074	7	28	19	24	22	28	25	21	22	37	19	35	36	30	37	24	37	34	35	38	24	34	25	44	36	66	52	53	60	73	23	80	84	120	141	135	223	284	507	791	1255	0	1686	816
1	12	388	-1	381908	437162	6	24	26	24	29	17	20	33	26	33	25	29	31	23	33	39	41	39	33	35	36	46	50	49	42	50	59	44	59	56	11	98	84	117	115	170	171	258	367	573	744	1686	0	1647
1	12	387	-1	328378	381908	0	27	32	20	24	23	27	18	34	25	27	21	37	19	28	33	28	43	34	33	36	33	37	40	43	38	53	41	59	59	10	55	70	91	103	103	159	186	263	394	428	816	1647	0
1	12	386	-1	273307	328378	2	26	22	18	17	33	24	29	32	18	33	30	25	27	37	38	20	31	31	29	37	32	29	43	43	36	35	45	59	44	11	77	67	88	75	101	119	128	171	279	332	482	837	1672
1	12	385	-1	226715	273307	3	24	24	31	28	22	25	23	26	30	24	15	19	18	38	12	37	41	28	33	48	36	42	38	33	32	36	49	50	43	19	61	50	73	68	85	77	106	161	214	217	294	593	810
1	12	384	-1	173028	226715	3	21	25	21	27	29	23	20	25	26	22	30	21	32	35	29	35	46	32	31	36	28	31	41	38	34	34	33	39	61	12	67	54	79	73	83	101	105	120	181	185	240	367	522
1	12	383	1	111630	173028	3	20	20	21	25	17	27	21	27	31	20	25	25	24	35	25	28	25	34	25	31	34	31	39	33	35	50	35	44	37	15	61	44	61	36	56	54	84	91	118	171	174	259	345
1	12	382	1	60167	111630	3	28	26	25	17	23	20	19	23	29	16	19	27	26	39	20	24	33	30	23	30	34	26	26	33	37	40	31	31	38	7	40	41	57	56	46	64	87	72	84	102	138	161	203
1	12	381	1	0	60167	5	23	18	21	37	32	24	33	33	22	33	27	34	25	24	28	27	37	25	27	41	31	28	39	41	27	29	34	45	39	10	55	47	56	53	54	60	65	83	103	102	99	128	179
1	43	659	-1	58666	70805	0	5	6	8	3	4	3	3	6	5	4	3	7	4	3	0	4	4	3	5	3	3	2	5	9	5	7	9	4	5	0	8	5	8	4	11	11	11	8	7	7	11	16	20
1	43	658	-1	0	58666	0	17	23	15	21	17	12	22	31	20	20	23	18	28	23	14	22	25	21	22	27	32	33	20	29	24	22	24	29	39	11	29	35	42	41	45	36	44	43	57	70	69	76	112
1	21	534	-1	521001	573243	4	17	19	14	20	16	13	15	19	18	18	21	25	19	28	24	21	23	21	25	27	35	28	26	22	25	29	24	22	24	7	29	22	26	36	33	32	19	37	36	56	56	74	85
1	21	533	-1	469948	521001	2	28	10	16	11	15	24	22	22	25	17	18	17	14	14	18	20	24	21	20	27	23	18	23	23	26	22	28	19	35	7	31	30	20	38	28	40	27	53	54	48	46	70	65
1	21	532	-1	424036	469948	4	15	21	19	19	26	23	15	25	22	18	19	10	21	22	16	21	33	32	23	18	30	19	36	38	36	23	26	28	28	9	36	21	26	26	34	41	31	48	46	45	57	55	72
1	21	531	1	371816	424036	2	21	12	14	16	18	15	17	23	14	19	19	20	18	23	17	18	22	20	18	16	26	19	15	28	25	24	20	20	20	4	26	28	23	18	25	33	24	31	43	45	42	52	56
1	21	530	-1	319864	371816	0	12	15	15	30	20	18	16	25	22	22	19	18	6	15	20	18	15	22	21	17	35	25	14	27	26	26	20	28	29	3	26	25	23	38	29	26	29	53	26	40	33	45	43
1	21	529	-1	266146	319864	0	29	22	20	20	23	14	18	27	16	25	20	23	23	15	18	15	16	25	13	25	22	10	16	24	27	20	25	22	18	7	29	21	23	18	24	25	22	34	31	22	27	45	39
1	21	528	-1	207568	266146	0	15	17	18	22	25	18	12	21	24	20	18	14	23	13	20	23	17	19	30	19	18	21	21	27	25	16	16	20	23	6	23	22	10	23	19	22	24	33	39	29	32	29	52
1	21	527	-1	144836	207568	0	7	15	13	12	16	14	16	17	21	15	14	20	17	12	20	19	14	20	22	17	21	12	10	10	20	22	12	24	24	8	23	24	27	25	26	28	28	35	28	25	25	34	30
1	21	526	1	93643	144836	2	18	20	16	24	16	20	16	21	13	20	14	13	14	15	22	13	22	11	11	14	14	13	9	15	17	17	11	20	18	4	18	14	13	21	15	20	16	21	20	17	28	24	27
1	21	525	-1	46657	93643	3	18	12	16	14	18	16	15	12	14	12	13	17	20	12	13	10	13	11	14	15	13	15	16	14	13	13	9	11	13	5	28	11	13	14	12	11	22	26	13	16	22	23	15
1	21	524	1	0	46657	4	19	17	19	17	11	7	14	18	19	15	16	12	14	13	20	16	13	17	10	18	18	19	16	15	19	19	16	17	17	2	17	17	13	18	14	13	10	19	13	15	19	16	22
1	55	676	1	0	22774	0	0	0	0	0	0	0	0	0	2	0	0	0	0	0	2	0	0	0	0	2	0	0	0	0	0	0	2	0	0	0	0	0	0	0	0	0	0	0	2	2	0	3	0
1	55	677	1	22774	28414	0	0	0	0	0	0	0	0	2	0	0	0	0	2	0	0	0	0	0	0	0	0	0	0	0	0	0	0	0	0	0	0	0	0	0	0	0	0	0	0	0	0	0	0
1	4	153	1	0	59586	0	18	14	15	21	16	9	18	22	19	10	16	19	10	12	17	11	10	19	9	15	14	14	10	17	9	12	18	18	13	2	22	20	14	15	16	16	12	14	13	16	13	22	11
1	4	154	1	59586	115475	0	23	14	17	15	9	15	8	15	11	10	12	21	18	11	12	15	13	16	14	16	18	10	9	15	22	11	5	15	8	5	12	16	15	11	17	16	13	22	23	23	14	15	21
1	4	155	-1	115475	166623	3	13	13	22	12	14	18	15	22	8	16	15	15	10	12	19	9	17	11	11	21	16	9	15	14	16	13	11	16	11	5	15	13	13	18	14	21	16	22	16	20	11	12	16
1	4	156	1	166623	218104	5	15	13	8	19	17	12	20	18	18	14	22	10	14	17	14	12	15	17	21	18	19	21	19	22	17	10	12	13	14	4	25	19	15	7	21	7	21	31	21	20	13	21	19
1	4	157	1	218104	281656	0	17	18	11	19	14	12	18	28	14	18	12	9	16	22	18	14	16	8	16	19	10	19	12	10	19	16	16	17	13	7	16	11	18	14	19	19	29	22	13	20	18	16	27
1	4	158	1	281656	340111	3	14	10	24	17	20	14	6	19	15	10	8	10	17	18	11	18	15	10	31	14	17	16	16	19	15	10	9	12	19	2	16	18	19	17	18	19	17	17	17	10	19	32	26
1	4	159	1	340111	395192	0	14	22	16	13	12	26	13	20	30	17	14	8	15	17	13	22	29	18	19	22	18	19	11	13	21	14	16	18	20	7	25	19	22	16	24	18	32	34	33	19	25	27	34
1	4	160	1	395192	449541	0	18	22	19	17	12	14	12	19	19	10	19	19	19	14	14	22	26	20	21	25	23	23	18	23	20	28	22	22	28	5	23	18	23	22	20	24	14	27	24	36	32	31	25
1	4	161	1	449541	510007	2	14	17	20	13	12	19	11	23	15	23	22	20	17	12	18	17	29	19	21	21	21	17	27	18	23	14	20	24	22	0	25	16	33	21	28	24	26	14	25	27	29	30	24
1	4	162	-1	510007	556235	4	16	15	19	17	22	13	25	24	22	16	21	19	20	16	19	21	24	13	23	15	18	18	20	25	16	29	18	17	19	4	22	21	31	15	19	16	27	26	25	18	23	28	24
1	4	163	1	556235	622868	0	19	20	11	17	22	23	23	24	33	13	23	7	13	10	20	22	17	12	15	14	20	24	16	14	17	24	12	17	28	9	28	18	21	24	20	24	25	24	38	20	19	35	18
1	4	164	-1	622868	671832	2	18	16	12	13	13	23	20	20	21	18	23	28	21	18	18	23	22	17	13	26	25	28	13	20	18	22	28	14	27	6	28	15	13	24	29	23	27	39	17	28	22	26	22
1	4	165	1	671832	722194	2	13	16	14	22	21	10	25	20	25	23	29	21	27	18	26	23	18	20	24	23	15	34	20	24	21	28	22	25	33	5	22	26	26	33	22	25	30	39	32	29	39	32	37
1	4	166	1	722194	777727	3	20	29	15	26	26	30	25	32	21	41	27	23	15	17	22	25	22	28	25	31	25	27	32	36	26	21	18	38	24	7	21	25	30	23	32	23	35	30	26	32	34	27	34
1	4	167	1	777727	832765	0	20	28	12	21	16	18	17	29	28	22	27	20	17	10	21	26	26	24	28	14	26	18	25	35	21	28	12	29	24	5	33	20	30	17	27	35	25	39	32	31	31	31	29
1	4	168	-1	832765	891184	0	13	20	15	23	20	11	20	20	20	17	29	15	18	17	30	14	27	23	20	24	23	21	27	25	34	28	20	28	30	5	35	18	19	23	32	28	16	30	23	24	36	37	24
1	4	169	1	891184	943095	3	31	26	20	24	20	24	21	15	29	13	27	20	14	22	12	19	29	28	28	20	32	27	19	26	29	29	31	28	25	6	28	24	25	15	25	20	29	29	34	25	18	21	26
1	4	170	1	943095	997675	4	19	18	30	29	17	24	24	27	27	12	24	31	26	27	16	23	24	20	23	29	24	26	28	17	31	28	24	28	34	8	18	18	36	29	30	18	38	31	24	36	30	29	50
1	4	171	-1	997675	1047993	2	16	23	20	31	18	25	18	30	31	28	22	34	29	35	22	27	33	25	22	29	28	32	18	33	20	26	27	21	29	7	20	27	20	18	28	23	26	27	39	20	19	28	26
1	4	172	1	1047993	1107401	3	23	21	28	45	22	27	30	23	33	17	27	36	30	33	32	28	34	23	28	33	29	34	32	33	27	19	27	34	26	9	35	23	26	28	46	35	24	35	32	26	32	39	31
1	4	173	1	1107401	1161172	2	14	28	20	16	23	22	22	27	32	27	31	27	30	19	25	24	22	19	25	24	29	30	23	31	24	26	23	25	26	9	23	25	23	14	22	23	23	13	25	30	18	30	28
1	4	174	1	1161172	1213304	7	18	15	20	16	20	24	16	30	27	24	28	32	22	22	20	18	29	35	26	30	24	36	24	37	36	30	23	28	31	6	22	19	28	19	32	31	29	31	24	23	19	28	30
1	4	175	1	1213304	1257889	3	17	17	15	19	21	19	24	23	33	19	18	24	19	20	27	29	18	32	27	25	25	28	24	31	32	16	23	21	29	4	18	24	28	27	35	24	16	24	29	22	19	24	35
1	4	176	1	1257889	1305737	0	26	26	24	23	18	23	25	30	28	29	16	27	16	21	26	26	21	40	19	26	30	20	26	29	24	20	31	22	27	9	36	24	31	19	29	24	23	39	25	21	22	30	37
1	4	177	-1	1305737	1354801	0	18	23	19	27	17	24	32	26	20	29	23	25	19	18	27	24	18	22	27	29	23	22	18	32	25	28	29	21	24	5	24	18	22	30	18	19	22	27	25	22	18	16	16
1	4	178	1	1354801	1401695	6	11	11	14	27	23	19	25	28	21	21	19	23	19	33	18	18	27	13	23	22	21	22	18	24	18	23	24	22	18	3	30	23	23	19	19	20	25	23	22	22	26	20	20
1	4	179	1	1401695	1453108	0	21	32	16	20	25	25	17	30	24	22	25	38	25	23	18	27	37	24	30	30	32	25	25	31	21	24	31	20	36	7	20	20	33	21	28	23	18	28	27	19	25	32	25
1	4	180	1	1453108	1515243	0	21	23	22	26	26	25	23	36	29	23	25	24	26	18	14	30	25	25	28	15	34	26	25	21	26	22	26	26	28	5	28	17	20	30	26	17	26	23	29	22	20	22	14
1	4	181	1	1515243	1574214	3	20	16	17	24	16	17	25	21	22	19	31	20	16	24	31	10	19	20	17	28	18	16	27	16	17	13	19	27	17	7	22	20	12	17	20	16	20	27	22	23	17	23	14
1	4	182	1	1574214	1626986	0	22	29	22	31	31	25	17	33	24	31	27	24	25	32	25	15	26	23	20	26	25	23	30	30	22	25	22	35	30	10	28	29	14	33	26	25	28	28	26	27	23	27	30
1	4	183	-1	1626986	1665773	0	18	23	12	25	26	20	23	24	29	33	22	29	32	26	23	28	27	21	25	19	22	26	23	23	21	23	25	29	24	7	25	23	20	27	18	25	27	17	25	18	11	22	24
1	4	184	1	1665773	1712394	3	27	32	30	25	18	19	29	25	21	16	31	26	27	29	20	18	16	26	18	23	31	24	26	21	19	20	17	29	28	6	16	21	18	31	17	17	20	14	24	17	19	30	25
1	4	185	1	1712394	1768261	7	22	28	24	20	28	28	34	40	27	25	33	24	23	22	22	17	19	21	26	37	34	21	19	30	25	29	27	31	23	9	30	28	29	23	27	23	13	22	20	20	17	25	19
1	4	186	1	1768261	1821281	5	34	31	23	20	19	18	29	38	30	27	27	24	21	22	16	21	28	22	14	28	34	23	23	29	35	29	22	29	27	7	40	23	29	21	21	26	31	23	21	19	19	17	19
1	4	187	1	1821281	1829491	0	0	6	3	3	2	3	5	2	3	2	3	3	3	2	4	2	4	5	3	4	3	3	3	5	4	5	4	2	7	0	2	4	3	2	3	2	3	2	3	4	4	3	6
1	49	668	-1	0	42796	3	25	24	24	18	15	14	10	12	21	24	28	16	14	19	19	17	15	19	14	19	19	15	25	21	28	15	21	11	22	5	15	20	18	17	20	12	19	18	15	14	14	19	11
1	48	667	1	0	45860	0	10	22	15	19	11	13	18	17	13	21	9	16	20	20	10	18	15	18	11	18	23	12	18	15	19	16	24	18	20	2	22	21	19	11	15	7	19	12	15	13	15	12	19
1	5	219	-1	1513229	1564344	4	18	24	19	27	20	24	28	33	22	25	11	9	20	23	16	28	32	31	19	27	30	27	22	24	19	20	24	18	28	4	21	14	22	22	21	20	25	22	16	16	13	18	15
1	5	218	1	1463569	1513229	5	28	19	28	19	24	23	33	27	31	21	22	23	27	26	24	24	24	33	25	17	38	28	19	21	17	23	26	25	33	4	35	19	24	26	26	27	16	21	16	16	19	25	20
1	5	217	-1	1418953	1463569	2	26	24	26	28	29	28	27	34	31	30	22	22	24	23	17	28	28	27	19	27	26	23	32	30	31	22	17	26	22	2	22	28	26	30	23	19	22	16	24	18	21	16	24
1	5	216	-1	1370679	1418953	3	28	22	22	29	22	34	25	36	19	37	24	16	23	22	26	26	27	17	20	25	27	30	26	22	31	26	20	30	21	6	22	27	24	19	22	13	20	30	22	23	17	17	20
1	5	215	-1	1321432	1370679	0	22	27	19	22	20	24	27	21	24	31	35	28	16	31	27	17	33	22	23	23	27	28	18	33	27	19	17	19	31	7	37	23	21	21	23	23	19	21	40	26	23	21	27
1	5	214	-1	1272954	1321432	2	17	26	23	27	29	18	34	29	34	24	27	28	23	15	31	22	30	28	13	29	20	23	37	28	22	24	21	23	21	7	31	26	30	17	23	19	24	25	16	21	36	17	27
1	5	213	-1	1219889	1272954	3	33	26	20	30	25	24	22	26	20	28	18	26	28	28	29	25	23	34	34	21	33	33	30	20	19	17	32	31	28	3	23	20	19	21	23	22	23	36	30	22	32	26	18
1	5	212	-1	1166991	1219889	0	27	22	19	25	15	20	33	24	28	28	25	21	23	25	18	33	25	24	24	21	26	28	32	20	22	20	25	22	26	11	21	32	23	20	29	26	28	21	26	25	15	21	17
1	5	211	1	1117726	1166991	2	25	24	19	21	24	25	14	25	31	22	24	20	30	15	28	23	25	26	24	28	35	30	26	21	27	28	11	28	22	7	22	25	24	19	21	17	22	23	22	16	26	19	11
1	5	210	1	1065144	1117726	3	38	22	22	35	23	27	29	41	30	26	35	26	28	22	30	23	41	34	27	34	24	22	27	31	27	23	28	19	26	7	24	19	30	22	24	19	27	18	21	30	14	31	24
1	5	209	-1	1009897	1065144	0	22	20	23	26	29	20	28	33	34	24	31	34	39	29	26	34	32	24	23	30	24	24	21	29	25	17	22	29	36	5	28	22	27	19	39	22	32	30	22	19	25	9	21
1	5	208	1	964073	1009897	3	23	35	26	38	31	32	28	39	40	32	28	41	29	28	26	21	26	26	17	30	25	29	34	25	25	19	29	25	21	3	23	26	21	18	33	23	23	19	24	21	19	14	16
1	5	207	-1	918393	964073	5	23	19	34	33	18	21	27	35	28	23	20	23	28	25	37	22	24	21	35	17	27	41	26	27	37	23	21	32	24	8	20	17	20	19	30	22	19	28	20	23	18	14	25
1	5	206	-1	866059	918393	0	27	21	33	23	29	26	24	31	39	23	29	26	26	31	30	21	28	28	16	20	31	24	23	22	24	12	24	15	23	8	22	16	21	17	18	18	19	19	20	20	14	22	17
1	5	205	-1	822791	866059	7	23	43	28	33	31	29	29	36	31	24	32	28	27	14	24	36	24	31	24	22	30	22	22	29	27	25	25	27	24	4	28	15	15	25	37	22	20	28	27	14	24	23	27
1	5	204	-1	786303	822791	5	33	43	31	31	27	36	20	26	24	36	20	30	26	33	21	20	34	26	22	32	15	21	20	22	21	21	19	15	19	5	21	21	20	15	24	28	20	20	22	17	19	22	14
1	5	203	-1	747113	786303	7	20	32	30	29	37	35	32	35	23	25	16	22	24	23	27	18	26	20	30	23	30	22	18	29	27	21	27	26	32	6	20	28	22	20	27	17	26	24	25	15	13	24	21
1	5	202	-1	697342	747113	0	20	28	24	27	34	34	17	21	22	15	43	25	27	22	30	23	32	15	15	26	25	20	19	16	18	22	22	14	20	2	21	13	19	26	27	13	19	20	19	16	15	16	16
1	5	201	-1	641297	697342	2	21	23	28	30	27	16	19	41	32	32	31	26	12	27	21	23	20	23	19	29	27	23	16	27	18	37	21	22	34	3	16	13	24	22	18	13	29	22	22	16	23	21	11
1	5	200	-1	579476	641297	4	22	17	24	35	35	27	28	33	20	29	19	24	30	34	23	21	26	33	22	21	34	20	15	28	22	22	19	22	25	8	18	22	28	23	20	16	21	19	22	19	23	12	24
1	5	199	-1	533104	579476	2	22	25	27	34	37	24	32	25	25	19	23	17	15	26	23	30	24	22	18	15	33	20	27	21	22	16	17	24	20	5	18	10	14	17	18	26	16	32	18	22	19	16	21
1	5	198	-1	485305	533104	2	20	27	28	29	30	39	21	32	34	32	31	32	28	29	25	20	29	33	25	25	19	19	18	15	15	23	14	28	31	6	20	13	27	26	22	18	20	23	13	16	14	13	13
1	5	197	1	427584	485305	7	34	35	30	35	36	36	25	26	34	33	27	24	21	30	17	17	21	28	20	26	23	18	19	20	24	23	20	19	21	5	23	17	23	18	21	15	25	16	12	13	19	15	27
1	5	196	1	374501	427584	0	40	28	22	36	30	37	31	34	37	30	25	23	28	27	22	29	26	22	20	20	18	15	21	21	21	19	20	17	14	8	20	18	17	19	22	19	20	25	14	13	19	25	16
1	5	195	1	324574	374501	7	41	39	29	40	43	39	28	31	31	26	21	32	29	24	26	19	22	23	11	23	17	18	19	16	23	18	17	23	24	5	21	6	26	20	21	19	18	23	27	17	17	19	14
1	5	194	-1	278945	324574	7	40	31	36	43	41	40	33	33	31	16	23	27	20	23	17	38	21	22	21	13	18	24	10	27	16	13	17	27	22	6	23	17	18	13	22	22	20	20	8	14	16	17	20
1	5	193	-1	229183	278945	8	52	47	35	30	53	47	40	32	32	20	27	22	33	32	25	29	28	20	22	15	22	26	16	25	24	23	26	16	23	9	27	25	22	14	21	23	25	17	18	20	18	17	18
1	5	192	1	175974	229183	4	53	48	63	37	34	41	33	42	34	28	34	28	21	19	24	18	23	23	19	22	17	25	13	32	18	19	21	23	20	6	16	22	22	20	21	20	11	18	26	7	17	20	14
1	5	191	-1	133096	175974	9	85	61	41	52	41	31	23	35	29	29	34	25	27	25	24	19	30	22	23	23	34	23	18	12	21	17	21	19	29	9	20	15	17	21	27	21	21	10	15	14	14	12	24
1	5	190	1	91709	133096	9	79	58	58	60	43	36	46	41	27	23	34	29	25	25	26	22	33	16	17	25	25	21	21	28	18	19	27	29	16	0	25	21	20	22	25	20	30	22	24	17	18	26	20
1	5	189	-1	45678	91709	22	88	79	62	67	60	44	39	51	30	20	16	32	27	17	28	22	22	18	22	25	31	29	18	31	24	14	24	21	26	8	20	23	23	23	21	19	17	22	22	9	12	17	16
1	5	188	-1	0	45678	22	114	105	85	68	50	36	35	49	33	23	30	28	22	24	19	28	17	15	25	21	19	16	23	18	19	21	19	31	24	6	21	15	15	23	23	9	16	15	24	18	17	24	23
2	31	622	1	188266	222936	14	42	50	36	34	29	25	20	19	15	18	25	23	22	13	13	17	15	18	15	16	19	16	12	13	15	9	14	19	22	3	14	11	19	14	20	24	13	13	19	16	9	9	19
2	31	621	1	144855	188266	10	46	50	49	50	36	34	37	32	23	23	23	24	27	21	24	27	23	27	15	21	25	15	17	13	23	14	20	18	34	4	26	12	14	22	23	13	13	17	25	21	21	14	26
2	31	620	1	93234	144855	8	45	48	27	31	22	33	22	21	30	32	14	19	30	11	16	26	23	18	15	20	19	17	24	17	12	15	13	22	25	4	15	10	19	20	18	20	21	20	19	14	14	28	21
2	31	619	1	47080	93234	7	38	34	29	33	29	21	25	41	22	22	19	19	19	21	17	17	19	23	20	20	15	12	13	17	23	20	16	16	13	2	21	21	16	11	26	14	13	19	13	18	21	24	22
2	31	618	1	0	47080	9	39	30	25	29	27	29	19	24	14	23	22	15	23	24	21	20	13	20	17	27	29	19	14	13	17	20	22	19	30	4	20	16	19	22	22	24	23	13	17	16	10	18	22
2	41	655	1	56127	76027	0	16	17	12	12	13	12	11	10	9	12	7	14	11	10	9	5	12	6	10	7	12	10	6	7	4	7	9	8	6	2	9	5	4	9	10	9	7	13	11	9	5	6	8
2	41	654	1	0	56127	4	25	33	30	39	25	21	19	26	18	21	20	17	16	20	18	24	28	26	11	18	20	17	17	18	22	16	17	16	16	4	22	17	22	18	26	21	21	15	18	11	18	29	11
2	25	567	-1	0	54130	5	31	29	25	33	19	19	24	28	26	21	21	25	25	21	22	15	14	14	15	23	14	14	21	19	23	23	25	15	19	4	25	14	14	17	25	12	22	26	15	15	18	23	18
2	25	568	-1	54130	109360	4	29	35	24	28	20	30	23	20	24	16	23	22	25	23	22	19	23	24	31	20	20	31	20	19	18	25	30	18	27	8	23	21	16	22	21	16	27	15	12	19	18	16	17
2	25	569	1	109360	161841	3	20	23	16	26	19	22	20	30	13	24	27	11	21	20	18	21	18	16	23	21	25	23	27	20	8	17	14	16	23	0	19	12	13	17	19	15	18	17	15	12	17	10	17
2	25	570	-1	161841	214494	2	24	22	17	26	18	19	17	15	25	18	20	21	11	14	15	18	22	16	17	28	17	20	18	25	25	13	13	24	18	7	24	19	18	14	23	15	17	18	18	11	14	16	16
2	25	571	-1	214494	267275	9	18	15	23	21	21	18	18	25	21	24	22	13	12	16	19	22	29	25	16	18	12	18	22	26	20	21	16	27	13	2	18	11	18	20	24	15	18	18	15	14	18	26	21
2	25	572	-1	267275	320021	2	17	19	31	25	28	21	16	27	18	18	18	21	29	19	17	18	17	19	15	17	25	18	23	20	15	18	25	22	16	10	19	18	12	18	11	21	18	25	20	20	16	18	24
2	25	573	-1	320021	371690	0	22	15	19	27	14	17	18	22	20	21	17	16	17	10	10	13	11	22	17	14	21	18	16	15	21	16	15	21	19	8	15	19	11	19	25	18	15	26	17	24	15	16	18
2	25	574	-1	371690	415763	4	26	30	19	25	36	26	17	25	20	19	13	19	30	18	13	28	18	10	18	16	27	18	21	20	21	11	16	23	21	6	23	20	27	19	22	15	21	21	14	24	17	24	22
2	25	575	1	415763	439436	3	11	7	11	10	9	9	8	5	6	12	3	4	8	5	4	6	6	7	5	7	8	12	4	11	6	5	12	5	5	3	5	11	5	3	7	6	4	9	15	9	10	5	9
2	68	695	1	0	5001	0	4	0	0	0	2	0	3	0	0	2	0	0	4	2	0	4	3	7	3	2	4	2	4	5	0	4	2	3	2	0	0	0	2	2	0	3	0	0	0	3	0	0	3
2	10	358	1	1129591	1154226	0	7	12	9	17	8	12	6	11	7	2	12	6	8	3	6	9	9	4	6	8	10	7	5	10	5	6	6	7	11	3	8	7	2	7	7	8	8	14	11	4	8	8	6
2	10	357	1	1087107	1129591	3	28	28	17	22	16	28	18	26	25	23	15	18	17	10	19	11	19	15	21	16	23	21	22	15	15	20	10	24	17	8	26	17	21	25	25	17	21	22	26	21	13	23	14
2	10	356	-1	1037559	1087107	2	15	11	13	23	20	19	22	10	21	25	21	13	11	20	13	12	26	17	12	18	17	14	14	22	19	14	8	17	14	5	20	11	14	17	14	20	15	21	19	13	21	16	19
2	10	355	1	988573	1037559	0	17	17	21	18	11	11	10	26	21	10	18	14	24	12	6	11	13	12	17	12	15	10	21	15	11	15	9	18	20	4	23	13	11	20	19	13	15	18	19	12	12	20	16
2	10	354	1	938760	988573	2	14	18	18	24	18	14	15	23	24	18	13	15	18	14	17	21	24	27	16	11	17	16	7	16	18	19	17	15	17	3	16	10	19	18	17	18	16	21	15	14	29	19	10
2	10	353	1	889470	938760	3	20	17	8	22	23	19	16	17	18	23	20	16	19	11	24	20	11	13	19	17	15	19	21	27	16	18	7	16	23	6	18	14	18	18	26	16	20	19	21	16	11	7	19
2	10	352	1	828822	889470	2	17	23	22	14	19	13	20	20	13	24	19	19	15	15	16	15	23	16	20	23	23	14	15	18	31	25	15	15	15	4	28	14	11	18	14	15	16	18	26	26	26	26	15
2	10	351	-1	777003	828822	5	15	17	16	18	15	17	14	11	16	12	16	17	10	19	12	17	15	6	13	16	20	14	19	26	17	12	13	10	18	6	14	20	15	20	15	16	17	20	12	20	18	12	26
2	10	350	1	728457	777003	6	13	14	17	19	12	16	23	10	13	16	19	17	16	17	13	14	18	14	20	18	12	23	14	18	21	11	14	12	15	7	19	20	16	7	15	18	15	14	14	10	11	21	17
2	10	349	1	682261	728457	0	19	12	16	21	15	10	20	22	20	15	15	17	16	17	10	8	24	23	16	14	11	13	9	15	14	16	20	17	22	5	21	14	17	18	19	10	16	14	22	17	36	11	24
2	10	348	1	634332	682261	2	13	26	15	19	18	15	14	20	13	19	18	20	14	17	16	12	17	11	15	16	14	15	16	19	17	11	18	23	23	3	17	18	13	13	20	11	18	17	15	15	10	12	22
2	10	347	1	581096	634332	4	19	16	19	22	16	13	15	18	20	9	10	11	19	16	11	10	9	11	18	23	13	15	15	25	21	17	12	16	19	4	18	15	14	15	20	21	17	18	18	12	19	14	20
2	10	346	1	521119	581096	3	16	12	11	10	25	18	13	17	17	12	15	14	14	12	16	14	17	12	12	12	18	18	15	9	20	17	13	15	24	2	22	15	21	23	23	15	25	15	22	10	12	16	24
2	10	345	1	471609	521119	2	26	15	14	7	19	12	8	13	15	10	10	12	9	9	10	19	9	17	19	11	20	15	12	13	12	11	18	15	16	0	11	20	20	18	15	20	13	26	18	12	15	19	19
2	10	344	1	427779	471609	4	22	17	16	17	21	20	4	19	13	22	11	18	16	13	13	13	18	13	11	20	24	14	12	16	7	15	14	16	28	2	11	6	10	22	10	13	13	15	20	16	19	23	12
2	10	343	1	381669	427779	0	10	7	11	13	14	10	7	16	11	17	11	12	14	14	12	14	10	12	9	17	15	14	12	15	18	11	14	13	22	3	15	4	13	11	12	14	14	12	17	17	17	18	12
2	10	342	1	326283	381669	2	15	12	13	20	20	19	13	15	12	16	20	15	7	10	11	8	9	20	14	13	19	9	10	13	11	9	9	13	21	0	10	6	15	12	20	12	18	14	17	12	10	14	17
2	10	341	-1	271286	326283	0	13	17	16	13	17	16	15	15	11	16	19	15	18	23	13	14	18	15	15	9	14	13	17	16	11	16	13	25	19	0	13	15	22	15	11	24	14	18	17	15	12	16	20
2	10	340	1	211893	271286	3	21	24	12	15	14	10	15	15	17	12	11	10	15	9	20	14	20	13	10	16	12	15	9	17	14	16	14	19	15	2	11	9	15	17	18	15	9	28	16	13	9	20	11
2	10	339	1	167386	211893	0	19	14	7	15	28	17	17	14	9	14	7	12	9	11	16	12	13	13	11	8	16	17	16	10	15	15	13	19	21	4	11	11	21	19	20	7	6	12	17	9	21	20	15
2	10	338	1	106234	167386	0	17	17	13	18	15	14	12	16	16	12	8	17	11	14	9	10	14	11	23	17	10	16	14	15	17	11	21	19	15	4	9	11	10	13	12	13	16	21	9	15	9	7	19
2	10	337	1	46552	106234	0	11	10	17	18	9	10	9	14	14	12	16	11	17	7	9	12	11	8	12	15	12	10	12	16	9	13	12	11	14	3	23	22	11	9	13	14	14	11	14	20	19	10	18
2	10	336	1	0	46552	2	18	18	17	26	15	24	12	20	14	20	15	12	16	5	16	16	16	17	17	19	24	21	12	14	13	18	12	14	19	7	20	16	19	13	12	11	11	28	16	14	18	16	27
2	66	692	1	0	9005	0	0	0	0	0	0	0	2	0	0	0	0	0	0	0	0	0	0	0	0	0	0	0	2	0	0	0	0	0	0	0	0	0	0	0	0	0	0	0	0	2	0	3	0
2	59	683	1	0	13020	0	0	0	0	0	0	0	0	3	0	0	0	0	0	0	0	0	0	0	0	0	0	0	2	0	0	0	2	0	0	0	0	0	0	0	0	0	2	0	0	0	0	0	0
2	8	285	-1	0	49033	2	10	11	21	19	14	11	16	20	9	7	22	18	25	11	16	16	11	18	23	16	21	15	13	19	13	16	15	10	19	2	25	15	7	19	13	14	9	15	16	14	16	16	13
2	8	286	-1	49033	99376	6	10	15	13	24	11	15	14	21	18	13	13	7	12	13	5	11	13	9	11	12	15	12	11	11	10	20	21	16	17	3	12	16	24	16	11	19	10	15	15	7	16	18	15
2	8	287	-1	99376	145228	2	12	14	8	14	24	13	13	18	19	8	18	13	16	12	8	15	13	16	14	16	13	11	12	14	12	15	12	17	18	3	12	11	16	18	10	8	14	17	8	11	12	15	21
2	8	288	-1	145228	194985	0	12	15	15	11	13	9	14	9	13	10	10	14	11	14	11	13	11	19	14	15	17	10	16	15	14	9	12	11	15	3	16	17	14	12	19	15	9	18	12	13	14	8	16
2	8	289	-1	194985	245269	0	21	17	17	16	16	16	15	12	11	10	15	24	15	16	23	12	9	6	19	12	15	17	17	21	16	17	18	8	16	3	18	11	17	19	20	15	11	25	23	12	19	23	25
2	8	290	-1	245269	296781	3	18	8	18	22	16	14	18	19	17	15	21	12	18	15	17	13	7	19	21	14	18	14	10	19	12	15	14	20	20	7	16	13	22	22	29	12	16	21	13	21	25	17	23
2	8	291	-1	296781	345118	0	14	14	15	18	13	17	13	21	13	24	17	16	11	9	20	9	19	13	8	10	15	12	18	9	13	8	10	20	15	2	22	13	11	11	16	14	10	18	13	17	11	20	16
2	8	292	-1	345118	398238	2	10	17	16	15	13	16	10	15	20	21	11	10	17	20	21	13	12	17	15	18	13	22	19	24	12	17	16	17	17	0	12	14	21	11	16	22	15	18	19	16	16	18	17
2	8	293	-1	398238	456162	2	13	20	18	18	13	18	17	23	15	15	12	15	19	8	19	11	23	9	15	16	18	13	11	20	18	15	10	18	16	4	14	18	10	10	18	15	17	22	17	14	12	17	23
2	8	294	-1	456162	517178	2	17	12	12	20	19	19	16	17	21	17	12	13	20	17	11	17	19	13	15	11	11	15	15	14	22	21	15	17	18	3	19	13	21	19	19	23	17	20	15	20	23	16	19
2	8	295	-1	517178	567935	0	19	16	16	24	9	8	15	13	16	16	14	14	18	20	20	16	17	15	18	13	12	17	22	19	20	14	16	18	20	4	27	14	16	14	16	16	15	13	18	25	17	12	23
2	8	296	-1	567935	621621	3	19	16	16	19	16	12	10	28	18	20	20	22	25	17	19	29	28	20	15	17	16	20	13	19	19	15	19	15	25	6	15	9	18	18	28	13	18	20	23	18	20	18	25
2	8	297	-1	621621	677017	2	19	16	15	26	25	18	13	25	20	11	18	13	16	11	13	9	24	4	17	18	11	13	17	21	17	15	17	16	25	2	21	15	17	20	25	17	14	21	11	19	13	25	16
2	8	298	-1	677017	735181	5	16	15	5	18	14	9	17	24	17	18	16	17	18	18	12	14	11	13	20	17	15	11	23	27	12	17	15	27	19	2	19	15	20	16	22	15	25	25	21	24	21	16	29
2	8	299	-1	735181	782636	0	15	12	16	19	11	14	13	23	9	16	10	11	22	9	14	15	13	17	15	19	16	16	16	20	20	10	17	21	29	3	15	10	14	17	16	17	21	15	18	14	18	24	25
2	8	300	-1	782636	831602	3	15	17	13	23	11	10	15	18	26	19	24	19	16	14	22	27	21	18	18	18	18	25	19	22	16	20	16	20	20	3	30	14	22	19	18	18	24	17	22	12	20	25	21
2	8	301	-1	831602	876766	3	21	19	17	20	17	27	14	17	21	17	7	15	18	9	21	12	19	20	20	13	15	17	19	25	20	18	12	26	24	0	22	10	14	12	14	15	24	26	17	19	15	17	18
2	8	302	-1	876766	922402	2	17	11	14	25	14	14	15	14	12	14	15	17	13	15	16	22	20	18	23	20	22	23	13	19	18	17	13	24	14	5	13	13	15	16	19	14	21	17	19	14	20	24	15
2	8	303	-1	922402	972293	2	17	16	13	15	20	19	14	19	16	15	23	16	14	25	17	24	17	15	14	19	20	22	17	23	18	16	18	34	11	9	20	18	29	16	28	15	19	19	23	24	17	21	19
2	8	304	-1	972293	1023368	5	14	26	20	20	19	22	18	31	13	16	21	16	19	14	26	19	22	19	23	17	29	26	21	25	17	23	31	33	26	0	25	24	21	26	30	19	22	30	29	16	19	36	20
2	8	305	-1	1023368	1086558	2	17	26	15	21	20	11	28	23	25	17	12	22	15	14	15	20	14	24	21	20	25	19	25	21	23	19	26	25	21	4	25	10	24	18	26	16	21	13	21	18	19	22	21
2	8	306	-1	1086558	1135820	0	21	13	10	17	16	18	20	31	22	16	20	22	16	23	20	22	26	17	27	17	11	7	16	22	27	18	24	20	23	2	27	19	34	18	12	20	26	26	25	13	23	20	19
2	8	307	-1	1135820	1183298	2	13	23	12	12	17	23	20	19	34	22	15	22	18	10	20	18	12	17	14	17	26	13	10	22	25	21	18	17	27	8	21	13	15	16	25	20	19	16	16	20	22	26	29
2	8	308	-1	1183298	1236382	3	15	14	12	23	16	16	25	26	21	19	14	22	14	20	18	18	11	12	21	27	13	14	11	15	27	33	20	16	20	5	22	15	19	20	20	19	18	26	20	21	17	24	19
2	8	309	-1	1236382	1289114	2	10	18	20	9	19	21	23	15	25	17	20	15	18	16	20	13	19	17	14	20	23	16	13	15	11	28	14	10	17	2	11	20	16	21	16	16	24	18	20	19	16	15	26
2	8	310	-1	1289114	1342906	4	21	30	13	16	18	13	19	32	23	21	16	18	25	20	19	18	22	24	16	17	22	27	19	18	13	24	22	21	24	4	21	14	22	21	18	11	23	30	17	18	18	24	22
2	8	311	-1	1342906	1391524	3	19	15	19	25	26	18	14	29	26	15	19	23	26	23	17	21	23	15	22	22	24	15	26	22	25	19	21	14	27	7	22	21	17	14	17	29	32	32	18	24	22	24	12
2	8	312	1	1391524	1406910	2	2	6	3	10	7	2	5	5	7	6	4	8	5	6	7	8	4	10	6	8	5	3	7	10	5	9	2	7	9	3	8	9	7	7	7	10	4	5	11	6	7	3	8
2	34	636	1	161002	164789	0	3	2	3	0	2	3	0	3	0	3	2	3	0	2	0	4	5	3	3	2	3	3	3	0	2	0	3	2	4	0	2	0	0	3	2	7	6	4	6	3	0	3	4
2	34	635	1	105278	161002	3	19	21	13	25	19	16	18	23	29	22	21	18	22	25	28	25	19	23	15	16	20	23	16	20	26	24	15	21	31	10	21	21	14	22	25	31	18	20	26	19	17	27	19
2	34	634	1	50992	105278	0	29	16	23	21	27	15	19	22	17	11	28	15	15	14	24	23	27	20	21	30	16	22	11	23	21	18	23	32	23	9	23	26	22	26	17	20	24	31	25	17	26	28	22
2	34	633	1	0	50992	4	16	21	20	8	13	16	26	22	17	17	21	18	23	19	26	21	10	17	18	19	22	23	16	21	21	23	20	21	20	5	22	22	18	15	26	18	19	24	20	15	17	21	24
2	26	576	1	0	61064	3	21	22	21	27	17	22	22	21	19	14	23	20	16	20	26	18	24	18	19	30	24	21	20	24	19	22	27	24	26	7	25	24	12	27	17	19	19	15	16	22	25	22	34
2	26	577	-1	61064	112271	5	28	18	27	16	27	18	21	24	23	26	24	27	20	19	26	26	28	23	19	27	26	21	27	24	12	29	19	24	22	5	24	19	18	22	23	25	27	20	16	27	17	21	32
2	26	578	-1	112271	159409	3	22	21	15	20	16	17	27	32	25	12	22	11	20	15	19	18	21	23	24	19	28	15	25	18	23	23	24	15	27	3	12	15	21	16	17	13	25	22	27	23	14	22	15
2	26	579	1	159409	208563	3	20	21	17	21	16	20	28	22	23	12	23	18	14	14	22	19	25	26	22	20	24	20	18	29	17	15	33	36	21	8	16	18	22	22	21	23	17	18	20	17	16	20	23
2	26	580	-1	208563	257003	6	25	30	13	26	22	21	16	23	21	16	20	12	20	30	27	26	26	19	29	27	23	27	18	28	16	24	14	14	22	5	18	19	25	19	20	29	22	23	21	20	14	21	21
2	26	581	-1	257003	294989	4	34	26	21	32	28	17	15	20	29	27	21	22	19	23	27	17	21	33	18	24	21	20	27	21	24	17	18	20	29	8	19	15	18	21	21	18	17	15	26	20	23	20	18
2	26	582	1	294989	333508	4	37	27	27	38	33	24	27	29	28	23	18	17	23	27	18	19	19	30	19	28	29	21	27	31	22	16	28	25	39	3	24	18	30	22	20	20	18	25	23	20	21	24	20
2	26	583	1	333508	382056	5	18	22	25	16	27	15	19	29	27	19	21	18	29	26	27	24	27	20	14	18	35	23	22	34	26	17	13	27	28	5	19	25	19	13	19	22	25	15	14	11	22	26	18
2	26	584	-1	382056	426639	2	28	32	17	18	17	18	19	29	22	18	26	25	20	24	27	29	31	30	18	26	11	17	19	22	21	20	13	26	24	8	19	19	17	14	14	21	16	18	16	20	11	18	18
2	26	585	1	426639	429549	0	0	0	0	2	0	0	0	0	0	0	0	0	0	0	0	0	0	0	0	2	3	0	0	0	0	0	2	0	0	0	3	0	0	0	0	0	5	0	2	3	0	0	2
2	14	435	1	836579	858227	2	14	9	5	13	13	14	11	15	9	11	9	6	8	7	10	11	11	8	9	13	11	10	6	12	7	7	9	5	14	0	16	7	10	10	6	8	10	14	10	6	5	17	4
2	14	434	1	784524	836579	7	21	16	21	24	20	24	16	33	28	21	21	30	23	22	27	24	27	19	12	24	19	20	28	27	29	19	17	29	21	10	21	20	21	19	23	14	22	26	24	22	24	25	25
2	14	433	1	732991	784524	2	21	23	24	18	26	14	24	27	22	26	28	18	15	15	15	23	21	19	19	27	36	28	16	18	23	20	29	20	28	4	20	14	24	21	22	25	15	21	14	26	17	19	16
2	14	432	1	684390	732991	0	26	24	17	28	17	15	18	25	16	25	19	26	22	16	25	26	29	23	24	18	23	24	21	24	25	24	30	18	22	4	25	23	14	25	20	21	18	26	33	20	16	12	24
2	14	431	1	621676	684390	4	29	21	26	37	30	24	22	35	35	32	29	25	27	18	24	21	19	27	30	30	25	13	24	26	18	26	32	26	27	7	27	17	18	21	33	20	28	23	28	18	12	28	23
2	14	430	1	573502	621676	4	22	28	17	21	16	21	25	21	18	20	25	22	27	23	20	19	26	16	25	28	28	11	25	30	30	12	18	27	26	4	23	20	18	21	17	23	23	21	24	11	28	23	25
2	14	429	1	528714	573502	3	15	25	31	18	27	21	24	34	22	27	25	29	20	28	27	21	29	14	19	24	22	21	22	26	19	19	20	26	28	2	25	12	23	28	29	40	19	24	26	20	22	17	26
2	14	428	1	471898	528714	0	15	26	19	23	15	33	24	25	24	23	26	28	24	15	19	31	31	21	19	15	22	35	21	19	24	20	22	25	21	0	21	23	31	26	19	20	24	15	23	19	34	29	24
2	14	427	1	416914	471898	4	15	23	23	16	20	21	27	24	26	23	27	23	16	32	23	15	24	21	22	25	22	20	29	20	21	29	18	24	23	9	18	22	19	32	25	28	17	24	24	14	23	20	31
2	14	426	1	364896	416914	3	20	16	19	20	28	34	21	22	29	24	27	31	27	17	27	32	20	28	29	26	27	28	23	16	14	24	22	34	24	15	19	16	31	22	16	15	28	34	21	16	30	22	26
2	14	425	1	313051	364896	0	22	27	24	26	23	16	14	34	25	17	17	18	21	24	25	33	26	26	27	29	21	32	24	30	20	30	24	22	23	3	22	23	23	34	25	14	21	11	23	21	25	24	26
2	14	424	1	261898	313051	3	21	30	15	25	27	19	17	26	24	23	26	23	33	23	35	17	29	30	25	26	24	30	21	24	21	17	34	23	28	4	16	22	27	28	13	25	33	19	30	28	21	22	22
2	14	423	1	214243	261898	3	17	24	22	17	22	24	21	23	29	19	27	19	31	20	29	25	25	28	21	23	18	25	15	22	27	25	19	22	32	4	26	19	23	22	27	32	27	24	22	16	11	23	21
2	14	422	1	157222	214243	4	28	24	31	26	30	27	23	34	30	38	22	28	26	19	37	25	32	22	27	23	27	20	24	27	24	22	31	30	31	4	31	33	32	22	25	23	30	27	23	13	34	18	25
2	14	421	1	102981	157222	2	22	24	31	20	29	24	31	28	31	25	25	23	25	22	22	34	19	26	42	14	31	25	22	31	21	30	23	26	29	4	29	23	21	28	21	22	21	21	24	18	19	22	24
2	14	420	1	54546	102981	3	18	32	31	22	31	27	23	26	29	23	14	27	22	26	18	29	22	29	22	23	29	28	25	29	20	23	25	27	24	7	17	20	27	14	28	25	20	15	21	22	13	21	28
2	14	419	1	0	54546	4	24	20	32	34	22	11	31	39	31	30	18	18	26	28	20	18	24	21	27	25	23	19	24	29	25	34	25	16	34	0	19	21	17	27	15	19	18	20	25	21	20	18	19
2	23	555	1	473319	509694	2	16	14	20	15	26	13	18	17	20	22	19	20	13	17	26	14	9	13	20	18	16	18	9	23	17	13	14	23	22	3	19	12	9	12	14	8	14	13	12	18	9	17	16
2	23	554	1	425474	473319	3	23	23	22	24	29	20	24	29	24	25	29	26	17	24	27	27	30	28	24	18	15	20	30	27	25	18	21	24	22	2	32	18	19	21	20	18	19	15	17	25	30	18	24
2	23	553	1	379333	425474	3	19	21	27	21	15	23	27	28	19	19	32	25	30	20	24	25	20	18	22	27	36	18	27	23	13	32	16	24	30	7	14	15	17	16	20	22	18	27	22	21	16	24	15
2	23	552	1	319886	379333	4	16	19	15	30	18	22	23	19	26	18	32	23	20	24	18	24	29	29	19	21	28	29	28	33	27	19	16	26	26	5	20	23	26	19	26	24	26	16	13	22	18	21	21
2	23	551	1	264214	319886	0	22	15	18	24	19	21	31	34	20	15	30	20	22	19	17	24	35	23	21	23	21	20	26	23	21	17	22	22	28	5	27	19	22	17	21	28	11	22	22	16	18	18	13
2	23	550	1	205538	264214	2	27	14	27	25	26	23	14	20	18	31	26	24	33	28	24	24	23	29	24	29	17	32	28	21	27	14	13	25	20	6	14	13	22	14	20	19	21	17	20	17	25	25	18
2	23	549	1	146804	205538	0	17	17	19	25	32	19	26	37	35	25	26	25	24	20	31	19	26	26	20	23	29	26	20	22	31	23	21	20	28	9	26	20	20	18	30	14	20	19	14	22	20	18	16
2	23	548	-1	89873	146804	3	30	22	39	22	25	15	13	28	28	19	26	25	26	24	17	19	27	20	18	14	19	20	19	21	25	27	16	17	24	6	21	20	24	30	17	20	15	25	13	15	22	21	13
2	23	547	1	41252	89873	6	24	29	29	22	33	20	22	18	30	10	25	21	34	25	16	19	32	18	22	14	31	22	18	27	16	15	21	21	16	3	27	26	17	14	27	20	18	19	16	21	18	14	22
2	23	546	1	0	41252	5	38	22	32	21	22	24	23	29	36	24	23	29	14	19	23	24	16	17	22	21	21	23	19	14	24	21	17	24	33	6	24	28	16	27	13	12	17	19	18	17	27	19	14
2	54	674	1	0	21462	0	6	6	5	9	6	5	5	9	10	7	9	7	10	7	12	6	5	4	3	9	6	7	6	6	2	5	9	5	7	0	4	9	3	4	6	6	3	12	5	3	4	8	11
2	54	675	1	21462	30844	0	4	10	7	7	8	7	7	5	3	4	7	3	8	5	4	4	2	9	5	9	5	3	5	2	2	4	5	8	4	0	8	5	3	9	6	5	5	3	7	3	2	7	3
2	36	643	-1	96535	134026	2	19	21	18	17	16	14	18	22	13	18	14	26	17	21	14	22	15	14	13	17	22	17	12	15	12	11	8	19	20	7	22	11	18	16	8	11	13	10	7	12	9	8	8
2	36	642	1	43500	96535	6	25	29	25	34	27	35	27	36	37	28	17	34	25	30	18	23	27	23	16	22	25	29	20	26	14	18	22	20	27	4	31	17	20	18	21	22	18	31	12	20	17	18	16
2	36	641	1	0	43500	2	35	32	30	28	23	24	26	25	32	20	22	35	22	17	25	20	19	27	10	16	26	13	18	19	25	16	22	13	26	5	21	16	18	14	19	19	21	14	16	11	15	15	16
2	27	594	1	430155	431035	0	0	0	0	0	2	0	0	0	0	2	0	2	0	0	0	0	0	0	0	0	0	0	2	0	0	0	0	0	0	0	0	0	0	0	0	0	0	0	0	2	0	0	0
2	27	593	1	380573	430155	3	29	32	31	35	23	26	26	30	20	24	28	23	14	17	19	20	17	18	21	24	23	21	14	18	15	18	21	27	26	10	27	10	15	20	17	24	24	27	20	16	18	18	21
2	27	592	1	318831	380573	4	33	25	28	21	33	24	26	27	28	28	23	27	11	20	26	12	23	17	24	31	22	19	32	22	31	30	17	23	19	12	21	11	22	18	13	13	14	28	18	16	16	15	20
2	27	591	1	264191	318831	3	24	26	40	33	31	36	27	35	25	31	27	22	24	24	33	24	19	37	24	21	23	18	22	18	25	24	26	22	21	9	19	10	26	18	22	25	15	20	21	20	17	23	18
2	27	590	1	207848	264191	4	19	33	31	40	28	31	38	40	28	19	23	21	23	30	18	21	19	21	14	20	14	29	19	23	28	22	17	22	20	7	21	25	17	19	18	7	23	20	21	21	15	24	17
2	27	589	1	154852	207848	4	42	60	40	39	31	35	27	30	23	32	31	21	20	36	23	21	20	20	23	18	15	26	13	18	23	24	15	24	25	7	28	25	19	19	23	19	19	27	22	17	21	12	17
2	27	588	1	110616	154852	7	39	37	32	27	21	36	36	31	29	25	23	16	22	27	21	24	21	20	24	23	14	20	15	21	14	21	15	20	21	4	17	9	17	22	19	18	24	21	19	12	18	17	18
2	27	587	1	50090	110616	12	73	71	61	39	45	34	37	37	28	24	21	29	24	19	23	13	30	19	22	18	20	18	21	17	19	12	20	25	21	6	25	18	15	23	27	15	24	20	23	13	21	13	24
2	27	586	1	0	50090	12	77	70	57	32	35	30	40	34	31	31	29	28	23	19	21	22	19	17	12	25	22	15	16	21	20	16	21	21	20	11	21	19	22	10	22	22	15	24	16	16	15	15	20
2	28	603	1	399991	403924	4	12	10	8	5	6	5	3	4	4	5	3	0	0	2	3	3	3	0	4	3	2	0	0	0	0	3	2	3	2	0	0	0	2	0	5	3	4	2	2	5	3	2	2
2	28	602	1	351849	399991	15	61	66	42	42	27	37	29	15	25	24	24	23	21	12	21	21	17	16	11	18	15	19	14	19	17	20	19	19	17	11	21	17	18	16	23	17	18	18	24	18	19	19	14
2	67	693	-1	0	7072	2	11	12	7	8	9	6	2	2	6	0	2	0	3	3	4	0	5	0	2	0	5	3	4	2	3	2	3	2	5	3	3	0	0	3	4	3	4	0	0	3	0	2	0
2	67	694	1	7072	8219	0	2	6	0	2	0	0	0	0	0	0	0	0	0	0	0	0	0	0	0	0	0	0	0	2	0	0	2	0	0	0	0	0	0	0	0	0	0	0	0	0	0	0	0
3	45	663	-1	49184	62030	8	25	21	15	15	9	15	11	12	8	8	2	0	6	7	3	3	3	6	3	2	3	6	5	5	5	2	2	0	6	2	5	7	3	3	0	2	5	6	5	2	2	3	3
3	45	662	-1	0	49184	12	78	67	57	46	37	38	19	18	30	20	23	17	21	20	16	12	16	28	17	19	25	14	16	17	19	11	15	22	28	7	25	19	13	13	13	20	25	22	17	10	11	15	16
3	69	696	1	0	3909	0	0	0	0	0	2	0	0	0	0	0	0	0	0	0	0	0	0	0	0	0	0	0	0	0	2	2	0	0	0	0	0	0	0	0	0	0	0	0	0	0	0	0	0
3	35	637	1	0	44365	8	58	49	43	44	43	22	25	22	20	19	18	14	16	25	12	17	19	18	21	21	20	19	23	13	18	16	33	20	19	7	25	12	11	15	25	21	22	16	11	14	12	12	17
3	35	638	1	44365	91501	5	41	39	40	33	37	23	23	27	22	21	16	27	23	24	20	15	24	20	22	23	18	19	26	24	19	15	12	21	19	6	24	15	18	20	22	16	16	24	15	15	20	18	23
3	35	639	1	91501	134771	8	34	36	22	29	25	26	24	24	14	17	28	25	31	17	19	23	20	27	13	14	22	15	17	23	15	15	20	20	24	5	12	15	17	12	21	17	15	19	14	15	16	16	19
3	35	640	-1	134771	148332	0	4	4	7	6	2	5	0	4	0	2	0	0	0	2	3	3	2	3	2	4	3	2	0	2	0	0	0	2	3	0	3	3	0	2	3	3	2	2	0	3	0	0	0
3	32	627	1	209633	227979	2	21	15	14	10	18	8	5	14	12	9	4	10	3	2	8	5	2	10	10	12	4	4	8	7	5	7	7	14	11	3	8	6	6	6	7	6	4	3	5	6	3	6	15
3	32	626	-1	162738	209633	5	27	29	30	25	36	26	27	29	40	18	15	18	24	12	14	18	19	22	21	34	16	26	18	19	20	18	10	23	20	4	27	22	28	18	22	17	17	25	29	16	15	17	25
3	32	625	-1	108359	162738	6	30	34	34	34	26	20	22	23	23	21	15	35	24	16	20	15	25	18	16	24	30	14	27	17	14	22	7	14	22	8	24	17	19	16	17	17	19	20	22	15	15	10	13
3	32	624	-1	53992	108359	3	31	25	30	29	31	23	23	35	29	18	13	18	18	16	15	23	10	16	17	24	22	19	18	18	14	23	15	16	19	5	16	12	20	19	15	28	22	22	16	18	21	17	21
3	32	623	1	0	53992	2	33	24	30	32	21	27	19	29	21	20	18	24	29	26	19	15	18	18	17	14	21	17	24	17	15	21	24	20	22	4	24	15	22	18	21	15	12	15	32	15	16	15	17
3	11	380	-1	1132882	1153738	0	12	13	17	7	11	7	10	9	10	5	5	4	10	6	3	5	8	6	8	5	4	4	9	8	9	6	4	9	10	0	7	5	2	12	8	4	6	3	4	3	8	7	15
3	11	379	-1	1077155	1132882	3	25	26	18	29	14	21	27	22	27	21	29	16	16	17	24	12	17	24	18	16	27	19	16	10	15	14	11	16	24	6	28	16	16	16	17	18	8	21	17	24	15	22	27
3	11	378	-1	1025972	1077155	3	21	33	27	25	20	17	28	26	18	27	12	19	26	31	17	15	21	20	13	21	29	15	14	24	24	15	18	29	17	7	21	10	15	16	26	26	16	21	19	17	27	15	23
3	11	377	-1	976704	1025972	0	23	13	30	22	14	27	25	23	28	22	21	18	26	19	21	20	29	15	21	17	13	18	22	21	18	19	24	19	33	5	22	20	23	15	22	12	21	27	24	16	24	17	23
3	11	376	-1	911228	976704	0	21	22	24	26	20	20	25	22	24	24	28	19	16	15	17	23	21	21	17	18	18	25	13	27	18	23	7	17	26	3	25	8	13	21	17	26	10	22	26	11	32	17	24
3	11	375	1	855017	911228	4	17	11	25	17	18	18	16	23	21	22	23	18	18	18	25	12	12	23	15	21	21	19	13	25	13	13	20	12	15	9	23	23	23	17	23	19	25	32	21	21	19	17	28
3	11	374	-1	797946	855017	0	17	20	22	24	17	26	17	26	22	21	21	20	21	13	24	8	20	19	17	13	24	20	21	18	19	18	14	24	20	8	20	17	17	19	22	17	18	28	20	19	31	7	13
3	11	373	-1	747115	797946	0	21	16	19	20	27	19	15	21	23	19	13	14	16	13	20	17	18	17	17	21	16	15	13	26	12	24	10	23	20	3	10	12	18	21	14	15	21	22	11	22	17	26	16
3	11	372	1	689620	747115	2	17	19	25	18	17	12	21	31	21	15	16	13	13	14	18	15	12	20	13	23	19	16	22	17	15	24	12	25	15	3	13	11	18	18	18	15	18	17	22	19	19	19	19
3	11	371	1	633527	689620	0	19	19	15	19	23	14	19	21	22	17	15	16	11	12	20	14	13	20	14	23	13	16	17	23	16	10	12	15	17	3	17	23	14	20	23	14	23	14	23	18	22	24	23
3	11	370	-1	583015	633527	3	17	12	18	14	18	10	16	17	19	14	15	17	20	14	16	16	16	17	18	14	30	19	11	20	18	16	18	17	24	6	21	18	17	23	19	14	17	18	18	21	18	24	13
3	11	369	-1	525629	583015	2	16	13	12	13	11	12	15	18	16	14	19	12	17	17	13	11	20	18	11	16	22	19	24	15	21	22	20	19	28	2	19	12	18	18	21	13	20	28	13	23	15	20	21
3	11	368	-1	472951	525629	0	17	17	21	19	25	18	13	26	21	15	17	17	19	19	21	9	17	13	21	17	29	21	24	14	22	13	16	21	26	5	23	12	21	13	17	15	14	25	17	22	24	24	22
3	11	367	-1	421200	472951	3	17	19	19	15	20	19	15	25	19	24	24	22	29	20	24	10	22	24	19	16	21	20	27	14	20	20	16	15	21	3	28	20	16	23	20	15	20	22	27	22	21	19	19
3	11	366	1	371761	421200	3	10	21	22	17	18	21	15	17	10	11	12	15	23	13	11	12	20	13	17	24	19	16	10	11	14	15	15	22	17	2	15	17	14	17	22	16	17	17	20	14	19	13	21
3	11	365	-1	322076	371761	0	18	19	20	16	17	11	14	22	20	21	11	10	15	13	10	11	19	11	17	24	16	22	17	19	20	14	17	17	28	5	20	11	10	18	18	20	19	23	22	17	20	34	22
3	11	364	1	263774	322076	0	20	14	14	19	20	22	14	10	21	14	19	15	15	14	14	19	16	8	20	15	13	15	15	10	12	15	14	12	11	6	21	13	17	22	24	22	24	25	15	25	16	19	22
3	11	363	-1	203576	263774	0	14	14	16	10	20	18	14	27	13	19	12	11	15	14	19	18	16	18	14	22	18	21	15	27	22	6	11	21	15	6	15	14	8	15	15	15	13	10	21	18	18	22	14
3	11	362	-1	155042	203576	2	17	20	11	16	14	19	21	27	21	16	10	22	18	8	17	17	13	18	14	16	17	12	24	15	13	19	14	13	16	7	18	11	23	11	22	16	19	26	23	22	19	28	22
3	11	361	-1	97313	155042	0	16	17	16	16	21	16	10	16	19	11	13	18	16	11	13	11	13	17	5	11	21	13	11	20	12	12	5	19	20	10	15	8	23	19	9	10	15	13	17	11	16	12	19
3	11	360	1	52014	97313	0	10	14	11	20	15	19	12	18	13	15	14	14	12	15	14	9	10	14	14	11	13	7	11	11	10	8	16	10	12	5	18	12	12	19	17	14	10	10	12	9	16	16	16
3	11	359	1	0	52014	5	17	11	19	16	7	15	12	10	17	10	14	11	7	13	10	11	21	7	7	11	11	14	11	17	15	10	14	13	7	3	13	17	13	14	23	14	9	13	13	11	16	14	14
3	40	652	-1	0	49878	0	15	18	12	12	13	5	12	11	13	10	9	16	12	13	9	11	11	8	9	18	22	13	13	9	14	10	17	13	21	4	9	7	17	15	18	9	10	11	20	17	12	14	14
3	40	653	-1	49878	87808	0	11	13	5	11	11	15	11	11	14	9	10	12	9	11	8	19	8	8	4	11	19	9	8	13	9	9	12	16	8	2	11	11	9	10	12	10	10	11	11	10	12	7	14
3	2	113	-1	1961857	2005302	0	10	12	22	22	18	17	20	19	19	16	14	13	16	9	17	12	13	14	10	18	8	15	16	16	16	13	16	23	19	2	12	16	20	24	19	17	13	19	15	17	11	16	10
3	2	112	-1	1911948	1961857	4	13	15	9	17	13	16	13	20	13	21	15	10	13	16	15	11	15	16	18	12	15	13	21	26	10	15	15	15	22	3	12	11	9	14	11	12	12	13	17	21	10	19	15
3	2	111	-1	1861907	1911948	4	21	15	11	17	20	11	11	19	15	19	9	11	14	14	8	9	12	15	14	15	8	12	15	14	12	6	7	13	13	5	14	11	13	7	17	15	13	18	13	12	12	13	13
3	2	110	-1	1801056	1861907	3	13	21	14	10	13	16	14	10	13	11	17	11	17	9	21	11	8	13	12	12	10	9	16	14	17	19	21	15	16	2	10	17	12	9	14	18	12	14	14	15	20	13	15
3	2	109	-1	1736388	1801056	0	17	16	7	19	11	13	11	20	9	7	13	8	10	22	20	8	20	10	13	16	11	12	13	7	10	12	8	20	6	2	11	12	12	11	7	13	15	14	16	12	13	13	11
3	2	108	1	1677785	1736388	4	19	20	14	17	21	13	24	19	19	21	16	12	10	12	13	7	12	14	12	14	17	10	15	16	15	13	12	13	14	0	15	11	11	9	10	17	19	18	16	12	27	13	26
3	2	107	1	1627778	1677785	5	14	18	16	20	15	21	15	20	16	18	18	14	15	18	17	14	14	29	18	24	11	18	18	18	15	13	21	22	16	8	16	18	14	15	19	23	17	22	13	28	13	20	23
3	2	106	-1	1580032	1627778	2	12	18	8	20	19	13	8	19	15	17	17	15	23	20	20	14	12	21	15	24	19	7	19	21	21	14	12	12	21	4	23	8	19	13	20	11	19	19	23	22	22	13	26
3	2	105	-1	1519181	1580032	4	12	18	16	15	20	17	12	18	12	17	20	14	15	12	14	16	16	18	15	11	19	19	22	21	14	17	14	11	19	6	12	10	24	17	17	20	19	23	22	21	21	17	16
3	2	104	-1	1460053	1519181	3	14	13	20	17	15	7	18	18	12	18	18	14	14	12	10	14	19	19	8	17	24	15	19	16	19	17	22	13	23	2	15	11	18	21	20	19	10	22	19	20	19	14	10
3	2	103	-1	1401257	1460053	6	19	11	13	27	15	22	9	20	24	10	23	16	6	13	10	17	22	18	9	11	17	16	24	15	17	16	12	20	20	4	12	19	20	14	19	25	19	20	24	19	14	21	19
3	2	102	1	1350695	1401257	0	15	21	21	19	17	20	17	18	18	12	22	12	16	11	19	17	18	16	16	19	12	24	14	19	14	13	13	19	15	5	14	21	17	21	20	20	22	15	18	24	16	17	20
3	2	101	-1	1295954	1350695	3	22	15	12	25	21	19	16	26	18	9	13	8	20	18	18	11	14	19	16	15	22	27	24	16	17	12	16	25	21	7	19	14	15	22	19	17	24	23	22	17	14	26	23
3	2	100	-1	1247519	1295954	3	19	14	12	18	13	12	8	22	21	19	10	20	15	17	12	14	11	10	21	13	16	19	18	17	21	13	15	17	22	4	13	11	9	18	13	15	18	17	16	23	25	17	15
3	2	99	-1	1196376	1247519	0	26	22	16	11	14	14	11	25	19	18	12	17	16	15	10	12	12	19	20	12	22	16	23	19	17	12	10	22	15	3	15	7	14	12	17	15	13	14	16	23	13	21	28
3	2	98	1	1141241	1196376	2	12	9	17	16	8	15	14	23	16	13	23	25	15	20	20	17	23	8	14	14	23	25	19	21	21	24	25	16	24	6	17	19	22	22	25	26	21	15	21	23	25	17	15
3	2	97	-1	1076335	1141241	0	18	20	27	26	15	15	18	17	20	19	21	15	16	25	18	19	17	15	31	13	35	17	10	21	15	22	18	19	26	6	24	15	22	23	13	15	18	30	25	15	24	24	22
3	2	96	-1	1027518	1076335	2	21	19	19	18	10	18	14	16	23	18	18	16	23	18	18	11	15	14	22	12	30	25	17	30	14	18	16	18	20	3	32	12	14	14	24	22	17	21	22	19	25	17	28
3	2	95	-1	978820	1027518	3	18	10	13	14	10	13	19	24	23	18	13	20	15	11	21	14	18	21	16	21	21	11	10	18	14	17	10	25	17	7	27	18	19	15	16	16	16	12	20	15	22	16	18
3	2	94	1	931171	978820	6	19	20	20	15	24	11	15	31	23	25	20	20	23	31	24	21	17	18	27	25	15	19	8	15	26	13	20	21	21	2	26	19	23	21	15	25	21	24	30	22	14	23	20
3	2	93	-1	880448	931171	2	23	19	8	30	14	21	15	20	16	24	20	15	14	19	15	21	20	10	11	22	17	18	17	18	18	14	19	17	23	7	18	20	22	23	15	21	23	29	18	13	23	20	22
3	2	92	-1	835802	880448	5	20	19	15	16	12	12	14	13	22	15	14	17	12	16	16	12	26	17	18	18	12	21	18	16	14	18	19	16	21	6	29	21	19	13	13	10	27	20	19	13	17	16	23
3	2	91	1	791937	835802	0	9	24	13	23	15	16	11	23	23	16	25	27	17	16	24	21	21	25	13	10	13	21	18	26	16	25	17	17	32	0	16	18	22	20	23	30	27	33	23	14	23	28	21
3	2	90	-1	745069	791937	2	23	20	23	14	15	21	20	19	27	16	18	32	21	18	23	20	33	26	26	18	22	13	23	22	23	18	22	22	19	6	25	24	24	21	17	23	20	24	17	26	23	32	25
3	2	89	-1	688644	745069	5	19	22	12	18	14	17	25	25	23	19	20	18	38	15	16	26	17	25	21	18	25	20	13	15	17	17	26	29	24	3	19	20	17	30	17	21	17	27	21	26	26	27	23
3	2	88	-1	642450	688644	2	18	18	14	17	10	11	13	20	19	16	10	20	12	14	15	19	26	17	12	20	15	21	12	14	13	18	20	26	17	4	21	16	12	20	18	23	18	18	17	20	30	21	27
3	2	87	-1	595132	642450	0	8	20	21	25	24	20	14	25	19	18	18	22	11	14	21	17	21	15	22	16	26	18	20	22	17	15	18	24	30	7	18	16	16	23	26	20	27	19	23	26	25	21	22
3	2	86	-1	554102	595132	0	12	17	13	20	19	16	20	18	21	11	22	14	19	9	15	10	18	16	15	15	22	21	8	19	22	14	15	16	17	4	16	15	17	14	16	20	12	11	29	14	18	23	27
3	2	85	-1	501347	554102	3	12	29	17	22	19	13	20	20	18	16	23	24	21	20	13	26	22	21	19	17	28	29	20	22	19	25	22	27	24	5	17	20	21	29	19	14	16	39	25	19	24	29	23
3	2	84	-1	452359	501347	0	24	16	21	20	16	19	17	25	26	19	19	22	17	20	20	16	17	25	21	21	28	16	26	15	18	29	22	26	21	3	25	23	27	17	25	19	23	23	19	40	15	22	15
3	2	83	-1	403106	452359	3	16	30	23	20	19	18	25	19	17	16	20	23	24	16	29	19	21	18	21	19	18	28	19	28	25	23	17	14	27	5	25	17	18	16	28	21	23	24	18	17	28	20	26
3	2	82	1	353930	403106	0	20	8	16	26	15	20	18	25	16	17	29	16	16	28	21	24	20	19	18	15	20	19	17	22	20	21	18	22	17	2	23	23	14	18	24	21	18	19	19	17	16	19	17
3	2	81	1	304324	353930	0	15	16	28	26	18	19	17	19	27	19	20	23	16	15	18	23	24	25	19	17	32	29	28	27	19	21	21	20	16	2	22	18	25	21	25	23	23	23	9	23	23	22	25
3	2	80	-1	255110	304324	0	13	18	34	14	17	14	19	23	23	22	26	13	14	21	26	27	31	16	19	19	24	18	31	25	20	21	23	17	33	10	32	24	16	24	28	23	25	25	20	25	22	10	17
3	2	79	1	203766	255110	3	23	18	19	7	20	14	14	33	26	20	19	18	17	16	13	18	34	21	25	27	21	26	15	17	23	21	17	18	15	7	18	20	37	22	20	27	12	26	10	15	21	20	22
3	2	78	-1	158686	203766	4	20	17	19	26	15	23	20	18	21	15	17	16	22	19	12	25	28	10	23	17	11	19	21	23	16	26	17	17	29	4	23	19	12	22	22	25	21	23	22	25	17	31	19
3	2	76	1	54489	112538	5	32	21	21	17	30	20	25	35	25	19	16	17	22	18	15	13	27	24	17	22	25	18	33	24	34	21	23	24	18	5	25	10	22	18	18	29	23	24	19	23	16	25	19
3	2	75	-1	0	54489	5	17	20	23	14	23	17	24	19	21	24	21	24	28	14	27	22	20	20	18	20	25	19	19	13	19	18	19	15	30	4	31	22	27	27	21	24	23	24	16	26	20	22	16
3	6	254	-1	1424929	1455731	0	14	17	15	16	17	11	13	21	14	8	17	17	17	12	13	16	15	16	12	7	18	18	12	16	16	21	15	17	21	4	14	11	15	12	6	19	11	13	19	16	11	12	13
3	6	253	-1	1378363	1424929	2	19	21	20	15	22	22	28	30	23	22	18	25	15	22	21	15	28	22	20	19	22	26	21	25	18	21	21	27	30	9	28	15	23	16	26	21	16	20	21	18	13	18	16
3	6	252	-1	1328234	1378363	2	23	16	16	25	14	27	26	19	26	21	20	28	22	29	24	16	25	25	20	24	26	24	21	19	28	25	25	20	30	3	20	21	15	23	27	14	17	16	22	16	19	25	26
3	6	251	-1	1275125	1328234	2	26	25	25	18	32	20	16	23	27	30	27	31	26	29	24	23	26	26	29	34	23	27	26	21	25	18	17	29	26	8	26	15	21	30	20	19	20	25	32	9	15	24	17
3	6	250	-1	1230842	1275125	3	23	16	26	15	19	20	22	23	21	18	18	19	18	21	19	17	23	26	20	18	18	20	19	29	17	20	11	31	31	6	24	13	18	18	20	16	16	24	23	20	26	20	15
3	6	249	-1	1182318	1230842	3	20	17	22	22	17	14	13	23	20	21	23	22	14	23	15	22	24	18	18	16	29	18	23	16	16	19	22	24	27	3	14	18	19	30	22	24	15	20	12	9	16	17	17
3	6	248	-1	1126693	1182318	2	23	16	22	27	14	21	25	26	23	15	18	19	14	26	12	17	20	15	16	27	16	22	18	10	17	17	19	16	23	3	27	17	23	16	23	25	24	16	13	20	15	11	19
3	6	247	-1	1071223	1126693	0	12	18	19	15	17	19	20	22	22	25	15	25	20	24	20	23	22	9	22	9	17	18	17	24	15	20	21	21	15	6	18	16	18	20	16	22	17	23	11	16	14	19	29
3	6	246	1	1021507	1071223	5	23	17	25	17	21	25	21	22	33	26	26	28	21	25	22	14	11	24	20	18	28	26	35	20	17	25	17	22	17	5	20	23	9	16	38	22	25	28	18	24	29	23	23
3	6	245	-1	972181	1021507	4	27	20	14	24	22	22	18	29	17	23	29	17	25	17	22	21	37	24	24	16	27	18	16	17	31	18	22	27	21	5	22	20	22	23	20	17	27	22	17	29	19	21	24
3	6	244	-1	924956	972181	2	14	31	28	22	26	18	25	35	29	28	27	21	24	18	30	26	21	29	20	21	24	27	23	22	17	12	15	23	26	7	25	28	25	19	21	21	16	20	21	19	19	19	12
3	6	243	-1	878698	924956	2	20	13	16	25	23	21	20	31	28	14	16	20	25	22	23	23	20	21	22	26	25	22	22	24	20	12	22	14	26	5	20	18	24	18	12	23	26	18	16	21	16	15	17
3	6	242	-1	822455	878698	0	15	22	24	22	32	25	19	30	28	22	29	14	22	23	21	14	22	25	22	22	15	24	21	26	20	21	12	20	29	6	22	20	21	18	25	20	19	32	26	21	21	18	18
3	6	241	-1	771070	822455	2	16	13	23	23	15	18	19	24	28	16	20	18	20	20	24	22	31	28	21	15	22	23	24	19	20	26	20	32	15	2	14	20	19	26	20	23	19	24	31	22	22	24	25
3	6	240	-1	727815	771070	4	18	18	13	19	24	29	17	28	24	22	28	15	17	20	24	29	21	20	27	20	29	20	23	29	18	18	17	19	14	7	17	20	23	20	17	19	13	21	24	14	18	23	17
3	6	239	1	680805	727815	2	17	20	23	23	24	16	34	25	26	23	18	23	25	20	22	23	24	27	28	26	16	17	23	20	19	11	18	28	21	4	27	15	19	18	20	21	23	22	24	18	17	24	14
3	6	238	1	638341	680805	6	25	22	36	32	34	31	28	37	22	28	27	25	24	23	21	23	28	18	18	28	27	31	20	18	12	15	21	20	23	3	30	15	30	30	22	22	18	20	18	18	14	20	19
3	6	237	1	591546	638341	5	31	19	31	29	27	15	28	34	25	26	21	24	28	23	19	21	31	26	19	21	36	24	20	33	18	23	16	24	26	3	26	16	25	25	18	16	21	22	18	19	19	16	18
3	6	236	-1	545994	591546	3	21	22	23	24	36	27	22	37	25	23	33	21	24	30	33	27	14	33	20	20	20	23	22	18	22	19	16	19	24	3	19	21	17	23	13	18	11	27	20	18	17	18	15
3	6	235	-1	490486	545994	4	27	32	38	36	34	29	39	40	33	24	30	28	23	27	21	21	25	16	26	24	27	18	20	23	18	23	27	27	24	5	24	21	25	32	36	20	23	21	14	17	23	26	21
3	6	234	-1	438339	490486	6	27	33	20	34	28	38	22	29	29	28	26	21	25	22	25	17	26	21	30	21	21	29	16	16	12	24	20	25	24	3	19	19	19	27	14	19	22	21	14	19	21	18	25
3	6	233	-1	386371	438339	2	33	32	26	39	33	32	25	24	31	23	26	28	22	24	16	18	22	22	20	14	24	16	29	18	27	6	15	14	23	5	28	19	19	22	18	19	18	23	17	11	13	17	13
3	6	232	-1	343660	386371	7	30	34	31	37	26	23	19	29	26	21	30	18	15	21	29	15	26	17	19	16	33	27	28	34	24	11	18	25	20	11	34	16	24	16	26	10	21	16	15	17	17	16	11
3	6	231	-1	302643	343660	3	31	42	40	49	30	34	33	36	29	33	21	20	26	18	28	33	19	18	30	21	22	21	21	18	20	16	27	19	23	6	16	15	18	17	17	26	17	29	23	15	15	18	17
3	6	230	-1	260761	302643	7	44	50	40	32	35	36	38	26	31	22	34	19	32	28	16	13	28	21	20	20	14	21	17	22	22	21	22	20	15	4	23	19	21	12	17	21	20	19	15	15	17	15	17
3	6	229	-1	215434	260761	10	46	50	44	46	57	38	31	37	23	29	24	27	20	30	19	26	19	15	20	26	24	24	18	24	21	24	21	24	11	5	31	20	17	25	20	18	15	22	18	19	12	23	14
3	6	228	1	173214	215434	7	46	48	45	53	43	26	26	29	34	26	25	25	28	23	18	27	26	16	12	18	30	18	20	25	22	20	19	15	30	2	20	14	18	29	17	15	21	16	10	28	20	14	16
3	6	227	-1	132618	173214	9	50	43	38	43	37	42	28	39	28	24	22	23	20	30	23	15	15	12	18	14	25	15	23	14	26	17	16	19	21	6	28	18	16	15	14	13	28	15	12	8	24	18	16
3	6	226	-1	88311	132618	10	74	67	59	48	49	40	44	47	34	33	36	41	29	26	31	20	27	22	18	28	24	27	19	30	29	20	23	24	25	5	30	19	24	22	23	19	16	28	21	14	15	21	24
3	6	225	-1	48148	88311	12	91	70	67	57	57	38	24	47	31	23	23	30	32	20	36	26	22	25	17	21	21	26	29	25	26	15	17	18	23	7	26	13	13	25	14	24	21	23	19	19	28	18	16
3	6	224	-1	0	48148	21	113	84	54	61	47	52	31	44	36	28	22	28	26	27	25	22	23	21	22	20	29	20	21	31	28	19	12	22	32	5	22	21	16	17	20	23	16	14	17	14	24	23	11
4	64	689	1	0	5726	0	6	2	0	0	0	0	0	0	0	0	2	2	0	0	0	0	0	0	0	0	0	0	0	2	0	0	0	0	0	0	0	0	0	0	0	0	0	0	0	0	0	0	0
4	64	690	-1	5726	13570	0	0	0	0	0	0	0	0	0	0	0	0	0	0	0	0	0	0	0	0	0	0	0	0	0	0	0	0	0	0	0	0	0	0	0	0	0	0	0	0	0	0	0	0
4	19	511	1	639142	659632	4	26	20	22	12	20	12	25	13	12	7	9	8	9	10	13	11	9	8	9	9	5	10	9	11	8	12	6	12	11	3	11	6	11	7	10	9	10	16	4	7	9	13	15
4	19	510	-1	591903	639142	9	47	48	45	30	28	21	36	15	24	22	17	27	21	16	16	8	24	23	13	20	19	15	15	14	17	22	15	27	24	5	25	20	14	23	20	14	21	17	26	8	29	17	7
4	19	509	1	549382	591903	11	59	27	31	34	32	33	28	20	17	27	26	12	14	26	14	20	19	10	16	19	15	24	25	23	20	16	22	21	14	5	27	19	21	24	20	22	21	21	20	12	26	8	21
4	19	508	-1	495135	549382	6	39	38	34	36	27	30	23	21	22	24	19	25	23	24	15	20	24	23	16	16	15	24	7	24	26	18	23	24	24	4	13	18	6	13	19	15	17	25	20	13	16	19	26
4	19	507	-1	454346	495135	5	28	24	30	35	33	35	22	24	24	21	22	27	21	26	23	21	16	19	11	21	22	21	21	16	9	16	17	16	24	7	21	23	15	19	19	14	11	25	11	9	13	20	28
4	19	506	1	402270	454346	2	27	22	24	20	29	24	26	28	20	23	17	16	17	10	22	23	22	25	16	20	18	9	27	19	17	15	9	21	16	4	27	12	14	24	18	17	19	20	26	22	13	17	15
4	19	505	-1	352154	402270	2	18	31	22	21	23	32	15	20	21	21	20	19	14	14	15	16	21	14	15	7	19	15	15	16	16	12	13	19	22	4	20	15	18	21	10	17	21	19	14	17	11	19	23
4	19	504	-1	303062	352154	4	22	24	20	24	11	16	27	35	26	20	21	15	18	17	21	23	19	11	12	24	21	19	21	17	18	21	17	20	22	7	17	13	20	19	20	26	25	23	17	22	19	19	20
4	19	503	-1	261335	303062	6	27	36	19	28	21	15	15	25	14	25	25	17	18	10	13	15	21	18	17	12	12	15	15	17	18	8	18	28	20	7	12	8	12	18	21	14	19	12	18	21	17	14	16
4	19	502	-1	210698	261335	3	21	25	18	27	21	22	16	25	18	13	22	22	17	14	27	20	18	22	19	16	18	20	21	24	19	11	16	19	21	8	20	14	17	15	24	22	19	18	23	18	18	13	24
4	19	501	1	163348	210698	2	11	22	16	18	16	18	20	14	19	12	18	11	19	9	21	16	22	10	16	10	15	20	18	16	15	18	11	18	17	0	13	14	22	12	20	21	21	19	18	17	21	17	17
4	19	500	-1	111394	163348	2	14	23	13	22	16	16	15	10	11	15	10	15	16	16	16	15	11	11	22	13	15	15	12	14	16	7	11	17	17	6	22	15	16	12	12	14	14	20	12	17	19	28	22
4	19	499	-1	62321	111394	2	23	17	22	20	20	30	18	18	14	19	16	16	18	19	10	18	18	13	15	22	18	10	22	23	9	14	17	18	26	4	25	13	19	16	23	22	12	23	14	12	19	19	23
4	19	498	-1	0	62321	0	29	23	18	19	17	18	18	18	18	20	12	10	21	14	19	16	14	14	22	23	16	15	17	14	13	15	14	19	21	4	20	16	13	11	24	17	15	23	14	16	19	18	20
4	17	470	1	0	45938	3	31	26	25	16	11	16	20	26	7	16	13	21	21	13	18	17	13	17	16	23	16	14	17	13	14	10	10	7	19	4	22	15	13	16	22	17	11	19	19	16	14	12	19
4	17	471	1	45938	99335	2	23	13	21	21	20	17	17	17	21	20	15	16	22	19	15	18	18	21	19	11	17	13	17	17	17	11	16	24	21	7	25	12	23	21	15	16	12	19	26	10	23	18	27
4	17	472	1	99335	156240	2	20	16	11	18	18	8	10	19	25	12	17	18	11	12	20	3	18	12	9	14	16	10	9	17	24	20	14	16	13	3	12	19	17	12	14	14	14	17	27	22	19	26	14
4	17	473	1	156240	204694	0	19	22	13	25	19	16	19	11	13	15	18	18	14	18	13	8	17	18	11	14	22	14	17	24	27	16	19	11	16	3	15	14	22	14	18	14	18	17	18	11	20	14	18
4	17	474	1	204694	259164	3	25	25	28	13	13	12	11	18	16	11	13	13	20	6	19	17	15	15	13	15	18	16	26	9	20	8	14	16	20	5	23	20	14	20	16	17	16	20	15	22	16	19	21
4	17	475	1	259164	309187	4	14	6	10	21	13	9	19	17	13	16	13	16	17	13	8	15	9	17	14	22	22	8	8	11	12	9	13	16	12	4	12	16	18	13	18	19	9	19	13	14	15	18	22
4	17	476	1	309187	364926	0	13	17	17	19	16	11	19	16	14	13	17	14	16	9	17	14	13	14	10	13	16	12	15	17	15	12	8	19	21	6	29	7	19	20	14	12	19	12	13	13	15	15	19
4	17	477	-1	364926	416830	0	12	16	9	16	20	12	14	22	15	9	15	14	21	18	14	17	14	16	10	10	11	18	20	19	17	12	14	12	20	4	13	11	16	15	17	15	18	17	27	15	22	20	22
4	17	478	1	416830	464568	0	12	14	23	23	11	10	16	30	23	13	15	15	17	15	19	11	20	16	14	18	18	20	15	15	14	10	12	16	17	0	19	14	14	16	21	14	12	15	20	17	10	15	17
4	17	479	1	464568	516500	2	16	16	15	15	24	20	14	18	18	10	8	16	17	13	18	6	11	11	17	18	15	17	16	7	18	9	23	24	20	0	17	13	14	9	18	14	22	16	20	8	13	20	27
4	17	480	1	516500	578220	0	23	14	6	19	13	10	15	21	19	19	15	12	11	10	17	20	15	7	12	12	14	11	9	13	15	16	9	14	21	2	12	18	11	17	8	11	17	23	20	9	18	14	19
4	17	481	1	578220	630897	2	13	15	8	19	15	7	11	20	16	9	12	22	12	8	16	8	10	15	12	15	12	14	13	13	16	13	11	10	13	0	17	11	9	11	12	13	17	15	13	17	11	14	17
4	17	482	1	630897	685255	3	12	13	13	22	11	17	11	20	9	9	16	10	22	11	15	15	20	14	14	21	13	13	12	11	15	12	13	13	15	5	16	17	15	14	12	12	17	8	14	16	15	9	24
4	17	483	1	685255	744736	0	12	17	13	10	13	13	11	12	15	22	11	12	14	8	12	11	3	9	11	16	12	17	15	10	16	10	7	6	15	2	7	9	8	18	12	9	14	11	16	17	9	8	15
4	17	484	-1	744736	795050	0	13	21	15	14	14	16	15	13	18	11	18	9	17	15	17	14	10	14	9	15	18	10	16	14	13	12	14	20	16	5	11	14	16	14	15	19	18	13	13	13	11	24	12
4	56	678	1	0	31685	0	3	2	2	0	2	0	0	0	2	0	2	0	0	3	0	0	0	0	0	2	0	2	2	2	0	0	3	0	3	0	2	0	0	0	0	0	0	3	0	0	0	2	0
4	20	523	-1	589976	627534	3	10	19	7	15	16	17	12	19	8	6	15	13	8	10	7	15	12	8	9	12	8	11	18	16	12	8	12	11	13	2	15	8	13	9	11	14	11	11	8	10	15	9	12
4	20	522	-1	540918	589976	4	19	9	9	18	20	8	11	23	15	12	17	15	9	7	23	12	15	17	13	11	23	5	9	15	18	19	13	13	12	4	12	10	17	16	13	14	12	20	15	13	17	12	15
4	20	521	-1	482062	540918	0	11	14	14	16	14	11	11	21	21	5	18	12	7	11	16	11	7	9	9	11	15	18	10	14	15	11	10	23	18	4	18	11	17	14	11	17	10	12	16	13	11	14	17
4	20	520	-1	435550	482062	0	17	16	15	11	18	15	9	15	11	14	10	16	7	12	14	12	12	10	12	13	16	14	12	23	18	14	7	16	12	2	11	10	9	19	17	14	15	18	11	14	13	19	13
4	20	519	-1	370541	435550	3	14	14	25	13	11	14	18	29	15	18	15	12	18	14	12	15	14	6	9	20	10	12	12	17	11	11	15	16	10	4	17	12	12	15	12	13	16	16	24	11	13	15	15
4	20	518	-1	324063	370541	2	15	13	12	14	13	15	12	12	10	15	18	14	10	10	18	18	16	13	13	11	10	24	13	14	12	14	22	22	15	5	17	9	11	8	10	14	20	18	18	17	10	13	18
4	20	517	-1	263476	324063	0	16	22	19	18	6	17	10	19	16	14	18	15	7	16	15	18	12	14	12	28	19	14	14	18	25	12	11	19	17	5	10	11	16	20	17	17	25	18	20	17	14	16	14
4	20	516	-1	206332	263476	2	13	8	16	10	17	15	17	20	13	12	15	12	8	18	13	10	11	12	20	11	15	11	13	14	18	11	13	13	14	7	19	18	16	19	15	10	19	15	14	17	15	15	13
4	20	515	1	156000	206332	2	14	15	17	17	12	16	13	13	22	13	14	12	16	14	19	24	21	18	24	17	19	10	12	14	22	19	11	11	21	3	16	15	23	16	26	21	17	15	12	21	16	13	27
4	20	514	-1	103456	156000	2	18	18	10	17	16	16	16	18	14	11	15	14	23	18	12	18	18	15	9	17	21	11	13	17	17	20	16	17	16	4	28	13	25	22	18	15	16	15	18	21	19	18	23
4	20	513	-1	56884	103456	2	23	19	14	22	13	18	20	25	24	18	17	14	17	15	19	9	24	11	14	27	18	12	18	14	25	16	19	22	21	5	21	15	18	13	29	17	27	31	21	21	19	22	28
4	20	512	-1	0	56884	3	24	25	14	19	16	14	17	35	17	22	13	9	19	14	17	13	18	29	18	23	19	19	23	24	24	23	21	19	28	3	16	16	20	23	20	18	18	22	26	21	13	30	32
4	1	59	1	2984594	3035654	0	21	17	19	11	11	16	18	20	19	17	16	20	18	5	22	7	25	14	12	21	20	18	21	18	14	17	14	22	21	2	17	12	18	15	21	20	22	25	25	16	16	22	26
4	1	60	-1	3035654	3084539	3	17	16	24	9	24	16	17	28	15	22	19	22	13	15	15	20	17	27	18	16	21	17	22	19	15	21	13	15	21	6	21	11	26	20	19	13	19	19	20	23	18	26	26
4	1	61	1	3084539	3134177	0	15	16	23	17	28	17	12	27	30	17	20	8	14	18	16	14	15	15	12	23	12	18	16	28	16	13	12	18	19	5	13	10	30	19	17	22	16	23	19	14	18	21	17
4	1	62	1	3134177	3189952	2	19	26	20	12	26	16	22	19	14	12	24	15	16	17	13	18	20	19	10	18	21	17	21	14	13	18	14	19	12	7	19	20	18	20	23	17	16	28	14	16	21	31	25
4	1	63	-1	3189952	3236009	4	17	16	21	12	22	16	17	20	10	25	17	11	12	23	23	18	21	18	26	25	31	19	25	21	18	12	19	20	26	8	23	19	13	8	21	17	23	30	18	31	18	30	20
4	1	64	1	3236009	3277896	0	19	12	12	18	28	15	20	22	27	13	18	15	27	25	17	18	22	16	23	20	11	20	16	20	28	14	10	16	20	7	13	21	26	17	16	11	19	29	20	22	20	18	21
4	1	65	1	3277896	3331404	3	22	22	14	16	11	16	15	22	14	23	14	15	20	19	18	20	21	18	18	15	25	22	16	29	16	21	21	18	18	5	18	23	23	19	16	26	13	12	25	17	20	21	27
4	1	66	1	3331404	3380752	2	24	25	14	16	22	21	30	14	16	24	26	22	28	7	16	16	24	21	17	23	22	15	20	24	21	25	20	20	22	4	18	15	23	21	24	21	18	22	16	26	23	27	25
4	1	67	1	3380752	3429892	0	15	24	19	17	11	25	25	35	26	16	22	19	25	19	21	20	28	23	22	24	20	24	17	13	20	21	11	28	17	3	25	15	31	21	24	22	23	20	28	21	20	17	27
4	1	68	1	3429892	3479461	2	21	16	25	20	25	26	23	28	18	19	26	26	26	19	28	23	21	27	17	21	22	17	19	20	23	26	21	29	29	5	23	15	22	24	27	27	19	30	27	17	14	25	32
4	1	69	1	3479461	3523104	0	16	18	19	16	15	14	31	15	22	16	17	14	18	19	18	19	15	24	14	21	17	18	17	17	22	22	17	20	20	6	24	17	21	26	26	20	16	16	13	14	31	22	22
4	1	70	-1	3523104	3581758	3	28	28	18	24	20	23	27	29	14	22	32	19	22	13	27	22	21	25	20	18	19	22	28	15	17	14	18	22	28	4	30	12	26	17	23	7	19	28	21	22	27	31	24
4	1	71	1	3581758	3628689	5	18	20	29	21	13	13	20	15	21	28	22	16	19	14	23	23	17	28	19	9	14	18	24	13	20	22	13	13	16	5	24	20	16	26	15	22	22	20	19	19	17	19	17
4	1	72	1	3628689	3683629	5	20	15	26	23	26	29	24	20	22	15	25	12	19	19	13	25	32	24	25	26	17	19	20	23	24	30	7	21	23	5	23	17	21	21	22	22	25	26	17	22	16	20	19
4	1	73	1	3683629	3727410	2	32	23	30	19	20	13	21	31	23	14	26	28	15	16	18	23	25	24	18	14	28	15	22	18	23	19	19	16	23	4	18	18	19	23	17	18	22	24	26	12	15	21	30
4	1	74	1	3727410	3754043	6	13	21	20	12	18	16	16	12	10	9	4	13	21	16	9	12	8	8	13	14	16	12	15	13	14	15	10	14	8	6	19	9	14	14	17	14	14	14	12	9	17	15	9
4	5	220	-1	1564344	1618173	4	22	20	18	27	20	25	15	21	21	17	31	23	28	23	31	13	27	14	25	16	27	20	23	22	25	31	22	26	22	5	29	24	16	16	16	19	15	22	18	29	19	10	19
4	5	221	1	1618173	1673809	4	39	28	30	34	19	29	23	27	26	21	30	22	21	28	21	20	30	19	29	21	22	24	20	31	21	15	14	23	23	6	35	22	18	29	17	22	24	25	27	19	18	16	19
4	5	222	1	1673809	1722917	2	27	26	17	21	14	22	14	20	26	18	28	18	19	28	30	21	20	9	18	22	22	12	16	29	18	28	23	26	20	3	26	20	15	14	25	18	16	26	14	22	23	16	25
4	5	223	1	1722917	1726514	2	2	0	2	3	4	0	4	2	0	3	6	3	5	0	2	3	3	2	2	0	4	0	0	0	0	2	3	0	3	0	0	2	0	0	3	0	0	0	2	0	2	2	2
4	13	418	1	887766	888012	0	0	0	0	0	0	0	0	0	0	0	0	0	0	0	0	0	0	0	0	0	0	0	0	0	0	0	0	0	0	0	0	0	0	0	0	0	0	0	0	0	0	0	0
4	13	417	-1	835021	887766	5	19	19	31	26	18	27	21	37	15	19	22	21	22	27	22	15	23	23	22	17	17	18	18	18	20	27	21	30	27	5	22	19	17	15	19	16	18	26	17	17	18	23	20
4	13	416	-1	783731	835021	3	32	19	17	25	12	28	18	23	22	20	22	30	13	20	14	21	28	25	16	14	27	26	13	22	28	17	15	21	32	5	14	21	18	18	16	22	19	22	34	14	23	18	15
4	13	415	1	727420	783731	5	15	33	18	21	21	28	21	23	27	24	25	20	20	17	22	22	30	20	13	16	30	26	14	24	19	23	12	22	17	9	21	21	16	34	23	24	25	17	26	19	21	19	28
4	13	414	-1	668786	727420	3	8	21	24	21	18	29	28	26	26	26	21	27	19	28	13	26	19	21	19	17	25	18	24	28	17	30	17	20	27	5	29	19	25	28	18	18	19	25	21	20	19	19	26
4	13	413	-1	618997	668786	2	12	15	19	22	12	29	31	32	27	21	21	18	18	22	20	25	27	17	16	10	17	20	24	18	23	23	19	22	24	0	26	11	23	27	21	15	19	19	19	13	17	16	24
4	13	412	1	570432	618997	5	21	20	25	29	20	28	15	31	23	19	22	28	19	15	13	18	14	27	20	24	12	21	24	18	14	18	15	11	19	6	16	14	21	31	22	15	12	21	29	18	24	14	12
4	13	411	-1	519603	570432	2	23	29	15	21	34	20	17	24	20	23	27	19	11	21	24	15	17	23	20	21	23	18	19	16	18	18	15	18	24	7	22	10	18	12	21	26	22	17	22	19	19	14	14
4	13	410	-1	472908	519603	3	27	35	19	23	28	31	29	30	25	25	20	25	28	31	25	19	24	22	20	23	25	31	29	27	25	19	27	22	24	5	25	20	30	31	20	29	23	28	21	20	20	17	25
4	13	409	-1	425468	472908	4	21	17	27	15	23	22	18	22	30	17	27	24	25	18	27	15	19	25	25	26	24	19	23	20	16	16	19	16	19	8	23	19	11	14	19	12	18	17	24	16	15	20	15
4	13	408	1	367063	425468	8	15	11	27	30	29	28	29	26	27	26	27	23	24	22	24	22	21	28	24	30	22	20	22	30	25	19	17	24	31	5	17	25	26	21	19	34	17	23	21	21	28	18	14
4	13	407	-1	318592	367063	5	16	23	16	34	11	29	28	26	28	12	15	15	17	27	19	20	19	16	22	23	22	17	17	22	18	16	25	19	19	3	24	19	22	17	29	22	16	23	17	15	13	21	22
4	13	406	-1	265055	318592	4	24	25	26	15	31	13	22	27	27	19	17	30	18	28	13	23	18	23	19	13	11	17	17	24	22	13	18	20	20	5	18	23	22	18	17	28	25	23	15	11	16	23	24
4	13	405	-1	205837	265055	5	27	22	21	33	30	28	25	33	33	35	30	18	19	22	31	22	17	26	26	20	12	19	14	35	29	24	18	37	25	11	17	26	18	20	20	28	16	33	17	17	16	15	18
4	13	404	-1	150731	205837	3	26	26	14	28	25	30	24	29	28	26	27	17	37	22	20	27	26	21	21	36	36	16	21	13	19	18	18	14	28	5	30	17	31	24	20	14	20	22	18	26	21	12	25
4	13	403	-1	96208	150731	3	30	40	26	34	35	21	29	26	30	23	17	25	28	26	20	18	17	25	23	22	20	23	23	16	12	18	26	24	20	8	26	11	15	16	15	27	13	13	21	25	24	15	19
4	13	402	-1	48860	96208	5	34	34	26	37	31	29	34	26	32	37	20	27	20	26	20	12	23	22	18	16	18	11	14	24	22	25	15	28	22	6	25	20	20	17	24	13	11	28	20	13	20	17	24
4	13	401	-1	0	48860	2	33	39	44	21	34	33	22	29	30	18	21	24	23	24	24	15	15	21	18	14	23	21	20	23	14	15	22	14	19	5	20	9	21	23	21	15	9	17	24	19	17	14	14
4	2	77	-1	112538	158686	8	41	44	30	33	26	34	20	30	20	14	22	16	25	16	22	16	18	21	25	19	24	20	8	21	15	18	17	19	20	8	14	17	14	19	17	14	18	16	17	19	14	20	14
4	38	649	1	107912	123352	0	12	17	8	8	11	6	5	7	9	5	4	12	6	6	7	8	6	8	2	4	2	6	3	4	8	4	8	3	7	4	6	6	2	9	6	2	10	3	8	8	2	5	0
4	38	648	1	66131	107912	6	45	34	36	44	21	26	19	22	15	20	12	14	18	19	19	12	23	19	13	16	21	25	12	21	20	17	15	16	15	10	21	10	13	19	18	18	18	19	15	16	16	12	22
4	38	647	1	0	66131	8	52	48	53	38	27	27	39	31	28	18	15	19	32	21	22	17	23	19	22	27	22	19	10	23	18	18	17	12	24	4	23	14	18	14	18	24	18	17	14	17	17	14	22
4	33	632	-1	192936	206570	0	11	11	21	14	6	7	5	10	6	8	2	5	4	7	9	2	3	5	8	5	3	3	3	3	8	5	6	4	6	2	4	4	11	5	6	0	4	5	4	6	6	2	5
4	33	631	-1	143739	192936	5	52	52	46	37	44	27	31	29	25	23	16	31	23	23	21	16	16	28	17	18	19	19	19	19	18	24	16	21	16	8	27	18	23	18	14	19	17	17	18	20	24	14	26
4	33	630	1	87484	143739	13	63	47	43	41	41	44	25	35	27	22	20	19	16	22	25	22	20	19	11	26	20	24	12	23	12	25	19	17	21	5	18	16	16	18	25	22	25	19	13	11	14	12	24
4	33	629	-1	43262	87484	13	73	63	41	38	39	33	17	18	17	20	19	25	29	21	18	19	30	22	15	24	18	20	14	17	13	28	21	20	26	4	14	18	10	22	21	11	13	19	19	16	14	15	22
4	33	628	1	0	43262	12	96	71	51	38	46	32	28	25	27	24	19	14	19	17	17	17	15	16	21	12	19	23	19	19	14	17	16	5	18	7	20	17	10	16	16	19	20	21	14	17	15	15	15
5	46	665	-1	49057	58051	2	10	4	6	7	5	2	2	0	5	2	3	0	4	0	4	3	2	0	0	2	2	7	4	2	6	3	2	2	3	0	2	3	2	2	3	4	6	0	3	2	3	0	2
5	46	664	1	0	49057	12	70	69	44	33	36	32	28	27	30	26	20	24	21	23	17	18	21	25	15	18	20	27	18	25	16	22	11	25	31	2	23	19	14	15	20	17	21	19	14	17	18	23	28
5	30	612	1	0	50471	6	55	38	41	35	25	28	37	31	18	28	16	19	21	21	20	16	21	18	22	21	18	16	20	21	15	25	21	16	29	10	16	24	20	17	21	19	19	21	22	19	19	24	30
5	30	613	1	50471	91021	4	31	41	29	27	24	21	20	30	27	13	18	16	19	24	18	13	18	15	18	26	16	18	20	21	23	15	12	25	30	4	19	12	19	15	14	19	16	21	14	15	21	24	20
5	30	614	1	91021	139070	3	31	23	31	30	31	26	14	27	21	12	15	20	19	17	22	20	22	18	10	33	24	24	13	16	18	19	10	21	23	5	13	18	17	19	22	26	11	20	31	17	21	17	18
5	30	615	-1	139070	189239	2	19	23	25	23	27	16	23	22	26	17	14	26	14	22	15	14	16	9	15	9	15	16	18	11	14	14	17	17	16	6	14	5	16	8	15	19	19	20	12	24	17	18	17
5	30	616	-1	189239	235061	2	29	31	20	14	22	18	20	20	15	21	21	17	13	13	11	16	14	17	15	14	12	16	15	11	18	17	17	12	12	4	14	13	11	10	24	7	15	23	16	13	24	9	19
5	30	617	-1	235061	244266	0	7	4	7	5	7	5	10	7	5	3	4	3	5	2	4	3	0	4	6	2	9	2	3	2	4	6	3	4	7	0	3	3	0	4	2	4	4	7	6	4	5	4	3
5	42	656	1	0	62189	4	33	20	22	23	26	25	20	21	15	15	17	13	13	11	22	19	18	15	10	13	22	17	15	12	20	9	17	11	27	5	22	12	17	18	16	20	20	13	17	18	21	14	16
5	42	657	1	62189	70651	0	6	11	4	5	7	5	10	3	3	3	6	3	2	2	6	0	2	3	0	6	9	5	5	2	7	5	4	8	8	0	7	5	7	4	6	8	6	4	6	3	4	5	0
5	53	673	1	0	36238	6	33	26	17	17	19	17	11	12	16	12	19	11	14	13	4	20	17	11	8	20	14	9	7	12	20	11	12	10	18	3	14	13	11	14	19	10	9	17	11	17	10	13	18
5	18	485	1	0	50016	7	27	25	28	20	29	21	17	13	19	23	18	14	12	19	19	5	14	13	10	21	11	15	19	12	19	20	12	16	24	4	23	14	13	25	14	17	21	11	30	21	16	16	23
5	18	486	1	50016	102414	3	21	19	14	25	30	17	18	24	20	20	11	23	18	14	17	8	13	12	19	12	16	12	18	15	20	16	15	9	27	4	17	11	18	21	24	16	20	26	18	16	14	13	24
5	18	487	1	102414	157494	0	22	11	19	32	17	16	13	20	18	17	12	8	18	23	16	12	21	13	6	20	19	23	20	28	16	12	17	13	16	2	15	12	17	10	22	14	16	23	17	20	19	19	21
5	18	488	-1	157494	204576	2	20	17	18	23	14	18	12	24	12	15	14	10	15	12	20	16	16	13	18	13	20	13	13	14	15	10	10	17	18	6	20	9	8	19	27	17	14	14	15	17	6	14	15
5	18	489	1	204576	266009	3	20	18	19	16	16	10	17	24	21	10	17	15	14	9	24	7	25	17	16	17	14	14	15	10	20	14	11	16	11	2	22	11	13	19	14	14	19	23	20	18	11	18	13
5	18	490	-1	266009	322696	0	13	16	18	20	18	16	13	9	15	19	12	17	12	14	13	12	21	11	14	8	17	22	10	10	22	14	13	11	13	5	15	6	18	23	15	13	18	26	17	19	20	26	17
5	18	491	1	322696	380478	3	12	19	18	18	9	11	14	22	18	7	8	13	14	10	12	15	20	20	18	16	14	15	13	19	12	13	10	17	26	3	15	11	18	17	18	18	9	17	10	8	15	13	17
5	18	492	-1	380478	437644	3	12	20	10	15	16	23	13	18	17	14	11	19	17	8	9	7	19	18	11	13	12	13	13	15	14	9	9	14	15	3	16	5	15	10	18	8	16	19	16	18	23	18	16
5	18	493	1	437644	493540	3	10	11	12	12	9	16	7	14	7	10	18	10	12	12	10	8	14	11	8	15	16	13	10	13	14	12	8	22	17	2	10	15	11	12	10	16	9	14	17	10	17	12	15
5	18	494	1	493540	542006	2	13	23	10	14	17	9	12	15	8	8	11	12	10	13	14	13	5	15	13	10	15	9	10	15	12	17	5	12	13	0	11	11	12	12	10	10	13	12	12	8	7	10	20
5	18	495	1	542006	585456	0	13	15	12	14	16	15	17	13	17	11	10	13	12	12	13	11	18	13	14	15	14	20	7	13	11	14	9	18	13	6	17	15	16	12	18	13	12	18	7	19	16	17	18
5	18	496	1	585456	642509	0	14	12	6	14	15	11	12	11	16	14	11	11	18	10	14	14	12	14	11	15	16	7	15	11	16	12	11	9	12	4	11	11	15	13	8	12	14	14	14	15	13	12	15
5	18	497	-1	642509	682724	4	11	13	7	14	13	14	12	12	9	12	8	10	16	14	16	8	9	10	11	13	9	12	8	13	12	9	10	11	12	6	12	9	8	10	15	12	7	12	9	9	11	12	11
5	61	685	1	0	6811	0	2	0	0	0	0	0	0	0	0	0	0	0	0	0	0	0	0	0	0	0	0	0	0	0	0	0	0	0	0	0	0	0	0	0	0	0	0	0	0	0	0	0	0
5	60	684	1	0	15732	0	0	0	0	0	0	0	0	0	2	0	2	0	0	0	0	0	0	0	0	0	0	0	0	0	0	0	0	0	0	0	0	0	0	0	0	0	0	0	0	0	0	0	0
5	28	601	1	306568	351849	0	13	23	8	20	13	12	24	21	13	18	16	14	11	8	18	13	12	17	10	13	16	16	18	14	17	16	17	22	12	3	13	13	11	18	22	13	12	16	11	14	11	10	15
5	28	600	-1	254194	306568	0	12	17	16	16	12	11	15	22	17	21	18	11	15	12	13	12	20	13	11	16	8	15	14	17	18	11	8	14	14	5	17	15	9	14	15	11	10	16	19	15	22	16	11
5	28	599	-1	203524	254194	0	13	13	11	14	19	13	11	15	11	9	13	15	15	14	15	9	9	11	16	13	18	20	7	13	14	7	9	14	18	2	14	6	5	4	13	10	10	20	15	16	9	12	12
5	28	598	-1	157181	203524	0	16	15	20	17	11	20	17	12	22	12	10	11	20	16	19	19	17	14	7	5	14	17	11	14	9	7	9	11	15	2	7	5	13	21	9	10	12	19	14	14	16	13	14
5	28	597	-1	102236	157181	2	24	17	15	15	17	10	12	27	15	20	14	18	20	20	11	15	23	21	17	17	23	11	14	26	15	14	20	15	18	2	16	12	18	24	14	19	22	25	18	11	14	14	14
5	28	596	-1	54766	102236	0	18	9	16	24	15	20	9	20	14	15	15	7	17	22	20	17	16	18	18	10	11	13	15	17	20	12	10	30	24	11	15	20	20	15	13	10	15	16	19	15	14	12	14
5	28	595	1	0	54766	3	13	14	8	18	12	21	11	26	12	16	18	11	11	19	10	14	14	13	21	12	14	14	13	25	18	16	14	15	20	5	19	11	18	13	23	14	17	11	16	14	17	23	22
5	1	0	-1	0	64525	5	24	14	24	25	13	14	16	25	15	18	10	18	17	8	14	20	13	18	20	15	16	18	10	16	19	15	14	20	20	5	23	13	11	17	15	19	20	15	15	18	23	16	25
5	1	1	1	64525	112221	0	16	26	19	13	15	18	19	18	12	16	5	19	15	8	15	11	11	17	14	10	20	13	12	19	13	22	10	13	16	2	22	13	24	9	11	18	23	13	24	25	22	13	18
5	1	2	1	112221	163666	4	12	19	19	20	16	19	9	21	17	21	23	10	7	19	12	9	9	26	16	14	19	25	15	21	16	13	19	13	17	5	31	12	13	16	17	17	16	25	22	12	21	14	21
5	1	3	1	163666	230982	0	18	18	20	20	15	18	20	21	26	13	22	17	19	18	22	12	20	15	26	15	19	19	14	16	14	19	23	19	16	3	20	24	20	24	20	20	14	17	25	17	14	24	17
5	1	4	1	230982	287004	2	13	15	18	22	24	12	21	26	18	19	16	26	13	22	15	11	17	18	15	27	20	16	21	18	23	18	19	23	20	3	23	16	18	15	14	21	20	28	26	14	12	22	25
5	1	5	1	287004	333405	3	17	18	17	18	14	14	16	19	16	19	19	18	14	16	19	14	23	21	19	21	20	10	12	19	23	9	11	16	20	4	26	12	15	26	18	22	16	27	21	12	20	23	11
5	1	6	1	333405	384792	3	19	14	21	18	31	19	20	12	23	19	19	19	25	16	23	18	9	17	21	11	17	18	21	26	25	20	11	25	23	8	27	15	24	23	24	24	22	20	18	13	27	22	25
5	1	7	1	384792	428032	5	21	22	14	14	18	11	18	17	14	20	21	15	15	21	15	12	9	16	9	16	22	14	14	25	14	22	12	17	15	4	14	11	17	7	14	19	10	28	15	14	17	27	19
5	1	8	1	428032	475355	3	15	19	19	11	16	13	23	19	20	15	24	18	18	16	20	17	17	16	14	21	16	21	14	17	22	20	15	10	19	3	15	18	19	18	19	17	13	17	17	21	18	16	17
5	1	9	-1	475355	515935	2	18	19	18	20	14	17	26	31	19	17	34	22	23	16	16	18	23	23	18	22	19	21	24	16	24	22	23	26	34	5	20	12	26	17	27	18	29	19	19	24	21	18	23
5	1	10	1	515935	563706	2	20	20	20	19	17	20	20	12	27	14	15	19	17	18	20	18	20	29	10	17	20	18	20	19	13	12	14	23	27	6	17	21	22	20	16	21	20	25	25	16	14	15	15
5	1	11	1	563706	611829	2	9	17	14	17	11	12	20	21	19	21	19	16	13	13	19	14	16	13	16	17	11	18	22	10	11	18	16	10	18	4	22	15	18	15	14	17	16	23	29	20	18	13	26
5	1	12	1	611829	664600	2	11	13	20	8	21	11	16	20	16	12	20	12	16	19	21	18	19	13	24	24	23	16	13	15	12	9	17	19	16	3	17	13	22	17	25	13	16	13	22	23	13	15	29
5	1	13	1	664600	714649	2	25	31	21	19	13	22	20	32	20	19	22	14	23	18	16	14	23	21	19	27	16	21	13	18	20	22	17	18	23	2	22	21	17	27	24	21	19	22	24	17	18	24	27
5	1	14	1	714649	760513	2	14	17	12	20	19	19	21	29	30	26	18	19	24	19	16	19	17	19	22	23	13	14	15	28	32	29	22	15	25	0	16	21	26	14	26	28	17	17	12	26	15	17	25
5	1	15	1	760513	807366	3	15	19	10	17	14	12	14	20	16	17	22	18	28	12	18	11	15	19	18	19	22	24	19	23	17	15	24	27	15	3	20	12	19	23	23	15	16	19	21	17	18	21	13
5	1	16	-1	807366	851249	4	13	28	16	15	22	23	14	19	16	20	21	20	19	13	20	20	18	18	15	24	16	15	25	20	15	21	16	21	25	2	23	7	21	15	20	17	13	15	19	15	24	23	20
5	1	17	1	851249	904131	0	19	22	17	27	16	21	24	20	22	20	21	24	17	19	22	22	18	19	19	21	26	22	18	25	19	14	22	31	15	5	20	21	27	25	20	16	19	23	21	23	18	19	31
5	1	18	1	904131	956654	0	13	15	25	24	21	23	19	22	22	21	24	24	21	17	20	25	25	27	26	21	26	25	22	32	27	21	20	28	29	2	23	12	23	23	28	17	23	21	21	25	17	25	23
5	1	19	1	956654	1002049	2	23	15	12	23	12	22	18	25	25	26	26	28	17	22	28	21	19	23	18	15	18	23	23	20	14	19	22	20	22	5	21	25	21	23	17	26	17	27	34	26	25	25	19
5	1	20	1	1002049	1057063	3	18	24	18	18	23	22	27	31	26	24	12	19	19	25	15	19	23	24	24	23	31	28	22	30	19	29	25	17	25	3	32	22	18	25	23	29	32	24	24	19	20	27	22
5	1	21	1	1057063	1107018	4	26	19	26	15	20	17	21	32	28	14	26	22	21	24	28	12	17	13	26	23	20	22	20	33	14	14	19	26	22	2	27	30	22	18	25	20	20	23	30	24	24	24	21
5	1	22	1	1107018	1153712	3	16	20	21	13	20	18	18	26	16	24	15	17	11	21	20	17	20	29	23	18	31	16	29	29	21	12	21	30	22	8	18	21	23	12	22	23	18	18	28	25	30	26	20
5	1	23	1	1153712	1207060	0	10	25	16	18	20	19	21	29	29	25	35	13	27	20	31	20	28	27	19	28	21	17	24	26	30	26	16	21	32	9	20	23	20	23	29	16	26	21	29	34	23	27	17
5	1	24	1	1207060	1251280	2	22	20	11	22	20	15	20	20	19	12	20	19	20	22	16	22	28	22	21	34	16	19	21	24	20	23	18	19	22	5	9	13	25	30	16	14	25	24	26	22	25	15	19
5	1	25	1	1251280	1302996	5	23	29	23	24	26	23	22	44	30	22	33	19	20	24	17	19	28	27	27	31	22	27	33	30	34	22	26	21	24	4	21	26	19	25	34	30	32	31	28	20	25	16	21
5	1	26	-1	1302996	1354124	4	18	19	22	23	14	25	38	21	27	13	24	17	31	24	27	21	26	23	20	22	23	24	21	28	22	21	16	25	20	5	25	28	28	25	23	22	20	14	32	15	19	22	21
5	1	27	1	1354124	1408003	3	22	22	15	17	26	35	29	37	18	20	29	27	26	26	31	28	22	15	30	24	27	22	25	27	22	29	20	25	29	3	21	20	20	29	26	28	18	30	23	21	23	28	27
5	1	28	1	1408003	1458465	2	19	18	29	26	24	23	21	27	31	20	26	17	23	18	31	28	27	19	21	19	30	26	28	32	28	25	20	20	27	8	24	15	27	25	22	27	23	25	16	18	19	21	21
5	1	29	1	1458465	1503388	5	19	22	18	22	24	30	23	36	22	23	22	20	21	27	20	21	21	27	27	29	32	27	26	31	22	23	21	31	25	7	28	18	21	20	20	14	23	21	26	24	22	15	25
5	1	30	1	1503388	1547090	2	20	14	16	25	19	20	15	33	26	27	24	24	21	16	26	21	30	26	19	18	21	26	21	29	27	16	27	35	19	9	23	22	15	22	26	14	31	30	20	23	20	18	31
5	1	31	1	1547090	1594282	4	17	21	19	24	19	19	25	32	26	20	25	25	21	25	18	18	26	38	19	29	16	18	20	28	27	21	17	17	19	9	30	17	15	17	23	16	27	17	26	22	17	15	22
5	1	32	-1	1594282	1644649	0	18	13	24	23	21	27	31	23	32	23	24	26	20	27	27	30	27	23	27	20	21	22	25	25	20	19	23	24	29	5	24	21	20	23	25	18	21	19	19	23	21	18	22
5	1	33	1	1644649	1700547	3	21	24	15	23	26	25	31	27	28	22	28	39	28	22	27	25	32	27	24	23	28	29	28	25	25	26	31	22	26	4	24	21	24	22	24	29	13	32	28	22	17	22	19
5	1	34	1	1700547	1743713	0	19	15	22	23	24	27	30	28	22	20	16	15	24	25	18	28	28	20	24	23	21	18	29	22	20	21	15	29	28	8	25	23	21	21	19	15	19	15	14	12	18	20	14
5	1	35	1	1743713	1795588	3	17	16	23	29	27	26	18	21	31	18	18	20	35	32	17	25	29	31	20	26	29	32	24	26	29	29	19	29	21	6	25	30	17	24	22	22	19	28	21	14	23	16	20
5	1	36	1	1795588	1846334	3	22	30	20	27	22	27	24	27	25	24	25	32	19	18	21	24	31	20	23	28	28	32	24	26	15	21	27	17	21	6	19	21	18	28	24	23	17	16	28	16	15	18	30
5	1	37	1	1846334	1893125	3	16	26	31	23	29	27	31	32	31	29	29	33	22	28	18	26	24	28	22	22	19	20	11	26	21	21	20	32	19	8	19	20	17	19	31	20	15	23	23	17	16	22	19
5	1	38	1	1893125	1952034	5	22	22	22	30	21	31	33	38	34	21	27	26	22	27	19	25	20	22	25	24	25	31	19	25	22	25	28	22	24	2	16	23	22	17	15	17	16	26	17	15	27	21	22
5	1	39	1	1952034	2000804	3	26	31	33	29	37	19	25	38	34	32	26	17	25	21	27	18	26	24	31	28	24	24	20	20	19	22	17	24	26	5	26	14	16	21	21	23	9	26	21	21	19	27	17
5	1	40	1	2000804	2057399	4	30	36	24	23	27	21	30	26	30	20	26	19	26	17	22	24	31	18	19	24	30	23	17	18	19	20	18	19	19	4	20	20	29	8	20	16	19	23	20	16	13	17	15
5	1	41	-1	2057399	2115202	3	30	23	29	24	22	28	25	33	34	25	32	19	29	27	28	31	23	31	15	25	24	24	11	25	31	22	19	22	31	4	25	24	23	22	20	21	11	18	20	13	18	16	24
5	1	42	1	2115202	2167738	4	30	29	37	30	36	25	31	43	22	24	24	28	29	18	23	29	24	22	22	22	21	25	28	23	21	17	25	22	16	6	21	18	22	17	14	17	20	19	23	13	17	21	27
5	1	43	1	2167738	2225880	4	37	39	30	37	42	34	25	49	36	29	25	23	24	20	24	18	24	26	12	15	20	10	17	24	22	15	15	20	20	3	26	24	20	17	24	19	19	20	14	20	15	13	22
5	1	44	1	2225880	2278556	4	47	39	43	32	31	34	29	40	32	17	30	23	18	26	22	33	27	25	19	19	26	25	16	21	21	24	23	20	30	4	25	17	20	24	15	21	7	17	20	27	14	9	22
5	1	45	-1	2278556	2323753	4	46	59	46	40	40	37	18	23	29	26	30	17	14	15	26	25	17	20	16	13	28	22	28	31	21	24	21	20	23	3	17	9	16	16	17	22	24	19	13	18	13	21	14
5	1	46	-1	2323753	2364728	12	57	51	54	55	40	34	38	53	31	28	31	27	30	21	19	18	20	18	24	23	12	21	17	28	19	20	18	25	18	5	27	18	21	20	18	19	19	16	18	16	13	15	25
5	1	47	1	2364728	2411867	19	91	70	57	61	48	51	35	33	39	22	29	22	35	21	22	19	18	22	16	29	24	21	25	16	15	22	24	24	20	4	21	17	13	17	20	9	21	17	23	15	25	13	17
5	1	48	-1	2411867	2457293	15	109	107	76	72	58	45	36	34	27	25	18	29	30	29	26	18	22	20	18	17	15	31	24	27	19	17	22	24	14	10	25	19	20	20	23	19	17	18	19	16	18	16	13
6	47	666	-1	0	48111	0	8	5	6	4	6	6	0	4	0	3	3	4	2	4	0	0	2	3	0	0	2	2	2	4	2	0	6	4	4	0	6	3	0	0	0	3	4	0	2	3	3	2	2
6	15	436	1	0	43437	7	42	37	27	25	22	16	20	23	26	23	18	18	13	22	14	16	18	16	19	15	9	14	13	25	12	22	18	13	15	0	18	13	14	16	12	18	13	19	14	14	17	17	20
6	15	437	1	43437	88839	9	37	31	32	36	31	19	21	19	13	17	13	22	19	14	21	16	24	18	16	17	17	18	21	19	15	21	19	24	21	5	17	14	16	9	25	13	22	19	21	12	11	16	28
6	15	438	1	88839	130078	7	43	20	19	19	13	21	13	24	17	20	17	18	21	16	17	20	22	13	17	18	16	23	19	25	17	28	10	29	21	4	22	20	12	18	21	13	13	20	17	22	21	20	17
6	15	439	-1	130078	186503	4	33	25	27	24	22	17	16	20	16	23	21	16	18	10	15	14	14	18	17	16	19	12	16	22	14	14	19	24	27	4	15	16	15	14	19	17	16	16	11	16	14	23	22
6	15	440	1	186503	240540	0	19	19	17	22	22	22	10	22	12	19	16	20	14	16	8	12	22	21	12	19	24	15	13	20	13	18	14	16	18	4	17	16	18	14	20	14	12	23	12	22	19	21	14
6	15	441	1	240540	293901	2	17	20	18	15	20	20	15	19	14	10	16	19	11	11	10	15	15	13	16	11	16	13	9	17	13	13	14	17	13	6	13	11	11	14	15	16	15	19	11	15	21	15	20
6	15	442	1	293901	345167	0	23	24	18	19	11	13	18	18	16	17	10	13	12	11	19	18	20	14	13	13	27	11	14	13	15	8	14	16	22	3	27	18	15	17	21	24	20	17	10	18	13	18	29
6	15	443	-1	345167	397376	2	12	18	18	12	13	18	20	21	12	10	19	12	21	15	12	11	21	14	15	15	27	12	14	16	17	12	13	23	24	5	18	20	14	10	12	21	18	24	19	14	23	24	17
6	15	444	-1	397376	449419	0	17	14	21	18	12	15	10	17	20	13	14	11	13	12	9	14	6	13	16	12	13	23	15	14	14	5	15	22	19	0	19	15	16	8	18	13	11	15	16	16	14	12	22
6	15	445	1	449419	501669	5	16	15	17	12	15	23	18	18	13	8	21	7	17	17	16	16	18	12	9	6	12	14	7	11	21	19	14	11	12	2	13	9	17	8	9	11	17	16	11	16	18	16	10
6	15	446	-1	501669	543612	0	22	22	15	28	14	22	10	19	27	19	21	16	21	16	13	8	16	15	12	12	17	12	15	14	19	15	19	24	20	6	17	17	12	17	13	17	19	18	11	19	16	21	22
6	15	447	-1	543612	592670	0	10	16	19	22	19	15	14	17	14	18	13	12	19	10	12	17	11	13	14	14	15	13	12	14	16	18	15	15	14	4	14	17	16	10	21	23	14	17	13	21	24	6	19
6	15	448	1	592670	651663	3	21	26	15	13	11	11	17	14	17	14	23	16	24	12	17	13	9	13	18	25	17	26	19	14	13	14	11	17	24	6	29	13	14	15	22	21	22	16	16	10	22	19	17
6	15	449	-1	651663	694363	4	20	12	13	19	25	15	19	29	16	12	18	22	19	9	14	10	21	19	15	15	21	23	5	23	18	10	16	23	16	5	15	11	12	13	25	17	9	23	9	17	17	17	21
6	15	450	1	694363	745339	0	14	22	16	11	16	21	15	11	22	11	15	25	16	15	12	13	14	19	11	12	12	16	18	15	16	16	15	21	15	3	17	7	17	13	14	14	22	23	14	14	18	18	14
6	15	451	1	745339	804689	4	17	17	13	16	18	12	8	15	11	15	17	7	10	16	18	11	19	13	12	10	11	8	18	13	19	12	15	24	14	5	19	6	11	10	20	10	22	12	7	15	20	16	20
6	15	452	-1	804689	835564	3	11	7	8	11	12	10	3	11	8	7	8	11	6	4	7	5	6	7	8	7	9	7	4	3	2	2	12	6	3	0	5	9	5	5	8	2	5	5	10	9	6	5	5
6	44	661	1	55692	62068	0	4	0	5	2	4	0	2	3	3	0	0	5	3	3	3	0	0	3	0	2	5	0	0	2	4	0	0	3	0	0	4	2	0	0	4	0	0	0	0	2	0	2	2
6	44	660	1	0	55692	4	24	14	13	16	11	13	15	16	12	13	9	17	10	13	11	9	11	14	8	15	16	20	10	17	14	14	12	12	14	3	21	18	16	16	13	14	26	11	15	10	16	13	18
6	62	687	1	7997	12672	0	0	2	2	2	0	2	0	3	2	0	4	0	2	2	2	0	3	0	2	0	0	2	2	0	2	0	0	0	2	0	0	0	0	0	0	0	0	0	0	0	0	3	0
6	62	686	1	0	7997	0	0	0	0	0	2	0	0	2	0	0	0	2	0	2	4	0	0	0	2	0	0	3	0	0	2	2	5	6	3	2	4	0	2	2	3	0	2	2	4	2	0	3	3
6	1	58	-1	2926954	2984594	3	21	13	15	16	13	14	7	13	10	3	5	11	13	10	11	9	17	20	11	8	9	10	13	20	14	8	11	11	10	6	17	7	14	20	5	13	5	11	18	15	15	10	14
6	1	57	-1	2861710	2926954	0	12	20	21	26	17	7	16	18	17	15	14	10	11	13	12	12	13	13	13	13	13	15	12	14	16	15	8	17	16	7	13	11	10	7	18	13	13	19	12	10	20	9	14
6	1	56	-1	2820341	2861710	4	16	22	24	12	22	18	12	20	23	11	14	13	23	12	18	16	15	17	12	5	17	9	17	10	10	12	17	21	22	3	12	15	12	24	18	11	21	16	13	15	16	19	22
6	1	55	-1	2772243	2820341	0	11	21	19	21	21	19	15	26	16	6	14	18	18	17	20	21	17	20	14	21	16	19	16	18	15	12	12	13	17	7	19	17	16	14	12	8	9	15	24	20	22	13	14
6	1	54	-1	2723343	2772243	0	16	24	19	19	16	11	17	12	13	15	11	15	20	14	13	12	15	17	15	17	13	17	16	12	19	14	15	13	11	4	19	16	16	11	16	10	21	15	14	7	10	20	15
6	1	53	-1	2680663	2723343	3	26	24	15	18	23	17	14	17	19	17	10	11	15	7	9	23	19	6	6	12	12	15	15	17	19	7	12	14	18	2	17	9	6	14	15	16	11	14	18	12	12	12	15
6	1	52	-1	2626755	2680663	0	12	10	18	20	14	17	12	23	16	8	17	14	10	10	18	15	18	15	10	10	23	11	11	19	18	27	13	26	19	6	15	9	13	12	12	16	15	15	22	11	13	12	25
6	1	51	-1	2570554	2626755	0	16	27	10	14	10	15	10	13	10	11	10	21	15	11	7	8	13	10	13	8	10	9	9	13	12	14	9	8	17	4	12	7	7	10	10	11	4	13	14	15	9	11	10
6	1	50	1	2531146	2570554	5	15	20	20	13	9	11	18	12	13	11	10	15	11	13	8	9	13	14	13	13	10	16	6	14	14	14	9	13	9	3	10	14	10	13	13	7	10	26	15	8	12	14	12
6	1	49	-1	2457293	2531146	9	29	22	25	22	21	19	14	18	21	15	19	17	19	16	12	11	19	24	12	12	15	15	11	16	11	20	8	17	22	3	15	12	17	17	18	23	18	23	19	9	13	17	16
6	50	669	-1	0	43051	0	19	18	26	16	12	13	16	17	14	21	14	19	16	14	18	16	16	21	15	16	17	20	15	15	13	13	10	25	26	7	19	10	11	15	17	8	16	13	16	13	13	12	23
6	37	644	1	0	51070	0	16	14	16	13	13	9	9	12	12	10	18	10	11	12	14	10	19	11	11	9	11	11	7	19	9	10	8	12	17	5	18	11	14	7	14	14	11	20	14	12	7	5	15
6	37	645	-1	51070	106077	4	11	20	21	9	14	8	8	12	9	11	16	8	13	17	17	13	13	14	8	12	17	12	10	14	9	8	12	11	10	2	10	14	16	15	14	8	12	9	9	11	18	19	13
6	37	646	1	106077	130758	3	6	8	4	11	4	5	8	8	4	6	4	7	8	6	3	6	6	9	9	9	6	12	7	11	5	6	4	6	10	0	8	4	12	9	6	4	6	6	4	4	6	11	12
6	51	670	1	0	42111	0	2	0	0	0	0	0	0	2	0	0	2	0	2	0	0	0	0	0	0	0	0	0	2	0	3	2	0	2	2	0	0	0	2	0	2	0	0	0	2	0	0	2	2
6	39	650	1	0	53930	0	14	14	9	24	18	13	11	28	17	12	16	9	11	6	13	7	16	8	16	11	17	6	16	14	11	7	12	14	15	2	19	10	13	19	13	12	12	22	12	11	16	15	12
6	39	651	1	53930	101390	3	14	12	11	7	10	12	13	12	16	6	12	13	5	7	8	13	7	8	6	15	12	15	9	16	12	11	16	9	13	3	12	11	5	12	11	13	9	18	9	9	7	11	7
6	9	335	-1	1194671	1218860	0	4	6	7	6	2	7	6	8	8	6	3	7	4	6	4	3	9	4	9	7	11	7	5	5	6	6	6	5	4	0	4	11	4	6	10	6	5	11	4	4	7	7	2
6	9	334	1	1140897	1194671	0	11	14	21	15	11	14	13	9	20	13	10	15	13	8	13	13	23	13	14	10	17	15	16	10	18	13	12	15	19	0	13	10	11	11	20	14	16	19	14	16	14	14	14
6	9	333	-1	1087057	1140897	5	19	15	11	12	13	9	12	19	16	14	18	18	13	15	12	21	10	10	10	14	16	13	19	17	13	14	11	12	13	2	17	10	21	16	19	20	18	22	12	14	11	18	20
6	9	332	-1	1018703	1087057	21	133	135	117	135	101	105	112	109	132	91	108	110	116	95	103	97	123	112	114	102	119	112	110	105	121	106	81	128	100	22	114	100	97	115	113	86	109	128	108	100	112	96	119
6	9	331	-1	969605	1018703	3	14	27	22	19	30	14	20	30	16	19	18	14	19	21	16	20	23	22	21	28	19	22	20	27	19	11	12	22	19	5	21	18	18	16	24	21	26	17	17	18	20	18	17
6	9	330	-1	914798	969605	0	24	27	20	17	28	30	16	19	27	14	24	29	16	17	14	19	25	21	20	17	29	11	23	20	18	9	12	19	27	3	19	13	25	19	15	22	18	22	17	24	26	29	19
6	9	329	-1	867684	914798	2	12	22	21	29	18	19	21	23	16	24	15	14	16	20	12	18	17	15	23	15	18	19	26	27	16	16	9	20	27	7	17	16	20	24	20	16	16	26	31	15	19	27	20
6	9	328	-1	812825	867684	3	29	19	14	20	18	13	17	22	21	19	18	19	19	15	23	15	22	23	9	21	17	23	24	24	14	18	13	23	26	6	19	15	21	18	22	25	26	14	20	17	16	12	10
6	9	327	-1	751037	812825	0	18	16	16	20	18	16	13	17	15	11	13	15	16	18	12	18	16	20	11	18	12	18	17	15	13	23	28	19	16	2	24	21	13	13	19	18	23	12	14	22	20	25	23
6	9	326	-1	703641	751037	7	18	12	21	15	19	19	18	19	17	16	19	13	7	18	15	29	21	17	21	15	18	19	17	15	12	19	22	16	22	9	24	15	15	15	30	25	18	24	14	23	26	16	22
6	9	325	-1	651966	703641	2	24	27	22	24	16	22	19	17	15	21	16	18	19	24	15	16	19	19	14	20	20	17	22	20	19	15	12	25	17	2	23	28	26	20	14	23	17	21	17	22	15	15	26
6	9	324	-1	603682	651966	0	13	16	22	16	31	21	19	21	23	21	16	10	18	13	13	13	22	14	16	26	33	23	25	25	12	17	21	15	18	7	23	16	18	22	17	28	19	23	22	12	22	22	23
6	9	323	-1	552511	603682	0	15	18	18	23	23	22	22	31	27	20	27	23	23	15	18	24	17	23	17	32	27	23	21	19	19	17	17	26	21	4	20	15	18	16	17	21	25	31	14	25	23	20	21
6	9	322	-1	501913	552511	3	24	27	23	24	25	26	24	20	23	23	14	16	19	18	17	12	13	20	15	21	17	17	19	23	20	32	17	15	22	3	28	19	10	30	17	13	17	16	20	19	19	21	15
6	9	321	-1	449129	501913	3	22	14	16	14	16	21	20	20	36	24	16	22	15	23	14	25	31	23	15	12	11	19	21	12	15	17	20	20	27	3	12	12	14	28	25	17	18	16	18	21	24	15	8
6	9	320	1	404219	449129	3	21	25	14	31	25	24	24	21	25	16	18	21	23	11	21	17	28	22	19	19	20	19	26	24	19	14	20	20	25	3	20	15	23	18	21	21	20	22	20	21	15	17	17
6	9	319	1	346034	404219	3	12	13	16	22	22	19	10	23	25	18	15	13	16	23	16	20	25	11	9	20	30	9	22	17	15	24	6	20	19	3	25	17	16	20	19	18	16	23	22	15	23	15	25
6	9	318	-1	292127	346034	4	21	20	26	25	22	24	16	28	29	14	16	11	19	19	21	25	27	27	23	13	29	23	32	35	21	22	20	21	22	2	26	18	27	35	18	13	18	24	27	29	20	19	29
6	9	317	1	227243	292127	8	21	21	24	14	28	25	20	19	23	18	16	27	17	19	25	26	19	17	25	20	24	17	26	18	21	27	24	8	19	5	32	19	16	14	21	11	34	17	17	15	19	21	29
6	9	316	-1	171200	227243	3	25	29	24	25	29	22	29	20	22	18	16	26	23	21	23	24	25	19	23	21	16	24	25	24	26	17	16	18	17	0	27	14	18	29	19	21	14	25	14	17	25	17	28
6	9	315	1	111011	171200	4	27	29	23	28	24	17	28	28	28	24	25	16	22	14	22	13	31	13	18	21	27	24	21	29	19	23	19	20	24	3	21	17	14	17	19	19	21	23	17	17	24	24	22
6	9	314	-1	58273	111011	2	22	21	23	16	17	19	22	15	13	20	19	17	20	14	17	16	26	18	17	25	16	16	27	21	22	15	24	16	28	7	28	18	14	24	25	15	24	20	23	14	21	22	26
6	9	313	-1	0	58273	2	28	15	22	30	20	22	14	28	22	19	27	17	20	19	21	15	18	22	17	17	26	26	20	25	15	17	18	25	37	5	16	19	18	25	26	27	12	16	13	21	16	22	19
6	22	535	1	0	55382	2	20	28	26	24	27	18	18	29	21	27	22	13	18	19	20	20	14	19	20	14	16	16	15	18	19	20	28	24	20	0	19	18	13	23	23	15	19	20	15	23	11	13	16
6	22	536	-1	55382	105502	0	33	40	26	37	23	44	31	26	11	24	18	19	22	25	28	16	26	12	14	18	36	19	17	18	14	17	18	20	24	7	23	17	19	21	18	19	16	17	20	13	19	16	12
6	22	537	-1	105502	160345	6	28	25	22	26	25	33	21	16	21	15	15	19	20	19	29	10	18	16	16	19	14	25	22	18	25	17	25	18	29	4	16	8	17	17	19	16	11	17	12	23	16	14	16
6	22	538	1	160345	207277	3	26	50	36	23	30	30	28	24	28	36	33	26	22	19	17	15	19	20	20	13	18	21	21	24	17	24	19	17	24	7	14	14	18	14	20	22	15	18	31	20	19	9	15
6	22	539	-1	207277	262831	5	36	26	32	18	35	25	19	23	28	18	18	18	24	19	16	15	18	13	19	13	21	17	18	19	21	13	16	27	21	3	21	18	18	21	19	20	15	14	13	20	20	15	25
6	22	540	1	262831	311036	2	40	37	34	43	38	29	24	28	16	22	30	19	20	16	23	23	20	18	18	24	27	19	18	22	23	19	21	21	28	3	21	22	18	14	20	18	15	34	20	22	18	17	22
6	22	541	1	311036	363211	4	31	47	39	36	30	33	23	23	33	26	27	20	28	18	15	25	23	21	18	14	22	17	14	21	24	20	18	21	15	7	20	10	20	25	24	14	12	11	18	15	20	14	18
6	22	542	-1	363211	417882	6	48	44	42	34	24	24	38	41	30	19	24	16	16	19	20	15	17	20	16	12	27	16	23	16	22	23	24	17	22	4	22	25	10	14	17	17	18	16	18	20	21	24	12
6	22	543	1	417882	466823	6	46	41	40	35	33	30	24	26	21	28	28	18	21	25	17	14	25	18	16	27	20	23	18	20	19	17	19	20	22	5	20	12	14	8	15	18	19	19	13	19	13	26	24
6	22	544	1	466823	512034	9	73	85	35	53	49	34	26	31	23	26	25	22	33	25	17	13	16	21	20	24	21	11	17	18	21	17	18	25	32	6	17	13	24	22	17	22	29	18	18	24	20	12	19
6	22	545	1	512034	538859	17	58	54	35	33	21	25	11	19	11	18	9	6	13	8	11	11	11	7	6	13	14	9	5	10	12	16	10	16	15	4	8	14	3	9	8	12	16	14	4	6	10	14	6
7	29	611	1	345003	379130	14	65	54	36	48	29	26	20	23	19	19	13	18	18	18	14	20	8	12	17	17	11	10	14	16	13	10	22	21	18	5	17	19	14	7	13	16	18	13	18	13	9	10	19
7	29	610	1	301725	345003	8	58	46	34	45	39	29	25	34	30	21	36	19	25	15	16	25	20	24	17	23	22	20	16	23	14	23	23	16	24	6	9	23	23	18	20	8	29	23	25	16	24	20	26
7	29	609	1	260089	301725	7	51	47	38	49	29	17	23	30	22	24	16	16	24	19	27	15	26	22	19	24	23	18	15	30	20	23	23	13	22	5	21	16	6	20	26	20	16	14	22	16	17	10	23
7	29	608	1	214384	260089	6	42	35	34	32	26	29	26	35	22	24	15	20	30	22	22	15	19	25	12	20	14	24	20	21	29	18	22	19	25	4	19	19	17	20	24	31	17	20	24	16	15	12	30
7	29	607	1	159892	214384	6	50	41	24	23	23	28	20	26	24	26	23	26	28	21	26	14	17	20	13	14	17	16	19	11	28	14	19	22	21	4	19	17	14	13	16	20	20	23	19	17	21	19	23
7	29	606	1	94491	159892	3	42	31	29	29	30	33	18	23	29	24	27	27	24	22	25	22	17	19	26	29	24	24	19	22	23	19	22	16	22	6	18	18	13	17	20	23	17	27	21	21	31	12	18
7	29	605	1	50173	94491	5	29	25	27	23	27	23	17	25	34	23	28	19	16	15	27	16	29	24	23	19	21	18	22	17	25	23	13	15	22	5	18	17	14	21	27	13	23	21	8	19	15	16	20
7	29	604	1	0	50173	6	27	35	17	28	38	22	26	30	31	14	15	20	21	21	20	17	15	20	19	22	19	8	19	21	19	19	17	26	13	6	14	18	14	18	19	15	21	13	20	19	18	13	28
7	24	566	-1	477544	498468	2	5	19	9	10	8	7	4	6	11	8	3	13	4	4	6	7	6	6	7	10	9	8	0	16	5	9	6	7	3	2	5	4	3	7	4	8	6	11	8	4	7	6	9
7	24	565	1	419686	477544	4	21	31	33	26	34	20	27	31	24	18	24	20	22	21	18	21	23	21	20	27	25	24	26	24	15	23	22	23	26	4	30	28	13	25	20	14	19	20	22	13	16	18	16
7	24	564	1	372193	419686	3	20	17	22	33	25	16	17	24	24	24	17	19	18	19	23	22	20	18	16	14	12	23	22	20	21	11	21	19	27	11	17	16	11	10	26	22	19	18	18	18	18	16	26
7	24	563	-1	326965	372193	0	22	22	15	29	20	18	20	17	21	18	24	28	16	22	17	18	16	12	18	14	21	18	26	19	21	21	25	17	23	2	21	15	14	21	17	27	20	21	25	13	16	23	25
7	24	562	1	280432	326965	2	27	18	20	28	24	27	30	29	31	18	23	21	12	16	22	22	17	11	15	22	17	18	27	18	16	19	11	22	28	8	23	11	22	25	20	14	23	19	20	13	19	18	25
7	24	561	1	236376	280432	4	21	34	22	18	17	14	25	26	25	12	26	23	19	9	27	15	12	15	17	13	12	15	17	20	17	15	12	18	27	3	19	18	19	19	26	12	16	19	20	20	16	15	27
7	24	560	1	185458	236376	5	23	20	16	26	21	17	17	31	27	24	17	15	15	14	18	23	23	17	22	17	12	21	18	23	20	19	19	15	26	7	21	16	21	23	15	22	14	18	22	15	17	18	20
7	24	559	1	149207	185458	3	22	31	24	28	21	11	23	24	17	18	20	24	24	24	19	20	14	17	20	18	19	17	23	17	20	13	27	19	24	7	23	19	21	13	19	20	15	22	15	18	19	23	25
7	24	558	1	110882	149207	0	17	29	25	25	19	25	23	33	23	17	15	18	13	14	18	15	22	19	19	11	14	22	17	14	20	23	14	21	21	0	13	8	10	23	22	15	19	19	15	16	19	11	18
7	24	557	1	52662	110882	0	17	22	18	21	21	22	21	26	23	17	21	17	22	13	20	16	25	24	25	14	20	14	30	24	23	25	19	23	16	4	20	22	22	20	19	18	16	17	18	24	13	16	22
7	24	556	1	0	52662	3	16	19	15	23	28	20	15	16	13	9	10	18	18	21	17	12	22	21	12	13	23	20	17	19	16	15	17	12	18	5	22	14	18	18	20	17	14	27	12	18	22	18	17
7	16	469	1	819403	821558	0	4	0	0	0	3	2	0	2	2	0	3	2	2	2	0	0	0	0	2	0	0	0	3	2	0	2	0	3	0	0	2	0	5	2	0	0	0	2	0	0	0	0	3
7	16	468	1	768735	819403	0	13	16	21	18	14	18	19	18	20	23	18	17	19	20	16	18	16	19	11	16	18	21	22	21	17	8	9	15	14	9	24	10	22	29	25	25	15	28	21	21	23	15	23
7	16	467	-1	710949	768735	0	17	20	13	14	21	14	21	25	19	23	14	12	16	16	15	14	19	18	22	20	21	19	14	21	14	15	15	15	20	4	17	16	25	17	22	25	15	19	26	15	19	17	26
7	16	466	1	664776	710949	2	14	15	19	21	20	17	15	23	12	17	11	24	13	8	19	13	10	19	18	16	19	14	7	15	17	21	14	15	22	5	14	17	14	14	24	17	11	17	20	12	24	19	18
7	16	465	-1	615430	664776	3	23	15	14	15	17	10	17	22	17	13	14	16	16	17	21	17	15	26	18	12	24	13	10	23	9	13	16	22	15	2	19	23	17	17	17	26	8	20	19	23	14	18	31
7	16	464	1	563622	615430	4	18	17	11	18	13	13	17	21	17	16	17	18	19	14	14	13	19	16	19	16	17	14	15	23	19	15	17	19	14	2	18	10	15	17	14	18	14	20	17	21	19	16	22
7	16	463	1	508416	563622	0	21	18	20	12	12	15	16	25	13	15	20	15	11	13	10	11	19	15	18	16	16	19	15	24	10	12	11	21	24	6	19	20	7	21	19	19	13	20	20	12	28	23	12
7	16	462	1	450331	508416	0	20	14	19	16	10	14	10	14	22	11	14	12	18	14	18	12	17	17	12	23	15	11	15	18	21	15	15	17	17	4	22	13	11	18	14	23	14	17	20	16	20	29	25
7	16	461	1	392619	450331	4	18	14	19	17	15	21	6	22	14	12	14	14	18	9	11	14	31	13	11	18	19	12	21	19	16	22	24	21	18	3	20	14	17	11	23	5	19	19	22	19	24	25	16
7	16	460	1	347363	392619	8	13	14	21	10	12	12	10	23	18	19	17	11	12	17	7	8	23	19	16	11	9	15	20	23	17	9	13	14	20	2	20	15	17	16	19	11	20	16	15	24	18	17	28
7	16	459	1	299582	347363	0	17	17	15	14	20	14	9	20	21	16	13	16	24	10	13	15	17	14	9	13	13	14	10	12	13	9	13	9	16	7	19	12	12	11	16	11	17	13	19	18	14	12	16
7	16	458	-1	250181	299582	0	7	16	9	15	10	10	16	24	16	12	14	22	11	5	11	12	18	4	16	14	15	15	12	17	16	8	12	14	13	4	14	14	19	9	14	29	20	22	20	11	19	14	24
7	16	457	1	202033	250181	3	11	11	19	14	14	16	15	15	9	9	9	11	21	15	13	9	32	13	12	15	13	14	21	14	11	12	14	14	8	0	13	11	18	19	14	20	14	18	10	13	16	23	16
7	16	456	1	139886	202033	2	14	9	11	12	7	14	19	20	24	14	8	11	16	14	10	14	10	20	13	13	17	10	9	14	16	13	14	14	14	5	7	15	20	7	18	15	22	12	16	6	19	14	12
7	16	455	1	93526	139886	0	18	15	12	21	17	10	13	17	20	20	11	9	14	11	8	8	19	18	9	19	15	13	18	14	21	21	2	21	18	2	23	17	4	7	19	17	15	11	15	11	13	20	22
7	16	454	1	45432	93526	3	12	16	18	14	18	14	14	10	16	12	8	9	4	9	11	9	8	17	16	14	12	11	5	11	11	14	13	12	9	5	16	16	9	7	17	13	11	11	14	8	14	11	17
7	16	453	-1	0	45432	0	18	14	19	18	15	13	9	24	17	7	16	10	13	11	10	17	15	9	8	19	18	18	16	19	14	21	8	13	19	3	12	15	16	8	14	20	22	17	19	12	14	10	16
7	52	672	-1	31349	38461	0	0	0	0	0	0	0	0	0	0	0	0	0	0	0	0	0	0	0	0	2	0	2	0	0	0	0	0	0	0	0	0	0	0	0	0	0	2	0	2	0	0	0	2
7	52	671	-1	0	31349	0	5	3	0	4	3	0	0	0	0	4	2	0	0	0	0	0	3	2	0	0	0	2	0	0	0	3	3	2	4	0	0	2	3	0	2	4	2	2	0	0	3	3	2
7	3	152	-1	1890151	1908480	0	10	6	2	7	5	5	4	20	6	0	7	5	5	7	6	3	9	4	5	6	7	5	6	4	4	5	4	6	4	3	8	6	6	6	6	8	9	9	3	4	5	3	6
7	3	151	1	1842370	1890151	3	21	21	15	11	15	14	13	23	13	14	10	17	12	8	14	21	14	16	12	8	20	11	13	10	16	13	10	20	15	2	17	12	6	15	19	18	11	19	10	16	12	18	24
7	3	150	1	1792092	1842370	0	17	18	9	15	17	22	19	10	20	10	12	12	16	16	15	19	11	16	17	21	12	18	10	18	18	15	15	13	13	8	14	10	11	13	11	16	13	16	15	8	16	16	15
7	3	149	-1	1730922	1792092	3	17	16	17	8	15	15	16	13	13	12	14	15	15	13	12	17	9	10	20	10	13	4	11	14	21	10	11	26	21	4	14	12	18	11	20	16	16	20	15	18	12	14	8
7	3	148	1	1684390	1730922	0	18	12	16	13	15	17	17	13	20	17	14	12	23	11	14	13	20	16	18	18	12	17	14	16	22	14	11	7	18	4	18	16	14	13	15	15	13	14	21	19	21	13	15
7	3	147	1	1637104	1684390	0	14	15	19	15	11	11	12	20	15	19	11	10	10	7	10	7	20	12	16	17	24	13	12	16	8	10	10	10	11	4	17	9	16	12	10	8	19	16	18	6	13	13	9
7	3	146	1	1586204	1637104	0	13	19	13	22	14	15	19	23	19	10	20	8	12	12	16	9	12	15	18	8	16	17	12	15	13	14	12	17	13	6	24	14	10	24	10	17	21	19	21	14	10	12	28
7	3	145	1	1536186	1586204	4	16	14	10	15	23	14	15	25	10	12	19	15	26	18	10	5	18	14	17	17	13	17	23	20	12	12	12	16	13	5	12	16	9	14	18	9	10	16	16	19	22	14	16
7	3	144	1	1478621	1536186	0	21	16	16	11	18	14	14	21	21	14	19	16	20	17	14	12	10	18	18	16	15	12	14	12	20	13	15	12	20	4	20	14	15	18	20	13	14	16	13	13	16	39	23
7	3	143	1	1430066	1478621	0	20	16	12	18	15	17	19	22	20	12	14	12	20	15	16	11	13	8	9	14	22	22	17	15	17	13	4	16	14	3	18	18	9	21	20	13	15	17	16	16	14	20	22
7	3	142	1	1378121	1430066	3	17	19	16	13	10	12	16	11	21	11	10	12	16	6	15	24	12	21	18	11	21	19	5	13	17	16	12	22	10	6	20	20	16	20	26	17	13	15	19	10	17	16	14
7	3	141	1	1320120	1378121	3	16	12	8	16	9	11	13	18	17	21	21	17	16	12	12	15	17	15	16	16	18	14	17	11	9	15	11	11	18	6	27	15	16	24	17	18	13	29	20	23	18	19	12
7	3	140	1	1271588	1320120	0	20	26	9	14	17	10	13	15	19	14	14	15	19	10	13	13	17	13	13	6	27	11	21	14	15	10	19	14	10	0	12	20	21	14	21	18	21	19	17	18	15	17	22
7	3	139	1	1198123	1271588	0	16	21	23	22	18	15	16	17	18	13	18	12	21	14	14	13	21	22	19	19	29	26	20	21	17	16	13	21	12	4	15	16	10	14	20	16	17	23	23	17	22	21	23
7	3	138	1	1142797	1198123	3	14	21	21	20	14	14	15	17	24	19	14	18	23	15	12	12	22	19	16	13	16	10	20	18	18	15	18	16	17	5	20	10	4	28	16	13	18	25	16	10	16	16	22
7	3	137	1	1095111	1142797	0	16	14	17	10	20	15	15	24	15	20	29	23	11	12	20	21	18	18	15	16	16	20	29	18	16	11	13	15	17	2	18	15	20	25	26	15	19	11	18	17	22	17	25
7	3	136	1	1052177	1095111	4	32	14	14	15	16	18	21	19	24	20	20	15	21	16	15	25	21	21	13	13	13	18	11	18	11	18	11	22	25	4	14	20	18	14	17	18	25	15	27	17	18	14	25
7	3	135	1	1000555	1052177	2	19	20	18	18	12	14	20	11	12	18	17	21	21	19	20	19	15	23	21	12	14	13	19	24	16	14	16	16	14	4	15	13	9	13	21	18	21	17	19	18	19	20	22
7	3	134	1	950432	1000555	4	21	20	16	26	14	18	13	29	16	20	23	17	20	17	16	25	25	22	22	24	24	19	17	18	16	13	16	19	24	5	16	10	14	20	26	21	18	24	24	15	14	13	21
7	3	133	1	892472	950432	0	24	24	25	24	24	23	10	21	21	16	19	15	18	14	17	14	19	17	17	17	13	21	12	18	17	17	18	21	16	8	21	10	17	14	24	22	27	21	24	16	12	16	21
7	3	132	-1	835693	892472	4	20	20	20	28	20	18	12	28	30	19	17	17	18	15	19	11	15	14	19	21	23	16	19	19	13	17	16	16	22	7	27	19	31	18	16	19	22	23	20	22	27	10	25
7	3	131	1	786180	835693	4	13	16	17	20	17	22	20	35	13	16	18	17	16	15	24	11	20	25	21	18	15	15	19	18	18	10	20	18	15	2	16	12	19	15	18	16	22	23	19	14	20	18	17
7	3	130	1	735620	786180	4	16	25	13	33	18	14	11	16	11	23	18	9	16	20	20	15	7	14	14	14	24	21	19	24	21	19	13	22	18	3	17	18	14	16	15	13	19	22	15	18	20	22	14
7	3	129	1	686907	735620	2	20	13	22	17	17	22	15	22	20	13	7	20	15	22	14	18	24	25	14	18	17	22	12	15	31	19	22	23	16	4	26	22	20	20	19	20	15	16	16	21	16	18	17
7	3	128	-1	645061	686907	3	23	34	23	32	19	23	13	28	21	19	21	16	20	21	20	28	19	19	17	12	20	18	23	26	23	26	20	29	24	2	19	15	19	19	25	20	20	20	17	20	20	23	22
7	3	127	1	605040	645061	2	18	23	21	23	23	13	18	26	30	17	19	16	15	23	19	12	15	21	26	14	17	18	18	17	21	15	17	18	18	6	19	13	21	28	15	19	7	26	19	22	12	12	19
7	3	126	1	555831	605040	0	23	21	25	25	18	18	19	20	23	17	13	22	14	15	16	14	23	21	15	23	13	19	15	22	21	21	17	24	18	5	21	22	15	23	19	14	18	20	22	18	15	18	25
7	3	125	-1	507959	555831	4	26	22	12	25	14	18	32	16	25	15	19	23	20	17	22	15	17	17	18	16	12	16	16	23	17	16	19	31	21	6	20	17	14	17	24	18	15	23	19	15	15	24	22
7	3	124	1	470404	507959	4	19	24	20	20	26	24	29	28	28	17	16	15	26	20	15	15	17	25	16	17	18	22	16	15	16	22	17	22	17	5	17	16	16	18	16	15	17	18	17	16	17	17	20
7	3	123	1	427980	470404	0	24	26	21	28	12	14	25	21	23	22	21	19	25	17	15	20	17	22	20	29	20	20	16	20	18	16	19	23	15	5	24	16	11	19	20	15	26	18	23	19	19	21	19
7	3	122	1	380819	427980	4	27	26	27	33	20	18	29	30	28	28	27	25	19	14	22	22	34	29	23	19	30	30	23	23	27	16	15	22	26	5	22	21	19	20	16	26	22	23	27	10	11	22	21
7	3	121	1	334508	380819	3	24	23	32	26	21	16	19	20	25	30	15	14	13	11	19	21	17	21	22	10	18	17	22	15	11	13	23	15	21	3	19	16	16	13	31	25	12	21	22	23	20	17	20
7	3	120	1	280362	334508	2	30	22	25	30	30	27	23	30	24	26	29	19	28	13	27	14	32	23	20	21	22	24	15	16	17	19	20	22	34	6	18	21	23	19	25	18	25	16	20	24	20	19	21
7	3	119	1	231475	280362	3	22	25	27	28	27	25	19	28	25	21	19	18	29	23	23	17	22	14	18	12	17	27	23	14	23	22	19	14	20	0	15	13	15	16	15	14	13	25	13	18	12	22	12
7	3	118	1	183820	231475	8	41	29	29	29	40	28	24	26	22	23	21	23	25	12	11	16	19	21	16	13	16	22	14	13	24	14	21	13	14	5	15	28	10	22	18	20	10	20	32	17	14	12	18
7	3	117	1	134292	183820	4	39	29	36	32	31	25	22	34	20	26	32	27	21	22	19	21	24	17	20	17	21	20	16	26	22	13	14	17	29	5	23	24	26	19	17	22	23	21	19	23	13	23	20
7	3	116	1	85977	134292	6	37	47	34	46	40	40	30	25	34	23	29	22	20	20	22	21	20	21	15	14	26	20	10	15	14	13	16	12	20	5	16	12	16	17	22	14	17	13	15	15	23	20	28
7	3	115	1	44865	85977	6	81	63	52	45	47	36	30	28	24	16	16	26	19	16	17	12	15	19	17	18	17	23	24	18	25	24	15	20	23	4	30	19	23	18	18	23	18	15	21	14	13	12	20
7	3	114	1	0	44865	14	76	83	63	52	47	34	26	18	24	27	24	11	23	18	20	22	17	24	12	21	25	25	20	22	21	15	14	28	21	4	23	18	15	14	28	15	18	23	13	13	18	18	20
	57	680	1	10532	14066	0	0	0	0	0	2	0	0	0	0	0	0	0	0	0	0	0	0	0	0	0	0	0	0	0	0	0	0	0	0	0	0	0	0	0	0	0	0	0	0	0	0	0	0
	57	679	-1	0	10532	0	0	0	0	0	0	0	0	0	2	0	0	0	0	0	0	0	0	0	0	0	0	0	0	0	0	0	0	0	0	0	0	0	0	0	0	0	0	0	0	0	0	0	0
	58	681	1	0	2133	0	0	0	0	0	0	0	0	0	0	0	0	0	0	0	0	0	0	0	0	0	0	0	0	0	0	0	0	0	0	0	0	0	0	0	0	0	0	0	0	0	0	0	0
	58	682	1	2133	3555	0	0	0	0	0	0	0	0	0	0	0	0	0	0	0	0	0	0	0	0	0	0	0	0	0	0	0	0	0	0	0	0	0	0	0	0	0	0	0	0	0	0	0	0
	63	688	1	0	10657	0	0	0	0	0	0	0	0	0	0	0	0	0	0	0	0	0	0	0	0	0	0	0	0	0	0	0	0	0	0	0	0	0	0	0	0	0	0	0	0	0	0	0	0
	65	691	1	0	8696	0	0	0	2	0	0	0	0	0	0	0	0	0	0	0	0	0	0	0	0	0	0	0	0	0	0	0	0	0	2	0	0	0	0	0	0	0	0	0	0	0	0	0	0
	73	697	-1	0	3708	0	0	0	0	0	0	0	0	0	0	0	0	0	0	0	0	0	0	0	0	0	0	0	0	0	0	0	0	0	0	0	0	0	0	0	0	0	0	0	0	0	0	0	0
	73	698	1	3708	4830	0	0	0	0	0	0	0	0	0	0	0	0	0	0	2	0	0	0	0	0	0	0	0	0	0	0	0	0	0	0	0	0	0	0	0	0	0	0	0	0	0	0	0	0
[truncated: 655 more columns]
